# Supplementary material for: Integrated single-cell RNA sequencing analysis reveals distinct cellular and transcriptional modules associated with survival in lung cancer
Source: Signal Transduct Target Ther. 2022 Jan 14;7:9. doi: 10.1038/s41392-021-00824-9 (PMC8758688; doi:10.1038/s41392-021-00824-9)
Supplement: Supplementary file 2 — supplemental tables [file 41392_2021_824_MOESM2_ESM.xlsx]

## Sheet: Sheet1
Table S1. Clinical information of patients.
Table S2. The mean inferCNV of key driver genes in different subtypes
Table S3. The deconvoluted cell weights of each cell type
Table S4. DEGs of malignant cells compared to non-malignant cells.
Table S5. DEGs of WCH LUAD and LUSC sample compared to BSPN sample.
Table S6. The TF-regulatory network in malignant and non-malignant of cells.
Table S7. The stage-specific different expressed genes of each cell type.

## Sheet: S1
Table S1. Clinical information of patients.
PatientID	Cancer type	Predominant subtype	Age	Gender	Stage	Stage	T	T	N	M	Smoking history (year×支/day)	Diameter (cm)	EGFR	ROS-1	PD-L1	Differetitation
PA01	LUAD	Papillary	50	Male	I	IA	T1	T1c	N0	M0	None	2.5	Wild	-	-
PA02	LUAD	Acinar	54	Female	I	IA	T1	T1a	N0	M0	None	0.7	Wild
PA03	LUAD	Papillary	55	Female	I	IA	T1	T1b	N0	M0	None	1.2	Wild	Part +	-	Mediate
PA04	LUAD	Papillary	60	Male	I	IA	T1	T1b	N0	M0	30×20	1.4	Wild	-	-	Mediate
PA05	LUAD	Papillary	61	Female	I	IA	T1	T1c	N0	M0	None	2.4	Wild	Part +	-	Mediate-Poor
PA06	LUAD	-	53	Female	I	IA	T1	T1a	N0	M0	None	1.0	Wild	-	-
PA07	LUAD	Lepidic	61	Male	I	IB	T2	T2a	N0	M0	20×20	2	Wild	Part +	-	High
PA08	LUAD	Papillary	54	Female	I	IB	T2	T2a	N0	M0	None	2.2	Wild	-	-	Mediate
PA09	LUAD	Acinar	78	Female	I	IB	T2	T2a	N0	M0	None	3.1	Wild	-	-	Mediate
PA10	LUAD	Acinar	47	Female	I	IB	T2	T2a	N0	M0	None	3.2	Wild			Mediate
PA11	LUAD	Papillary	54	Male	I	IB	T2	T2a	N0	M0	None	2.4	Wild
PA12	LUAD	Acinar	64	Female	I	IB	T2	T2a	N0	M0	None	2.1	Wild	-	-	Mediate
PA13	LUAD	Solid	73	Male	II	IIB	T2	T2b	N1	M0	20×5	4.3	Wild	-	(+, 15%)
PA14	LUAD	-	55	Male	II	IIB	T3	T3	N0	M0	None	5	Wild		(+, 90%)
PA15	LUAD	Solid	52	Male	III	IIIA	T1	T1b	N2	M0	35×10	2.5	Wild	-	-
PA16	LUAD	Acinar	60	Male	III	IIIB	T4	T4	N2	M0	40×30	3.2	Wild	-	(+, 90%)	Poor-Mediate
PA17	LUAD	Solid	53	Male	III	IIIB	T3	T3	N2	M0	30×20	2	Wild	-	(+, 80%)	Poor
PA18	LUAD	Acinar	38	Female	IV	IVA	T2	T2	N0	M1	None	2.7	Mutated	-	-	Poor-Mediate
PA19	LUAD	Solid	48	Female	IV	IVA	T3	T3	N2	M1a	None	5.5	Wild			Poor
PA20	LUAD	-	52	Male	IV	IVA	T2	T2a	N2	M1a	30×30	2.8	Wild		(+, 20%)
PA21	LUAD	-	59	Female	IV	IVA	T2	T2b	N0	M1a	None	4.8	Wild	-	(+, 5%)
PS01	LUSC	Keratinized	76	Male	I	IB	T2	T2a	N0	M0	40×20	2.1	Wild	-	-	Mediate-Poor
PS02	LUSC	Keratinized	70	Male	I	IB	T2	T2a	N0	M0	50×20	4	Wild		(+, 70%)	Poor-Mediate
PS03	LUSC	Keratinized	53	Male	I	IB	T2	T2a	N0	M0	30×20	3.2	Wild	-	-	Mediate-Poor
PS04	LUSC	Non-Keratinized	80	Male	I	IB	T2	T2a	N0	M0	50×20	3.8	Wild	-	(+, 30%)	Poor
PS05	LUSC	Non-Keratinized	51	Male	II	IIB	T3	T3	N0	M0	None	5.8	Mutated	-	-	Poor
PS06	LUSC	Keratinized	55	Male	II	IIB	T3	T3	N0	M0	30×10	6.9	Wild	-	(+, 70%)	Mediate-Poor
PS07	LUSC	Keratinized	48	Male	II	IIB	T3	T3	N0	M0	20×20	3.6	Wild			Mediate
PS08	LUSC	Keratinized	55	Male	III	IIIA	T4	T4	N1	M0	20×30	3.9	Wild	-	-	Mediate
PS09	LUSC	Keratinized	64	Male	III	IIIA	T2	T2	N2	M0	40×20	1.6	Wild	-	-	Poor-Mediate
PS10	LUSC	Non-Keratinized	61	Male	III	IIIB	T3	T3	N2	M0	30×10	7	Wild	-	(+, 5%)	Poor
PS11	LUSC	Keratinized	62	Male	III	IIIB	T3	T3	N2	M0	30×30	5.3	Mutated	-	-	Mediate

## Sheet: S2
Table S2. The mean inferCNV of key driver genes in different subtypes
GeneID	Symbol	Cell Type	Subtype	inferCNV(mean)
ENSG00000171862	PTEN	AT1	1	-0.867438
ENSG00000133703	KRAS	AT1	1	-0.194952
ENSG00000135679	MDM2	AT1	1	-0.194952
ENSG00000141736	ERBB2	AT1	1	-0.194952
ENSG00000239672	NME1	AT1	1	-0.194952
ENSG00000124762	CDKN1A	AT1	1	0.739725
ENSG00000146648	EGFR	AT1	1	2.20837
ENSG00000105976	MET	AT1	1	0.256414
ENSG00000157764	BRAF	AT1	1	0.352785
ENSG00000253729	PRKDC	AT1	1	-0.351775
ENSG00000171862	PTEN	AT1	2	-0.343887
ENSG00000133703	KRAS	AT1	2	-0.0922722
ENSG00000135679	MDM2	AT1	2	-0.213897
ENSG00000141736	ERBB2	AT1	2	0.0149475
ENSG00000239672	NME1	AT1	2	0.668339
ENSG00000124762	CDKN1A	AT1	2	0.0725
ENSG00000146648	EGFR	AT1	2	0.404831
ENSG00000105976	MET	AT1	2	-0.150765
ENSG00000157764	BRAF	AT1	2	-0.0196535
ENSG00000253729	PRKDC	AT1	2	0.149477
ENSG00000171862	PTEN	AT1	3	-0.136959
ENSG00000133703	KRAS	AT1	3	-0.100993
ENSG00000135679	MDM2	AT1	3	-0.035638
ENSG00000141736	ERBB2	AT1	3	-0.129644
ENSG00000239672	NME1	AT1	3	-0.118303
ENSG00000124762	CDKN1A	AT1	3	-0.0756214
ENSG00000146648	EGFR	AT1	3	0.13142
ENSG00000105976	MET	AT1	3	0.199643
ENSG00000157764	BRAF	AT1	3	0.130885
ENSG00000253729	PRKDC	AT1	3	-0.112171
ENSG00000171862	PTEN	AT1	4	-0.155774
ENSG00000133703	KRAS	AT1	4	0.0489545
ENSG00000135679	MDM2	AT1	4	0.00184206
ENSG00000141736	ERBB2	AT1	4	0.187751
ENSG00000239672	NME1	AT1	4	0.0196573
ENSG00000124762	CDKN1A	AT1	4	-0.0872158
ENSG00000146648	EGFR	AT1	4	-0.0470025
ENSG00000105976	MET	AT1	4	0.945497
ENSG00000157764	BRAF	AT1	4	0.899646
ENSG00000253729	PRKDC	AT1	4	-0.140164
ENSG00000171862	PTEN	AT1	5	-0.044493
ENSG00000133703	KRAS	AT1	5	0.120732
ENSG00000135679	MDM2	AT1	5	-0.0931851
ENSG00000141736	ERBB2	AT1	5	-0.14749
ENSG00000239672	NME1	AT1	5	-0.0893135
ENSG00000124762	CDKN1A	AT1	5	-0.127047
ENSG00000146648	EGFR	AT1	5	0.31702
ENSG00000105976	MET	AT1	5	0.491769
ENSG00000157764	BRAF	AT1	5	0.539484
ENSG00000253729	PRKDC	AT1	5	-0.11407
ENSG00000171862	PTEN	AT1	6	-0.13685
ENSG00000133703	KRAS	AT1	6	-0.125022
ENSG00000135679	MDM2	AT1	6	-0.0788774
ENSG00000141736	ERBB2	AT1	6	1.44737
ENSG00000239672	NME1	AT1	6	0.232874
ENSG00000124762	CDKN1A	AT1	6	-0.182573
ENSG00000146648	EGFR	AT1	6	-0.0685991
ENSG00000105976	MET	AT1	6	-0.0173721
ENSG00000157764	BRAF	AT1	6	0.227357
ENSG00000253729	PRKDC	AT1	6	0.192073
ENSG00000171862	PTEN	AT1	7	-0.0942995
ENSG00000133703	KRAS	AT1	7	-0.0383675
ENSG00000135679	MDM2	AT1	7	-0.122202
ENSG00000141736	ERBB2	AT1	7	-0.091263
ENSG00000239672	NME1	AT1	7	-0.0695354
ENSG00000124762	CDKN1A	AT1	7	-0.0459413
ENSG00000146648	EGFR	AT1	7	0.330887
ENSG00000105976	MET	AT1	7	0.106661
ENSG00000157764	BRAF	AT1	7	-0.0180461
ENSG00000253729	PRKDC	AT1	7	-0.0665884
ENSG00000171862	PTEN	AT1	8	-0.348684
ENSG00000133703	KRAS	AT1	8	0.0757862
ENSG00000135679	MDM2	AT1	8	-0.136516
ENSG00000141736	ERBB2	AT1	8	-0.108482
ENSG00000239672	NME1	AT1	8	0.16361
ENSG00000124762	CDKN1A	AT1	8	-0.369961
ENSG00000146648	EGFR	AT1	8	0.0385564
ENSG00000105976	MET	AT1	8	0.0202774
ENSG00000157764	BRAF	AT1	8	0.0838418
ENSG00000253729	PRKDC	AT1	8	-0.0531885
ENSG00000171862	PTEN	AT1	9	-0.257877
ENSG00000133703	KRAS	AT1	9	-0.220132
ENSG00000135679	MDM2	AT1	9	-0.186098
ENSG00000141736	ERBB2	AT1	9	-0.143223
ENSG00000239672	NME1	AT1	9	-0.00452665
ENSG00000124762	CDKN1A	AT1	9	-0.143223
ENSG00000146648	EGFR	AT1	9	0.305294
ENSG00000105976	MET	AT1	9	-0.427841
ENSG00000157764	BRAF	AT1	9	-0.110132
ENSG00000253729	PRKDC	AT1	9	-0.51534
ENSG00000171862	PTEN	AT1	Non	0.0234433
ENSG00000133703	KRAS	AT1	Non	-0.0444087
ENSG00000135679	MDM2	AT1	Non	-0.00812902
ENSG00000141736	ERBB2	AT1	Non	-0.0404195
ENSG00000239672	NME1	AT1	Non	-9.9172e-07
ENSG00000124762	CDKN1A	AT1	Non	-0.0058808
ENSG00000146648	EGFR	AT1	Non	-0.0471904
ENSG00000105976	MET	AT1	Non	-0.20981
ENSG00000157764	BRAF	AT1	Non	-0.101846
ENSG00000253729	PRKDC	AT1	Non	0.0031354
ENSG00000171862	PTEN	AT2	1	-0.569893
ENSG00000149311	ATM	AT2	1	-0.108494
ENSG00000133703	KRAS	AT2	1	-0.120311
ENSG00000135679	MDM2	AT2	1	-0.127471
ENSG00000141510	TP53	AT2	1	-0.47981
ENSG00000141736	ERBB2	AT2	1	-0.129761
ENSG00000239672	NME1	AT2	1	0.000541967
ENSG00000124762	CDKN1A	AT2	1	-0.158714
ENSG00000047936	ROS1	AT2	1	-0.101571
ENSG00000146648	EGFR	AT2	1	-0.237061
ENSG00000105976	MET	AT2	1	-0.469357
ENSG00000157764	BRAF	AT2	1	-0.0946895
ENSG00000253729	PRKDC	AT2	1	-0.533209
ENSG00000147889	CDKN2A	AT2	1	-0.134926
ENSG00000171862	PTEN	AT2	2	-1.68277
ENSG00000149311	ATM	AT2	2	-0.12426
ENSG00000133703	KRAS	AT2	2	-0.23818
ENSG00000135679	MDM2	AT2	2	-0.226646
ENSG00000141510	TP53	AT2	2	-0.422306
ENSG00000141736	ERBB2	AT2	2	0.08576
ENSG00000239672	NME1	AT2	2	-0.0459188
ENSG00000124762	CDKN1A	AT2	2	-0.18811
ENSG00000047936	ROS1	AT2	2	-0.0961009
ENSG00000146648	EGFR	AT2	2	2.26112
ENSG00000105976	MET	AT2	2	0.700696
ENSG00000157764	BRAF	AT2	2	0.392005
ENSG00000253729	PRKDC	AT2	2	-0.285157
ENSG00000147889	CDKN2A	AT2	2	-0.358355
ENSG00000171862	PTEN	AT2	3	-0.634277
ENSG00000149311	ATM	AT2	3	0.310347
ENSG00000133703	KRAS	AT2	3	-0.262299
ENSG00000135679	MDM2	AT2	3	-0.104279
ENSG00000141510	TP53	AT2	3	-0.622543
ENSG00000141736	ERBB2	AT2	3	-0.126536
ENSG00000239672	NME1	AT2	3	0.079995
ENSG00000124762	CDKN1A	AT2	3	-0.195641
ENSG00000047936	ROS1	AT2	3	-0.0539382
ENSG00000146648	EGFR	AT2	3	0.219807
ENSG00000105976	MET	AT2	3	0.249072
ENSG00000157764	BRAF	AT2	3	0.573825
ENSG00000253729	PRKDC	AT2	3	-0.129335
ENSG00000147889	CDKN2A	AT2	3	0.0976937
ENSG00000171862	PTEN	AT2	4	-0.0989573
ENSG00000149311	ATM	AT2	4	-0.0798944
ENSG00000133703	KRAS	AT2	4	0.014602
ENSG00000135679	MDM2	AT2	4	-0.0799126
ENSG00000141510	TP53	AT2	4	0.102617
ENSG00000141736	ERBB2	AT2	4	-0.0349392
ENSG00000239672	NME1	AT2	4	-0.0534679
ENSG00000124762	CDKN1A	AT2	4	-0.0284079
ENSG00000047936	ROS1	AT2	4	-0.333097
ENSG00000146648	EGFR	AT2	4	0.0489999
ENSG00000105976	MET	AT2	4	-0.0377954
ENSG00000157764	BRAF	AT2	4	-0.0596617
ENSG00000253729	PRKDC	AT2	4	1.19336
ENSG00000147889	CDKN2A	AT2	4	-0.620992
ENSG00000171862	PTEN	AT2	5	-0.255948
ENSG00000149311	ATM	AT2	5	0.0183852
ENSG00000133703	KRAS	AT2	5	0.069442
ENSG00000135679	MDM2	AT2	5	-0.00300746
ENSG00000141510	TP53	AT2	5	-0.294421
ENSG00000141736	ERBB2	AT2	5	-0.132263
ENSG00000239672	NME1	AT2	5	0.465856
ENSG00000124762	CDKN1A	AT2	5	-0.153695
ENSG00000047936	ROS1	AT2	5	-0.0418626
ENSG00000146648	EGFR	AT2	5	0.0900263
ENSG00000105976	MET	AT2	5	0.122129
ENSG00000157764	BRAF	AT2	5	0.100786
ENSG00000253729	PRKDC	AT2	5	-0.0182683
ENSG00000147889	CDKN2A	AT2	5	-0.0959136
ENSG00000171862	PTEN	AT2	6	-0.930053
ENSG00000149311	ATM	AT2	6	-0.141051
ENSG00000133703	KRAS	AT2	6	-0.15592
ENSG00000135679	MDM2	AT2	6	-0.0779283
ENSG00000141510	TP53	AT2	6	-0.396025
ENSG00000141736	ERBB2	AT2	6	1.52819
ENSG00000239672	NME1	AT2	6	1.22139
ENSG00000124762	CDKN1A	AT2	6	-0.0694654
ENSG00000047936	ROS1	AT2	6	-0.197175
ENSG00000146648	EGFR	AT2	6	-0.138918
ENSG00000105976	MET	AT2	6	-0.217239
ENSG00000157764	BRAF	AT2	6	-0.168547
ENSG00000253729	PRKDC	AT2	6	-0.144093
ENSG00000147889	CDKN2A	AT2	6	-0.279621
ENSG00000171862	PTEN	AT2	7	-1.10443
ENSG00000149311	ATM	AT2	7	-0.191258
ENSG00000133703	KRAS	AT2	7	-0.377531
ENSG00000135679	MDM2	AT2	7	-0.327385
ENSG00000141510	TP53	AT2	7	-0.186457
ENSG00000141736	ERBB2	AT2	7	0.212831
ENSG00000239672	NME1	AT2	7	0.306182
ENSG00000124762	CDKN1A	AT2	7	0.168092
ENSG00000047936	ROS1	AT2	7	-0.521098
ENSG00000146648	EGFR	AT2	7	1.32404
ENSG00000105976	MET	AT2	7	0.412542
ENSG00000157764	BRAF	AT2	7	0.19177
ENSG00000253729	PRKDC	AT2	7	-0.512401
ENSG00000147889	CDKN2A	AT2	7	-0.213447
ENSG00000171862	PTEN	AT2	8	-1.16219
ENSG00000149311	ATM	AT2	8	-0.347809
ENSG00000133703	KRAS	AT2	8	-0.371312
ENSG00000135679	MDM2	AT2	8	-0.184965
ENSG00000141510	TP53	AT2	8	0.157463
ENSG00000141736	ERBB2	AT2	8	0.150989
ENSG00000239672	NME1	AT2	8	0.243555
ENSG00000124762	CDKN1A	AT2	8	-0.0101978
ENSG00000047936	ROS1	AT2	8	0.0517927
ENSG00000146648	EGFR	AT2	8	-0.0303197
ENSG00000105976	MET	AT2	8	-0.108355
ENSG00000157764	BRAF	AT2	8	-0.0969867
ENSG00000253729	PRKDC	AT2	8	-0.0584129
ENSG00000147889	CDKN2A	AT2	8	-0.121581
ENSG00000171862	PTEN	AT2	9	-0.306318
ENSG00000149311	ATM	AT2	9	0.145349
ENSG00000133703	KRAS	AT2	9	-0.116338
ENSG00000135679	MDM2	AT2	9	-0.107195
ENSG00000141510	TP53	AT2	9	-0.0495391
ENSG00000141736	ERBB2	AT2	9	0.404431
ENSG00000239672	NME1	AT2	9	0.420196
ENSG00000124762	CDKN1A	AT2	9	0.0170539
ENSG00000047936	ROS1	AT2	9	-0.174919
ENSG00000146648	EGFR	AT2	9	-0.0591317
ENSG00000105976	MET	AT2	9	-0.0374389
ENSG00000157764	BRAF	AT2	9	-0.00800149
ENSG00000253729	PRKDC	AT2	9	-0.117358
ENSG00000147889	CDKN2A	AT2	9	-0.151101
ENSG00000171862	PTEN	AT2	Non	0.023918
ENSG00000149311	ATM	AT2	Non	-0.0198018
ENSG00000133703	KRAS	AT2	Non	-0.023291
ENSG00000135679	MDM2	AT2	Non	0.0600583
ENSG00000141510	TP53	AT2	Non	0.0438872
ENSG00000141736	ERBB2	AT2	Non	0.0256409
ENSG00000239672	NME1	AT2	Non	-0.0137467
ENSG00000124762	CDKN1A	AT2	Non	0.00569034
ENSG00000047936	ROS1	AT2	Non	0.0332078
ENSG00000146648	EGFR	AT2	Non	-0.055981
ENSG00000105976	MET	AT2	Non	-0.041864
ENSG00000157764	BRAF	AT2	Non	-0.0521099
ENSG00000253729	PRKDC	AT2	Non	0.0214661
ENSG00000147889	CDKN2A	AT2	Non	0.0535964
ENSG00000171862	PTEN	Basal	1	-0.0832045
ENSG00000133703	KRAS	Basal	1	-0.0852213
ENSG00000135679	MDM2	Basal	1	-0.0890479
ENSG00000141510	TP53	Basal	1	-0.132701
ENSG00000239672	NME1	Basal	1	-0.0882538
ENSG00000124762	CDKN1A	Basal	1	-0.0775056
ENSG00000146648	EGFR	Basal	1	-0.0840481
ENSG00000105976	MET	Basal	1	-0.062935
ENSG00000253729	PRKDC	Basal	1	-0.0822889
ENSG00000147889	CDKN2A	Basal	1	-0.515643
ENSG00000171862	PTEN	Basal	2	-0.0979285
ENSG00000133703	KRAS	Basal	2	-0.091288
ENSG00000135679	MDM2	Basal	2	0.172893
ENSG00000141510	TP53	Basal	2	-0.14359
ENSG00000239672	NME1	Basal	2	-0.0979285
ENSG00000124762	CDKN1A	Basal	2	0.067505
ENSG00000146648	EGFR	Basal	2	-0.0768206
ENSG00000105976	MET	Basal	2	0.05225
ENSG00000253729	PRKDC	Basal	2	-0.101051
ENSG00000147889	CDKN2A	Basal	2	-0.319821
ENSG00000171862	PTEN	Basal	3	-0.141392
ENSG00000133703	KRAS	Basal	3	-0.133149
ENSG00000135679	MDM2	Basal	3	-0.157503
ENSG00000141510	TP53	Basal	3	-0.11346
ENSG00000239672	NME1	Basal	3	-0.141392
ENSG00000124762	CDKN1A	Basal	3	1.49706
ENSG00000146648	EGFR	Basal	3	0.365803
ENSG00000105976	MET	Basal	3	2.50672
ENSG00000253729	PRKDC	Basal	3	-0.184255
ENSG00000147889	CDKN2A	Basal	3	-0.209932
ENSG00000171862	PTEN	Basal	4	-0.0388422
ENSG00000133703	KRAS	Basal	4	-0.0681441
ENSG00000135679	MDM2	Basal	4	-0.0507501
ENSG00000141510	TP53	Basal	4	-0.132367
ENSG00000239672	NME1	Basal	4	-0.0614656
ENSG00000124762	CDKN1A	Basal	4	0.211217
ENSG00000146648	EGFR	Basal	4	-0.0268112
ENSG00000105976	MET	Basal	4	-0.0385099
ENSG00000253729	PRKDC	Basal	4	-0.0080777
ENSG00000147889	CDKN2A	Basal	4	-1.00659
ENSG00000171862	PTEN	Basal	5	-0.0356376
ENSG00000133703	KRAS	Basal	5	-0.0876286
ENSG00000135679	MDM2	Basal	5	-0.0123487
ENSG00000141510	TP53	Basal	5	-1.43998
ENSG00000239672	NME1	Basal	5	-0.082407
ENSG00000124762	CDKN1A	Basal	5	0.00760798
ENSG00000146648	EGFR	Basal	5	-0.0668152
ENSG00000105976	MET	Basal	5	-0.0704067
ENSG00000253729	PRKDC	Basal	5	2.13314
ENSG00000147889	CDKN2A	Basal	5	-1.59295
ENSG00000171862	PTEN	Basal	6	-0.11255
ENSG00000133703	KRAS	Basal	6	-0.147082
ENSG00000135679	MDM2	Basal	6	-0.0112641
ENSG00000141510	TP53	Basal	6	-0.280098
ENSG00000239672	NME1	Basal	6	-0.143385
ENSG00000124762	CDKN1A	Basal	6	-0.0662672
ENSG00000146648	EGFR	Basal	6	-0.0823122
ENSG00000105976	MET	Basal	6	1.20552
ENSG00000253729	PRKDC	Basal	6	-0.182299
ENSG00000147889	CDKN2A	Basal	6	-0.516083
ENSG00000171862	PTEN	Basal	7	-0.164546
ENSG00000133703	KRAS	Basal	7	-0.149511
ENSG00000135679	MDM2	Basal	7	-0.153122
ENSG00000141510	TP53	Basal	7	-0.152479
ENSG00000239672	NME1	Basal	7	-0.157118
ENSG00000124762	CDKN1A	Basal	7	-0.157089
ENSG00000146648	EGFR	Basal	7	-0.149554
ENSG00000105976	MET	Basal	7	-0.147806
ENSG00000253729	PRKDC	Basal	7	-0.164338
ENSG00000147889	CDKN2A	Basal	7	-0.824892
ENSG00000171862	PTEN	Basal	Non	-0.103416
ENSG00000133703	KRAS	Basal	Non	-0.0888546
ENSG00000135679	MDM2	Basal	Non	-0.0934721
ENSG00000141510	TP53	Basal	Non	-0.098441
ENSG00000239672	NME1	Basal	Non	-0.102621
ENSG00000124762	CDKN1A	Basal	Non	-0.0991059
ENSG00000146648	EGFR	Basal	Non	-0.0897352
ENSG00000105976	MET	Basal	Non	-0.0700704
ENSG00000253729	PRKDC	Basal	Non	-0.110397
ENSG00000147889	CDKN2A	Basal	Non	-0.719088
ENSG00000171862	PTEN	Cilia	1	-0.167482
ENSG00000149311	ATM	Cilia	1	0.175308
ENSG00000133703	KRAS	Cilia	1	-0.0623694
ENSG00000135679	MDM2	Cilia	1	-0.00286802
ENSG00000141736	ERBB2	Cilia	1	-0.0718957
ENSG00000239672	NME1	Cilia	1	-0.191029
ENSG00000124762	CDKN1A	Cilia	1	-0.128682
ENSG00000105976	MET	Cilia	1	-0.0338459
ENSG00000157764	BRAF	Cilia	1	-0.12837
ENSG00000253729	PRKDC	Cilia	1	-0.0320408
ENSG00000171862	PTEN	Cilia	2	-0.0432361
ENSG00000149311	ATM	Cilia	2	0.0709509
ENSG00000133703	KRAS	Cilia	2	0.0391982
ENSG00000135679	MDM2	Cilia	2	-0.0565983
ENSG00000141736	ERBB2	Cilia	2	-0.0973549
ENSG00000239672	NME1	Cilia	2	0.468711
ENSG00000124762	CDKN1A	Cilia	2	-0.224036
ENSG00000105976	MET	Cilia	2	0.100405
ENSG00000157764	BRAF	Cilia	2	0.0266355
ENSG00000253729	PRKDC	Cilia	2	0.0498834
ENSG00000171862	PTEN	Cilia	3	-0.147635
ENSG00000149311	ATM	Cilia	3	0.100759
ENSG00000133703	KRAS	Cilia	3	-0.0969607
ENSG00000135679	MDM2	Cilia	3	0.0869638
ENSG00000141736	ERBB2	Cilia	3	1.93568
ENSG00000239672	NME1	Cilia	3	-0.0116736
ENSG00000124762	CDKN1A	Cilia	3	0.00897529
ENSG00000105976	MET	Cilia	3	0.0504242
ENSG00000157764	BRAF	Cilia	3	0.0346944
ENSG00000253729	PRKDC	Cilia	3	0.0224703
ENSG00000171862	PTEN	Cilia	4	-0.554392
ENSG00000149311	ATM	Cilia	4	-0.339359
ENSG00000133703	KRAS	Cilia	4	-0.18852
ENSG00000135679	MDM2	Cilia	4	-0.125277
ENSG00000141736	ERBB2	Cilia	4	0.750817
ENSG00000239672	NME1	Cilia	4	0.0672923
ENSG00000124762	CDKN1A	Cilia	4	0.0409635
ENSG00000105976	MET	Cilia	4	-0.134587
ENSG00000157764	BRAF	Cilia	4	-0.226385
ENSG00000253729	PRKDC	Cilia	4	-0.480693
ENSG00000171862	PTEN	Cilia	5	-0.179009
ENSG00000149311	ATM	Cilia	5	0.436511
ENSG00000133703	KRAS	Cilia	5	0.0883082
ENSG00000135679	MDM2	Cilia	5	0.122792
ENSG00000141736	ERBB2	Cilia	5	-0.146806
ENSG00000239672	NME1	Cilia	5	-0.0982228
ENSG00000124762	CDKN1A	Cilia	5	-0.0956797
ENSG00000105976	MET	Cilia	5	0.0394849
ENSG00000157764	BRAF	Cilia	5	0.0020191
ENSG00000253729	PRKDC	Cilia	5	0.105117
ENSG00000171862	PTEN	Cilia	6	-0.813653
ENSG00000149311	ATM	Cilia	6	-0.79817
ENSG00000133703	KRAS	Cilia	6	-0.309417
ENSG00000135679	MDM2	Cilia	6	-0.452625
ENSG00000141736	ERBB2	Cilia	6	0.267875
ENSG00000239672	NME1	Cilia	6	0.00136551
ENSG00000124762	CDKN1A	Cilia	6	0.136143
ENSG00000105976	MET	Cilia	6	-0.041054
ENSG00000157764	BRAF	Cilia	6	0.171302
ENSG00000253729	PRKDC	Cilia	6	-0.0890894
ENSG00000171862	PTEN	Cilia	7	-0.0576043
ENSG00000149311	ATM	Cilia	7	0.103797
ENSG00000133703	KRAS	Cilia	7	-0.0492899
ENSG00000135679	MDM2	Cilia	7	0.207525
ENSG00000141736	ERBB2	Cilia	7	-0.170458
ENSG00000239672	NME1	Cilia	7	-0.079981
ENSG00000124762	CDKN1A	Cilia	7	-0.155606
ENSG00000105976	MET	Cilia	7	0.142157
ENSG00000157764	BRAF	Cilia	7	0.120836
ENSG00000253729	PRKDC	Cilia	7	0.171806
ENSG00000171862	PTEN	Cilia	8	-0.0905299
ENSG00000149311	ATM	Cilia	8	-0.340687
ENSG00000133703	KRAS	Cilia	8	-0.161867
ENSG00000135679	MDM2	Cilia	8	-0.217004
ENSG00000141736	ERBB2	Cilia	8	-0.0859145
ENSG00000239672	NME1	Cilia	8	-0.0515171
ENSG00000124762	CDKN1A	Cilia	8	0.2778
ENSG00000105976	MET	Cilia	8	-0.0436732
ENSG00000157764	BRAF	Cilia	8	0.11634
ENSG00000253729	PRKDC	Cilia	8	-0.715928
ENSG00000171862	PTEN	Cilia	9	-0.0548523
ENSG00000149311	ATM	Cilia	9	-0.185753
ENSG00000133703	KRAS	Cilia	9	-0.170618
ENSG00000135679	MDM2	Cilia	9	0.107891
ENSG00000141736	ERBB2	Cilia	9	0.125924
ENSG00000239672	NME1	Cilia	9	-0.113265
ENSG00000124762	CDKN1A	Cilia	9	1.46816
ENSG00000105976	MET	Cilia	9	-0.100789
ENSG00000157764	BRAF	Cilia	9	-0.129074
ENSG00000253729	PRKDC	Cilia	9	-0.111349
ENSG00000171862	PTEN	Cilia	Non	-0.0449924
ENSG00000149311	ATM	Cilia	Non	-0.0722768
ENSG00000133703	KRAS	Cilia	Non	-0.0357663
ENSG00000135679	MDM2	Cilia	Non	-0.0128465
ENSG00000141736	ERBB2	Cilia	Non	0.0304036
ENSG00000239672	NME1	Cilia	Non	-0.0570462
ENSG00000124762	CDKN1A	Cilia	Non	0.0415644
ENSG00000105976	MET	Cilia	Non	0.00570614
ENSG00000157764	BRAF	Cilia	Non	-0.063629
ENSG00000253729	PRKDC	Cilia	Non	0.00311126
ENSG00000171862	PTEN	Club	1	0.0909329
ENSG00000133703	KRAS	Club	1	-0.198074
ENSG00000141736	ERBB2	Club	1	0.12915
ENSG00000239672	NME1	Club	1	-0.0909427
ENSG00000124762	CDKN1A	Club	1	-0.00683008
ENSG00000146648	EGFR	Club	1	0.0106519
ENSG00000105976	MET	Club	1	0.123107
ENSG00000253729	PRKDC	Club	1	-0.0870998
ENSG00000171862	PTEN	Club	2	0.180043
ENSG00000133703	KRAS	Club	2	-0.114449
ENSG00000141736	ERBB2	Club	2	-0.258138
ENSG00000239672	NME1	Club	2	-0.370829
ENSG00000124762	CDKN1A	Club	2	-0.0154657
ENSG00000146648	EGFR	Club	2	1.40371
ENSG00000105976	MET	Club	2	0.296127
ENSG00000253729	PRKDC	Club	2	0.206256
ENSG00000171862	PTEN	Club	3	-0.403207
ENSG00000133703	KRAS	Club	3	-0.358028
ENSG00000141736	ERBB2	Club	3	-0.141215
ENSG00000239672	NME1	Club	3	-0.297522
ENSG00000124762	CDKN1A	Club	3	0.00136522
ENSG00000146648	EGFR	Club	3	1.31407
ENSG00000105976	MET	Club	3	0.62462
ENSG00000253729	PRKDC	Club	3	0.128158
ENSG00000171862	PTEN	Club	4	-0.0640913
ENSG00000133703	KRAS	Club	4	-0.358068
ENSG00000141736	ERBB2	Club	4	1.26745
ENSG00000239672	NME1	Club	4	0.354587
ENSG00000124762	CDKN1A	Club	4	-0.129916
ENSG00000146648	EGFR	Club	4	0.250304
ENSG00000105976	MET	Club	4	-0.317422
ENSG00000253729	PRKDC	Club	4	-0.180839
ENSG00000171862	PTEN	Club	5	-0.196443
ENSG00000133703	KRAS	Club	5	-0.0230402
ENSG00000141736	ERBB2	Club	5	0.111051
ENSG00000239672	NME1	Club	5	-0.0740271
ENSG00000124762	CDKN1A	Club	5	-0.0951424
ENSG00000146648	EGFR	Club	5	-0.0908436
ENSG00000105976	MET	Club	5	-0.189892
ENSG00000253729	PRKDC	Club	5	-0.354272
ENSG00000171862	PTEN	Club	6	-0.11348
ENSG00000133703	KRAS	Club	6	-0.0497343
ENSG00000141736	ERBB2	Club	6	-0.187516
ENSG00000239672	NME1	Club	6	0.123234
ENSG00000124762	CDKN1A	Club	6	-0.250781
ENSG00000146648	EGFR	Club	6	0.0925883
ENSG00000105976	MET	Club	6	-0.0445236
ENSG00000253729	PRKDC	Club	6	-0.145936
ENSG00000171862	PTEN	Club	7	-0.187109
ENSG00000133703	KRAS	Club	7	-0.0775119
ENSG00000141736	ERBB2	Club	7	-0.114999
ENSG00000239672	NME1	Club	7	0.0335617
ENSG00000124762	CDKN1A	Club	7	-0.321978
ENSG00000146648	EGFR	Club	7	-0.0298509
ENSG00000105976	MET	Club	7	-0.115358
ENSG00000253729	PRKDC	Club	7	-0.126277
ENSG00000171862	PTEN	Club	8	-0.245041
ENSG00000133703	KRAS	Club	8	-1.205
ENSG00000141736	ERBB2	Club	8	0.117307
ENSG00000239672	NME1	Club	8	-0.0293936
ENSG00000124762	CDKN1A	Club	8	-0.0739722
ENSG00000146648	EGFR	Club	8	0.797089
ENSG00000105976	MET	Club	8	-0.0896494
ENSG00000253729	PRKDC	Club	8	1.03292
ENSG00000171862	PTEN	Club	Non	-0.0774511
ENSG00000133703	KRAS	Club	Non	-0.0713102
ENSG00000141736	ERBB2	Club	Non	0.051542
ENSG00000239672	NME1	Club	Non	-0.0548814
ENSG00000124762	CDKN1A	Club	Non	-0.0967881
ENSG00000146648	EGFR	Club	Non	0.0271414
ENSG00000105976	MET	Club	Non	0.0231383
ENSG00000253729	PRKDC	Club	Non	-0.0222735
ENSG00000171862	PTEN	EC	1	-0.246894
ENSG00000149311	ATM	EC	1	0.327912
ENSG00000133703	KRAS	EC	1	0.256627
ENSG00000239672	NME1	EC	1	-0.0205271
ENSG00000124762	CDKN1A	EC	1	-0.414594
ENSG00000253729	PRKDC	EC	1	-0.169066
ENSG00000171862	PTEN	EC	10	-0.125791
ENSG00000149311	ATM	EC	10	-0.114897
ENSG00000133703	KRAS	EC	10	-0.174488
ENSG00000239672	NME1	EC	10	-0.0628852
ENSG00000124762	CDKN1A	EC	10	-0.136903
ENSG00000253729	PRKDC	EC	10	-0.0704502
ENSG00000171862	PTEN	EC	11	0.0532059
ENSG00000149311	ATM	EC	11	0.0508627
ENSG00000133703	KRAS	EC	11	0.111811
ENSG00000239672	NME1	EC	11	-0.223672
ENSG00000124762	CDKN1A	EC	11	-0.274487
ENSG00000253729	PRKDC	EC	11	0.132582
ENSG00000171862	PTEN	EC	12	-0.117915
ENSG00000149311	ATM	EC	12	-0.177068
ENSG00000133703	KRAS	EC	12	0.0188924
ENSG00000239672	NME1	EC	12	-0.155183
ENSG00000124762	CDKN1A	EC	12	-0.190688
ENSG00000253729	PRKDC	EC	12	-0.126125
ENSG00000171862	PTEN	EC	2	-0.0224258
ENSG00000149311	ATM	EC	2	-0.154433
ENSG00000133703	KRAS	EC	2	0.0326226
ENSG00000239672	NME1	EC	2	-0.140096
ENSG00000124762	CDKN1A	EC	2	-0.43737
ENSG00000253729	PRKDC	EC	2	0.161655
ENSG00000171862	PTEN	EC	3	-0.0667394
ENSG00000149311	ATM	EC	3	-0.0255986
ENSG00000133703	KRAS	EC	3	0.612503
ENSG00000239672	NME1	EC	3	0.049914
ENSG00000124762	CDKN1A	EC	3	-0.110228
ENSG00000253729	PRKDC	EC	3	-0.0918165
ENSG00000171862	PTEN	EC	4	-0.252113
ENSG00000149311	ATM	EC	4	-0.00189241
ENSG00000133703	KRAS	EC	4	-0.00456495
ENSG00000239672	NME1	EC	4	-0.0467702
ENSG00000124762	CDKN1A	EC	4	-0.119387
ENSG00000253729	PRKDC	EC	4	0.0908177
ENSG00000171862	PTEN	EC	5	-0.14185
ENSG00000149311	ATM	EC	5	0.026532
ENSG00000133703	KRAS	EC	5	0.142719
ENSG00000239672	NME1	EC	5	-0.254239
ENSG00000124762	CDKN1A	EC	5	-0.21733
ENSG00000253729	PRKDC	EC	5	0.129725
ENSG00000171862	PTEN	EC	6	-0.185749
ENSG00000149311	ATM	EC	6	0.0374029
ENSG00000133703	KRAS	EC	6	0.173434
ENSG00000239672	NME1	EC	6	0.226071
ENSG00000124762	CDKN1A	EC	6	-0.366671
ENSG00000253729	PRKDC	EC	6	-0.110258
ENSG00000171862	PTEN	EC	7	-0.12091
ENSG00000149311	ATM	EC	7	0.0704216
ENSG00000133703	KRAS	EC	7	0.0109549
ENSG00000239672	NME1	EC	7	-0.272428
ENSG00000124762	CDKN1A	EC	7	-0.492583
ENSG00000253729	PRKDC	EC	7	0.494222
ENSG00000171862	PTEN	EC	8	-0.0182702
ENSG00000149311	ATM	EC	8	-0.0949257
ENSG00000133703	KRAS	EC	8	-0.104561
ENSG00000239672	NME1	EC	8	0.901912
ENSG00000124762	CDKN1A	EC	8	0.406217
ENSG00000253729	PRKDC	EC	8	-0.204707
ENSG00000171862	PTEN	EC	9	-0.172267
ENSG00000149311	ATM	EC	9	-0.119432
ENSG00000133703	KRAS	EC	9	-0.0676053
ENSG00000239672	NME1	EC	9	-0.201429
ENSG00000124762	CDKN1A	EC	9	-0.0606184
ENSG00000253729	PRKDC	EC	9	-0.102502
ENSG00000171862	PTEN	EC	Non	-0.0810389
ENSG00000149311	ATM	EC	Non	-0.0210171
ENSG00000133703	KRAS	EC	Non	0.0912423
ENSG00000239672	NME1	EC	Non	-0.0421978
ENSG00000124762	CDKN1A	EC	Non	-0.0566532
ENSG00000253729	PRKDC	EC	Non	-0.0425574
ENSG00000171862	PTEN	Fib	1	-0.181827
ENSG00000149311	ATM	Fib	1	0.285038
ENSG00000133703	KRAS	Fib	1	-0.198728
ENSG00000135679	MDM2	Fib	1	1.15764
ENSG00000141510	TP53	Fib	1	-0.154855
ENSG00000239672	NME1	Fib	1	-0.168206
ENSG00000124762	CDKN1A	Fib	1	-0.127191
ENSG00000253729	PRKDC	Fib	1	-0.0539779
ENSG00000171862	PTEN	Fib	10	0.0676291
ENSG00000149311	ATM	Fib	10	0.000656301
ENSG00000133703	KRAS	Fib	10	0.18701
ENSG00000135679	MDM2	Fib	10	0.220393
ENSG00000141510	TP53	Fib	10	0.02923
ENSG00000239672	NME1	Fib	10	-0.0440826
ENSG00000124762	CDKN1A	Fib	10	-0.187403
ENSG00000253729	PRKDC	Fib	10	0.18817
ENSG00000171862	PTEN	Fib	11	-0.0941032
ENSG00000149311	ATM	Fib	11	0.0544593
ENSG00000133703	KRAS	Fib	11	0.107737
ENSG00000135679	MDM2	Fib	11	-0.0362911
ENSG00000141510	TP53	Fib	11	-0.0517286
ENSG00000239672	NME1	Fib	11	-0.0538369
ENSG00000124762	CDKN1A	Fib	11	0.59031
ENSG00000253729	PRKDC	Fib	11	-0.0170256
ENSG00000171862	PTEN	Fib	12	-0.152446
ENSG00000149311	ATM	Fib	12	0.299913
ENSG00000133703	KRAS	Fib	12	-0.0906689
ENSG00000135679	MDM2	Fib	12	0.0871199
ENSG00000141510	TP53	Fib	12	-0.0153728
ENSG00000239672	NME1	Fib	12	0.0837106
ENSG00000124762	CDKN1A	Fib	12	-0.00886545
ENSG00000253729	PRKDC	Fib	12	0.0283281
ENSG00000171862	PTEN	Fib	2	-0.123288
ENSG00000149311	ATM	Fib	2	0.210655
ENSG00000133703	KRAS	Fib	2	-0.0720247
ENSG00000135679	MDM2	Fib	2	-0.00268406
ENSG00000141510	TP53	Fib	2	-0.276809
ENSG00000239672	NME1	Fib	2	0.665413
ENSG00000124762	CDKN1A	Fib	2	-0.239988
ENSG00000253729	PRKDC	Fib	2	-0.0143552
ENSG00000171862	PTEN	Fib	3	-0.270542
ENSG00000149311	ATM	Fib	3	0.159773
ENSG00000133703	KRAS	Fib	3	-0.254287
ENSG00000135679	MDM2	Fib	3	-0.200548
ENSG00000141510	TP53	Fib	3	-0.0142551
ENSG00000239672	NME1	Fib	3	0.0317198
ENSG00000124762	CDKN1A	Fib	3	-0.0818289
ENSG00000253729	PRKDC	Fib	3	0.0161541
ENSG00000171862	PTEN	Fib	4	-0.141308
ENSG00000149311	ATM	Fib	4	0.157526
ENSG00000133703	KRAS	Fib	4	-0.209488
ENSG00000135679	MDM2	Fib	4	-0.104791
ENSG00000141510	TP53	Fib	4	-0.268523
ENSG00000239672	NME1	Fib	4	0.476209
ENSG00000124762	CDKN1A	Fib	4	-0.281606
ENSG00000253729	PRKDC	Fib	4	-0.0693873
ENSG00000171862	PTEN	Fib	5	-0.0918933
ENSG00000149311	ATM	Fib	5	0.2756
ENSG00000133703	KRAS	Fib	5	-0.244133
ENSG00000135679	MDM2	Fib	5	0.0439282
ENSG00000141510	TP53	Fib	5	0.0100142
ENSG00000239672	NME1	Fib	5	-0.012091
ENSG00000124762	CDKN1A	Fib	5	-0.0303179
ENSG00000253729	PRKDC	Fib	5	-0.0475388
ENSG00000171862	PTEN	Fib	6	-0.166531
ENSG00000149311	ATM	Fib	6	0.316063
ENSG00000133703	KRAS	Fib	6	-0.428071
ENSG00000135679	MDM2	Fib	6	-0.0604301
ENSG00000141510	TP53	Fib	6	-0.0761864
ENSG00000239672	NME1	Fib	6	-0.0761864
ENSG00000124762	CDKN1A	Fib	6	-0.0761864
ENSG00000253729	PRKDC	Fib	6	-0.100861
ENSG00000171862	PTEN	Fib	7	-0.162897
ENSG00000149311	ATM	Fib	7	-0.0737283
ENSG00000133703	KRAS	Fib	7	-0.346731
ENSG00000135679	MDM2	Fib	7	-0.188616
ENSG00000141510	TP53	Fib	7	0.131166
ENSG00000239672	NME1	Fib	7	-0.0611025
ENSG00000124762	CDKN1A	Fib	7	0.0635895
ENSG00000253729	PRKDC	Fib	7	-0.0403904
ENSG00000171862	PTEN	Fib	8	0.079642
ENSG00000149311	ATM	Fib	8	0.102578
ENSG00000133703	KRAS	Fib	8	0.0428822
ENSG00000135679	MDM2	Fib	8	-0.0955918
ENSG00000141510	TP53	Fib	8	-0.227815
ENSG00000239672	NME1	Fib	8	0.0410144
ENSG00000124762	CDKN1A	Fib	8	-0.0206375
ENSG00000253729	PRKDC	Fib	8	-0.0220916
ENSG00000171862	PTEN	Fib	9	-0.27956
ENSG00000149311	ATM	Fib	9	0.188283
ENSG00000133703	KRAS	Fib	9	-0.383699
ENSG00000135679	MDM2	Fib	9	-0.169531
ENSG00000141510	TP53	Fib	9	-0.0118909
ENSG00000239672	NME1	Fib	9	0.0423234
ENSG00000124762	CDKN1A	Fib	9	0.0190421
ENSG00000253729	PRKDC	Fib	9	-0.0806606
ENSG00000171862	PTEN	Fib	Non	-0.066547
ENSG00000149311	ATM	Fib	Non	0.316877
ENSG00000133703	KRAS	Fib	Non	-0.147848
ENSG00000135679	MDM2	Fib	Non	-0.0480599
ENSG00000141510	TP53	Fib	Non	-0.0465506
ENSG00000239672	NME1	Fib	Non	-0.0304555
ENSG00000124762	CDKN1A	Fib	Non	-0.0628563
ENSG00000253729	PRKDC	Fib	Non	-0.0303664
ENSG00000171862	PTEN	NE	1	-0.227258
ENSG00000149311	ATM	NE	1	-0.159227
ENSG00000133703	KRAS	NE	1	-0.18452
ENSG00000135679	MDM2	NE	1	-0.131997
ENSG00000141510	TP53	NE	1	-0.217916
ENSG00000141736	ERBB2	NE	1	-0.190871
ENSG00000239672	NME1	NE	1	-0.285068
ENSG00000175054	ATR	NE	1	0.242956
ENSG00000124762	CDKN1A	NE	1	-0.141195
ENSG00000146648	EGFR	NE	1	-0.0824449
ENSG00000105976	MET	NE	1	-0.0861731
ENSG00000157764	BRAF	NE	1	-0.180433
ENSG00000253729	PRKDC	NE	1	0.500922
ENSG00000147889	CDKN2A	NE	1	0.195349
ENSG00000171862	PTEN	NE	10	-0.16841
ENSG00000149311	ATM	NE	10	-0.21738
ENSG00000133703	KRAS	NE	10	-0.188551
ENSG00000135679	MDM2	NE	10	-0.188551
ENSG00000141510	TP53	NE	10	-0.146018
ENSG00000141736	ERBB2	NE	10	-0.188551
ENSG00000239672	NME1	NE	10	-0.188551
ENSG00000175054	ATR	NE	10	-0.188551
ENSG00000124762	CDKN1A	NE	10	-0.0106681
ENSG00000146648	EGFR	NE	10	-0.0109634
ENSG00000105976	MET	NE	10	0.087543
ENSG00000157764	BRAF	NE	10	-0.162915
ENSG00000253729	PRKDC	NE	10	0.00435581
ENSG00000147889	CDKN2A	NE	10	-0.0796287
ENSG00000171862	PTEN	NE	11	-0.610841
ENSG00000149311	ATM	NE	11	-0.409947
ENSG00000133703	KRAS	NE	11	-0.172836
ENSG00000135679	MDM2	NE	11	-0.172836
ENSG00000141510	TP53	NE	11	-0.180004
ENSG00000141736	ERBB2	NE	11	-0.164593
ENSG00000239672	NME1	NE	11	-0.179692
ENSG00000175054	ATR	NE	11	-0.136555
ENSG00000124762	CDKN1A	NE	11	0.377005
ENSG00000146648	EGFR	NE	11	-0.0526302
ENSG00000105976	MET	NE	11	0.163032
ENSG00000157764	BRAF	NE	11	0.265272
ENSG00000253729	PRKDC	NE	11	0.589747
ENSG00000147889	CDKN2A	NE	11	-0.0289042
ENSG00000171862	PTEN	NE	12	-0.133642
ENSG00000149311	ATM	NE	12	-0.181558
ENSG00000133703	KRAS	NE	12	-0.15999
ENSG00000135679	MDM2	NE	12	0.0146229
ENSG00000141510	TP53	NE	12	-0.323222
ENSG00000141736	ERBB2	NE	12	-0.0294773
ENSG00000239672	NME1	NE	12	-0.15999
ENSG00000175054	ATR	NE	12	0.634171
ENSG00000124762	CDKN1A	NE	12	-0.121767
ENSG00000146648	EGFR	NE	12	-0.15999
ENSG00000105976	MET	NE	12	-0.0339241
ENSG00000157764	BRAF	NE	12	-0.317263
ENSG00000253729	PRKDC	NE	12	3.56004
ENSG00000147889	CDKN2A	NE	12	-0.311543
ENSG00000171862	PTEN	NE	2	-0.0740874
ENSG00000149311	ATM	NE	2	-0.0564761
ENSG00000133703	KRAS	NE	2	-0.104604
ENSG00000135679	MDM2	NE	2	0.0270529
ENSG00000141510	TP53	NE	2	-0.207509
ENSG00000141736	ERBB2	NE	2	-0.107463
ENSG00000239672	NME1	NE	2	-0.0462462
ENSG00000175054	ATR	NE	2	-0.0942708
ENSG00000124762	CDKN1A	NE	2	-0.0453845
ENSG00000146648	EGFR	NE	2	0.107205
ENSG00000105976	MET	NE	2	-0.0855453
ENSG00000157764	BRAF	NE	2	-0.143234
ENSG00000253729	PRKDC	NE	2	-0.0213401
ENSG00000147889	CDKN2A	NE	2	0.0875025
ENSG00000171862	PTEN	NE	3	-0.154564
ENSG00000149311	ATM	NE	3	0.163516
ENSG00000133703	KRAS	NE	3	-0.138708
ENSG00000135679	MDM2	NE	3	-0.142888
ENSG00000141510	TP53	NE	3	0.0706889
ENSG00000141736	ERBB2	NE	3	-0.0711766
ENSG00000239672	NME1	NE	3	-0.178707
ENSG00000175054	ATR	NE	3	-0.163089
ENSG00000124762	CDKN1A	NE	3	-0.0807445
ENSG00000146648	EGFR	NE	3	0.758352
ENSG00000105976	MET	NE	3	-0.0911724
ENSG00000157764	BRAF	NE	3	-0.0840687
ENSG00000253729	PRKDC	NE	3	-0.0234041
ENSG00000147889	CDKN2A	NE	3	-0.112357
ENSG00000171862	PTEN	NE	4	-0.0960665
ENSG00000149311	ATM	NE	4	-0.0798095
ENSG00000133703	KRAS	NE	4	-0.138908
ENSG00000135679	MDM2	NE	4	-0.138908
ENSG00000141510	TP53	NE	4	-0.00589118
ENSG00000141736	ERBB2	NE	4	0.0923483
ENSG00000239672	NME1	NE	4	0.0116677
ENSG00000175054	ATR	NE	4	-0.121804
ENSG00000124762	CDKN1A	NE	4	0.0759928
ENSG00000146648	EGFR	NE	4	-0.0841928
ENSG00000105976	MET	NE	4	1.01489
ENSG00000157764	BRAF	NE	4	-0.200799
ENSG00000253729	PRKDC	NE	4	-0.0386581
ENSG00000147889	CDKN2A	NE	4	-0.100254
ENSG00000171862	PTEN	NE	5	-0.123911
ENSG00000149311	ATM	NE	5	-0.0141792
ENSG00000133703	KRAS	NE	5	-0.136559
ENSG00000135679	MDM2	NE	5	-0.136559
ENSG00000141510	TP53	NE	5	0.0805551
ENSG00000141736	ERBB2	NE	5	0.157941
ENSG00000239672	NME1	NE	5	0.452284
ENSG00000175054	ATR	NE	5	0.631472
ENSG00000124762	CDKN1A	NE	5	0.0302321
ENSG00000146648	EGFR	NE	5	1.89657
ENSG00000105976	MET	NE	5	0.0857528
ENSG00000157764	BRAF	NE	5	-0.142718
ENSG00000253729	PRKDC	NE	5	0.0827907
ENSG00000147889	CDKN2A	NE	5	-0.155736
ENSG00000171862	PTEN	NE	6	-0.0471552
ENSG00000149311	ATM	NE	6	0.149457
ENSG00000133703	KRAS	NE	6	-0.128588
ENSG00000135679	MDM2	NE	6	-0.124274
ENSG00000141510	TP53	NE	6	0.946949
ENSG00000141736	ERBB2	NE	6	-0.0547803
ENSG00000239672	NME1	NE	6	0.00256376
ENSG00000175054	ATR	NE	6	-0.233597
ENSG00000124762	CDKN1A	NE	6	0.214765
ENSG00000146648	EGFR	NE	6	-0.0722957
ENSG00000105976	MET	NE	6	0.0270584
ENSG00000157764	BRAF	NE	6	-0.109893
ENSG00000253729	PRKDC	NE	6	-0.0655207
ENSG00000147889	CDKN2A	NE	6	-0.1433
ENSG00000171862	PTEN	NE	7	-0.175509
ENSG00000149311	ATM	NE	7	-1.11273
ENSG00000133703	KRAS	NE	7	-0.101205
ENSG00000135679	MDM2	NE	7	-0.104919
ENSG00000141510	TP53	NE	7	-0.148298
ENSG00000141736	ERBB2	NE	7	-0.118851
ENSG00000239672	NME1	NE	7	-0.134662
ENSG00000175054	ATR	NE	7	-0.0207631
ENSG00000124762	CDKN1A	NE	7	0.0850201
ENSG00000146648	EGFR	NE	7	-0.151311
ENSG00000105976	MET	NE	7	-0.515511
ENSG00000157764	BRAF	NE	7	-0.335184
ENSG00000253729	PRKDC	NE	7	-0.168252
ENSG00000147889	CDKN2A	NE	7	3.00563
ENSG00000171862	PTEN	NE	8	-0.4477
ENSG00000149311	ATM	NE	8	-0.366467
ENSG00000133703	KRAS	NE	8	-0.197166
ENSG00000135679	MDM2	NE	8	-0.109979
ENSG00000141510	TP53	NE	8	-0.177428
ENSG00000141736	ERBB2	NE	8	-0.171554
ENSG00000239672	NME1	NE	8	-0.197166
ENSG00000175054	ATR	NE	8	-0.160437
ENSG00000124762	CDKN1A	NE	8	0.224097
ENSG00000146648	EGFR	NE	8	-0.173587
ENSG00000105976	MET	NE	8	0.206377
ENSG00000157764	BRAF	NE	8	0.184625
ENSG00000253729	PRKDC	NE	8	0.848245
ENSG00000147889	CDKN2A	NE	8	0.647825
ENSG00000171862	PTEN	NE	9	-0.134077
ENSG00000149311	ATM	NE	9	-0.195325
ENSG00000133703	KRAS	NE	9	-0.124444
ENSG00000135679	MDM2	NE	9	-0.105621
ENSG00000141510	TP53	NE	9	-0.178513
ENSG00000141736	ERBB2	NE	9	-0.149816
ENSG00000239672	NME1	NE	9	-0.121674
ENSG00000175054	ATR	NE	9	-0.200641
ENSG00000124762	CDKN1A	NE	9	-0.100405
ENSG00000146648	EGFR	NE	9	-0.0143286
ENSG00000105976	MET	NE	9	-0.0776706
ENSG00000157764	BRAF	NE	9	-0.175541
ENSG00000253729	PRKDC	NE	9	0.818302
ENSG00000147889	CDKN2A	NE	9	-0.120126
ENSG00000171862	PTEN	NE	Non	-0.0782721
ENSG00000149311	ATM	NE	Non	0.0510376
ENSG00000133703	KRAS	NE	Non	-0.0603674
ENSG00000135679	MDM2	NE	Non	0.012326
ENSG00000141510	TP53	NE	Non	0.119343
ENSG00000141736	ERBB2	NE	Non	0.0302617
ENSG00000239672	NME1	NE	Non	-0.04904
ENSG00000175054	ATR	NE	Non	-0.0455173
ENSG00000124762	CDKN1A	NE	Non	0.0958034
ENSG00000146648	EGFR	NE	Non	0.0732824
ENSG00000105976	MET	NE	Non	-0.0345331
ENSG00000157764	BRAF	NE	Non	-0.0465023
ENSG00000253729	PRKDC	NE	Non	0.0454064
ENSG00000147889	CDKN2A	NE	Non	0.245195

## Sheet: S3
Table S3. The deconvoluted cell weights of each cell type
SampleID	Stage	Disease	Source	AT1-dtangle	AT1-MuSiC	AT2-dtangle	AT2-MuSiC	B-dtangle	B-MuSiC	Basal-dtangle	Basal-MuSiC	CD4-dtangle	CD4-MuSiC	CD8-dtangle	CD8-MuSiC	Cilia-dtangle	Cilia-MuSiC	Club-dtangle	Club-MuSiC	DC-dtangle	DC-MuSiC	EC-dtangle	EC-MuSiC	Fib-dtangle	Fib-MuSiC	Gran-MuSiC	Mast-dtangle	Mast-MuSiC	Mφ-dtangle	Mφ-MuSiC	NE-dtangle	NE-MuSiC	NK-dtangle	NK-MuSiC	Tregs-dtangle	Tregs-MuSiC
LUAD32	III	LUAD	WCH	0.003174	0.0142956	0.0466179	0.00446185	0.174479	0	0.0986282	0	0.00791831	0	0.385282	0	0.0425693	0.00110039	0.00287938	0.00113415	0.00046388	0	0.0121942	0	0.0082217	0.0469425	0	0.0421583	0.00280695	0.0313107	0.163785	0.00201836	0.765474	0.137298	0	0.00478697	0
LUAD31	I	LUAD	WCH	0.0106317	0.0261062	0.0484267	0.017531	0.0796116	0.0243708	0.482444	0.0732716	0.00554197	5.56e-06	0.0953694	0	0.020952	0.0547779	0.0022896	0	0.00010404	0	0.00864345	0	0.0031012	0.689022	0	0.0522929	0.0573261	0.0250716	0.0564827	0.0033069	0	0.160715	0	0.00149807	0.00110604
LUAD29	II	LUAD	WCH	0.004108	0.526801	0.0291771	0.0567844	0.0962432	0	0.320556	0	0.00487784	0	0.288052	0	0.0278442	0.00112761	0.0730895	0	0.00024015	0	0.00849468	0.00699377	0.0029928	0.363456	0	0.0682288	0.0448378	0.0301861	0	0.0045482	0	0.0398489	0	0.00151288	0
LUAD18	III	LUAD	WCH	0.0419696	0.625528	0.0673694	0.0819458	0.0996572	0.0384853	0.160082	0	0.00746422	0	0.430848	0	0.0270917	0.0026161	0.0257132	0	1.61e-05	0	0.00549854	0.0142322	0.00768151	0.234244	0	0.0234779	0.00294866	0.0792999	0	0.00150359	0	0.016464	0	0.00586329	0
LUSC4	I	LUSC	WCH	0.00322931	0	0.0129654	0	0.0947029	0.00023944	0.396664	0.84904	0.0170808	0	0.068352	0	0.0221678	0	0.00446024	0	0.00036341	0	0.0239849	0	0.012882	0.139024	0	0.160691	0.00861766	0.0527584	0.00192507	0.0141694	0	0.0981643	0	0.0173635	0.001154
LUSC8	II	LUSC	WCH	0.0279163	0.0248225	0.0209875	0.575573	0.150521	0.0406438	0.203147	0	0.00288335	0.029212	0.199135	0	0.0187031	0.00040283	0.0316129	0	0.00079104	0	0.0390788	0.0416634	0.012427	0.245751	0	0.158982	0.0419315	0.0923352	0	0.0104036	0	0.0257508	0	0.00532536	0
LUAD28	II	LUAD	WCH	0.0141228	0.250198	0.0679808	0.0323308	0.0673257	0.0417691	0.131331	0	0.00951378	0	0.502875	0	0.0223555	0.00178275	0.0669836	0	0.00014534	0	0.00577048	0.0123911	0.00447001	0.628159	0	0.0251367	0.0260969	0.0430431	0	0.00350728	0.00436296	0.0322076	0	0.00323145	0.00290885
LUAD21	I	LUAD	WCH	0.00246655	0.800664	0.0465259	0.0541582	0.074739	0	0.015205	0	0.00423126	0	0.764408	0	0.0246978	0.00067229	0.00179915	0	0.00016823	0	0.00118114	0.0199723	0.00348527	0.0752834	0	0.0083794	0.00121769	0.03509	0.0469408	0.00110218	0	0.0153753	0	0.0011457	0.00109098
LUSC6	I	LUSC	WCH	0.00280113	0	0.0144659	0.264334	0.156821	0.00122471	0.321889	0	0.00441883	0.054242	0.292727	0	0.040109	0.00355699	0.00695129	0	0.00012066	0	0.0119294	0	0.0127645	0.667057	0	0.0455996	0.00845527	0.0627481	0	0.0058711	0	0.0148389	0	0.00594522	0.00112978
LUAD17	I	LUAD	WCH	0.0196387	0	0.019844	0.899902	0.0158612	0.0210419	0.003441	0	0.00103863	0	0.750102	0	0.0110834	0.0017392	0.00250403	0	0.00016875	0	0.00325353	0	0.00766399	0.0005062	0.0444374	0.0604156	0.0323731	0.0189293	0	0.00373176	0	0.0607976	0	0.0215266	0
LUSC7	I	LUSC	WCH	0.0295683	0.0230089	0.0128935	0.0885144	0.127811	0.05964	0.37912	0.231085	0.00683778	0.0559045	0.107017	0	0.0286512	0.00069839	0.027125	0	0.00020393	0	0.0196863	0	0.00963848	0.482959	0	0.106137	0.0371112	0.0878626	0.016847	0.0188989	0	0.0348077	0	0.00374047	0.00423194
LUAD30	III	LUAD	WCH	0.0335758	0.801132	0.0388083	0.0164884	0.0979517	0.0262461	0.12132	0	0.00761385	0	0.543059	0	0.0214702	0.00861957	0.0305424	0	0.00030926	0	0.00676323	0.00011831	0.00538333	0.136022	0	0.0188865	0.0113642	0.0465601	0	0.00514895	0	0.0217329	0	0.00087471	9.21e-06
LUAD11	III	LUAD	WCH	0.0191076	0.00915676	0.0102637	0	0.0801775	0.0304576	0.304991	0.558997	0.0308858	0	0.340615	0	0.0178053	0.00026377	0.00180007	0	0.00088073	0	0.00518183	0	0.0163714	0.27277	0	0.0373448	0.00499288	0.0975742	0.0653708	0.00991411	0	0.0140187	0	0.0130685	0.0579916
LUAD12	II	LUAD	WCH	0.0427545	0.752108	0.0402338	0.0666364	0.094634	0.0352315	0.20809	0	0.00602921	0	0.404297	0	0.0181236	0	0.0104016	0	0.00053018	0	0.0171285	0	0.00665606	0.125252	0	0.0684143	0.020772	0.0543759	0	0.00406051	0	0.0199085	0	0.00436238	0
LUAD9	III	LUAD	WCH	0.00827755	0.429235	0.0217417	0.0120766	0.109143	0.0110869	0.304446	0	0.00373085	0	0.210253	0	0.0171521	0.0033707	0.0991806	0	0.00013371	0	0.0193319	0.0279953	0.002699	0.498213	0	0.04594	0.0173173	0.0340493	0.0007051	0.00935005	0	0.112967	0	0.00160444	0
LUSC2	III	LUSC	WCH	0.0109524	0.0341782	0.0201005	0.00447534	0.100914	0.00823661	0.244862	0.564282	0.00688286	0	0.160835	0	0.0202518	0.00091414	0.0080568	0	0.00039938	0	0.0231073	0.00220196	0.0146486	0.272687	0	0.251672	0.00296456	0.0831179	0.10509	0.0086886	0	0.0304952	0	0.0150158	0.00497023
LUAD13	I	LUAD	WCH	0.0633494	0.0761627	0.0348087	0.00686759	0.0854863	0.13355	0.178893	0.0733079	0.0269722	0	0.151081	0	0.0331539	0.00996889	0.00088957	0	9.55e-05	0	0.0253371	0	0.00592679	0.51519	0	0.0821412	0.0365576	0.235677	0.0511053	0.015886	0.00052467	0.0366862	0	0.0236167	0.0967654
LUAD4	I	LUAD	WCH	0.00339812	0.0107877	0.0820676	0	0.0766232	0.00717195	0.176322	0	0.00622467	0	0.160339	0	0.0159045	0.0328747	0.00058851	0	0.00031604	0	0.00689061	0.0415608	0.00336085	0.790257	0	0.0339264	0.0323012	0.0255983	0.0797478	0.000884	0	0.40437	0	0.0031855	0.00529915
LUAD1	II	LUAD	WCH	0.00693903	0.0396011	0.0533365	0.321343	0.0578415	0.00632187	0.109724	0	0.00974503	0	0.383635	0	0.0307791	0.0995656	0.00240351	0	8.6e-05	0	0.0140708	0	0.00324083	0.513774	0	0.031676	0.0155599	0.0651423	0	0.00120343	0.00383401	0.223982	0	0.00619511	0
LUSC1	II	LUSC	WCH	0.0258262	0.0226077	0.0516836	0.227317	0.110778	0.0225785	0.159637	0.368074	0.0156118	0	0.203833	0	0.0324444	0.0142731	0.0557608	0	0.00199628	0	0.0359532	0	0.013008	0.230421	0	0.113787	0.0121659	0.111326	0.0965093	0.0109487	0	0.0261252	0	0.0312813	0.00605254
LUAD51	III	LUAD	WCH	0.0177269	0.0229912	0.0271014	0.125668	0.0912598	0.0198823	0.235119	0	0.00614706	0	0.167559	0	0.0251366	0.00221658	0.0040054	0	0.00015183	0	0.0187824	0	0.00859638	0.419663	0	0.0884663	0.00679934	0.0675456	0.0516329	0.00353908	0.351146	0.228114	0	0.0107491	0
BSPN4	NA	BSPN	WCH	0.0161763	0.126787	0.0184462	0.467409	0.0930432	0.0247889	0.284772	0	0.00404928	0.0491939	0.137141	0	0.0103948	0.00082339	0.030121	0	0.00033982	0	0.0178764	0.0130941	0.0142441	0.303701	0	0.251673	0.0140462	0.0800707	0	0.0131487	0	0.0201605	0	0.00834276	0.00015667
LUAD14	II	LUAD	WCH	0.0095546	0.00967616	0.218693	0	0.0928354	0.0041712	0.0675042	0	0.00038505	0	0.266397	0	0.0327941	0.0900716	0.00018202	0	0.0001173	0	0.1315	0	0.00103948	0.199932	0	0.0380723	0.0756708	0.079533	0.106506	0.00018227	0.498639	0.0589579	0	0.00225199	0.0153332
LUAD22	I	LUAD	WCH	0.0132156	0.79158	0.0924392	0.00660794	0.0905588	0.0016604	0.0672135	0	0.0091788	0	0.548751	0	0.0186347	0.00037635	0.00227044	0	8.67e-05	0	0.00326794	0.00709139	0.00605075	0.190033	0	0.0440917	0.00207265	0.0845912	7.12e-05	0.00257674	0	0.0110646	0	0.00600816	0.00050607
LUSC5	III	LUSC	WCH	0.00979443	0	0.0163151	0	0.121925	0.00028682	0.314663	0.851096	0.00970332	0	0.138345	0	0.0290031	0	0.00606419	0	0.000334	0	0.0148745	0	0.00932375	0.14782	0	0.157223	0	0.0723988	0.0007975	0.00747398	0	0.0830606	0	0.00949859	0
LUAD6	I	LUAD	WCH	0.00129708	0.0315857	0.0170457	0.399852	0.0566487	0	0.127349	0	0.00477131	4.6e-05	0.566345	0	0.0114191	1.91e-05	0.00732686	0	5.55e-05	0	0.00627027	0.00111099	0.00175025	0.514462	0	0.0407205	0.0191561	0.0301367	0.0221842	0.00290604	0	0.124313	0	0.00164412	0.011584
LUAD24	I	LUAD	WCH	0.00305401	0	0.0282442	0.902048	0.0380051	0	0.173682	0	0.00095021	0	0.550124	0	0.0108585	0.00028889	0.0869078	0	6.89e-05	0	0.0114566	0	0.00095687	0.057955	0	0.0646006	0.0397081	0.0108053	0	0.00130661	0	0.0183999	0	0.0005789	0
LUAD19	I	LUAD	WCH	0.0156512	0.0698001	0.0155235	0.216958	0.099696	0.0474185	0.267473	0	0.00833616	0.0690399	0.181903	0	0.0146425	0.00697593	0.00735918	0	0.00018358	0	0.00910736	0.00470905	0.00433821	0.558316	0	0.0625399	0.0241912	0.0598895	0	0.0065136	0	0.244494	0	0.00234964	0.00259162
LUAD23	II	LUAD	WCH	0.00239766	0	0.0513592	0.513231	0.0984211	0	0.200858	0	0.00903232	0	0.314755	0	0.040621	0	0.170644	0	0.00010665	0	0.00855895	0	0.00226826	0.483775	0	0.0208202	0.00299393	0.0276816	0	0.00124295	0	0.0497739	0	0.00145887	0
LUAD2	I	LUAD	WCH	0.0362073	0.659557	0.0874989	0.0484655	0.0593023	0.052837	0.0971112	0	0.00727679	0	0.140135	0	0.0246198	0.016727	0.314508	0	0.00017273	0	0.0510606	0.0399162	0.00280637	0.174837	0	0.0257993	0.00740715	0.0868249	0	0.00536837	0	0.0585454	0	0.00276358	0.0002531
LUSC13	III	LUSC	WCH	0.073397	0.00220038	0.0215799	0.00021378	0.082604	0.0325139	0.134943	0.781121	0.0171724	0	0.26487	0	0.0216546	0	0.00011045	0	0.0053143	0	0.0357136	0	0.0383698	0.0540643	0.00059953	0.095787	0.00306623	0.146852	0.126221	0.0002212	0	0.00410527	0	0.0573061	0
LUSC11	II	LUSC	WCH	0.0161739	0.0157837	0.0147557	0	0.12642	0.0117075	0.214709	0.540587	0.0100646	0	0.21094	0	0.0297736	0.0004672	0.00468228	0	0.00042178	0	0.0215227	0	0.011357	0.3301	0	0.151027	0.00587665	0.0700278	0.0949704	0.0110413	0	0.100894	0	0.00619006	0.0005084
BSPN3	NA	BSPN	WCH	0.0270656	0.302169	0.0313035	0.223046	0.0893712	0.0437497	0.238924	0.00116487	0.00327219	0.0283229	0.167653	0	0.0188365	0.0136545	0.0291779	0	0.00011727	0	0.0223955	0.0294442	0.010739	0.328944	0	0.16445	0.0295049	0.141462	0	0.012635	0	0.0388459	0	0.00375251	0
BSPN1	NA	BSPN	WCH	0.035042	0.00150472	0.03438	0.0123883	0.244789	0.0463716	0.244516	0	0.00885386	0	0.251434	0	0.0424897	0	0.00167838	0	0.0053763	0	0.0145921	0	0.0157151	0.753297	0	0.0080272	0	0.0816728	0.186439	0.00573542	0	0.00568145	0	1.62e-05	0
LUAD16	II	LUAD	WCH	0.00808874	0.00021592	0.0349986	0.00130667	0.226864	0.00865402	0.0101949	0	0.0218376	0	0.349308	0	0.0590726	0.00191886	0.00282911	0.00220357	0.00082751	0	0.012896	0	0.018448	0.0316121	0	0.00730855	0.0108527	0.16471	0.204186	0.00566306	0.723176	0.0276156	0	0.0493379	0.0158743
BSPN2	NA	BSPN	WCH	0.0163479	0	0.0383086	0.00121399	0.321353	0.031918	0.24037	0	0.00596419	0	0.207159	0	0.0592089	0	0.00093258	0	0.00199857	0	0.00407374	0	0.0118694	0.858066	0	0.0186322	0.00021665	0.028815	0.108586	0.00280163	0	0.0348709	0	0.00729509	0
LUSC14	I	LUSC	WCH	0.0145792	0.00724807	0.00887833	0	0.120568	0.00489599	0.358258	0.756075	0.00698299	0	0.161027	0	0.022197	0	0.00830952	0	0.00031786	0	0.0218347	0	0.0139761	0.190002	6.76e-05	0.133098	0.00756595	0.0441105	0.0341454	0.00718119	0	0.063102	0	0.0155794	0
LUSC10	III	LUSC	WCH	0.0203806	0.00301099	0.00909414	0	0.118841	0.0142565	0.464317	0.589666	0.0104054	0	0.124051	0	0.0205741	0	0.00465655	0	0.00045082	0	0.013757	0	0.00761567	0.331904	0	0.124466	0.0236227	0.0480426	0.0366711	0.00893198	0	0.018736	0	0.00567999	0.00086933
LUAD15	I	LUAD	WCH	0.00202463	0	0.0908819	0.983194	0.0541198	0	0.0181879	0	0.0037774	0	0.554023	0	0.0187732	0	0.184496	0	0.00012274	0	0.00249112	0	0.00271934	0.00153097	0	0.0108588	0.0119563	0.0180761	0.00331912	0.0002861	0	0.0329209	0	0.00624114	0
LUAD27	II	LUAD	WCH	0.0011595	0	0.11573	0.951892	0.107759	0	0.0954655	0	0.00506212	0	0.457184	0	0.0304332	0	0.0301886	0	0.00047449	0	0.00697023	0	0.00140162	0.0186263	0	0.0724969	0.01009	0.0160134	0.0193922	0.00147466	0	0.0559093	0	0.00227742	0
LUAD8	II	LUAD	WCH	0.00782934	0	0.0478438	0.91752	0.11681	0.00153699	0.0884793	0	0.00518353	0	0.374525	0	0.0460671	0.00397257	0.115914	0	0.00036616	0	0.0342906	0.00071024	0.00304208	0.0443611	0	0.0636998	0.0130195	0.0602429	0.0188799	0.00192036	0	0.0267017	0	0.00708484	0
LUAD20	I	LUAD	WCH	6.62e-05	0.183179	0.165553	0.0283286	0.189778	0	0.0502755	0	0.00073374	0	0.427061	0	0.0282718	0.300446	0.00384697	0	1.35e-05	0	0.00084837	0.00393082	0.00486201	0.0698044	0.404338	0.0235507	0.00997343	0.0656477	0	6.32e-05	0	0.0354294	0	0.00399877	0
LUAD25	I	LUAD	WCH	0.00367181	0.0175596	0.0180257	0.908167	0.0693804	0	0.276893	0	0.00241483	0	0.280996	0	0.0173493	0	0.0250656	0	7.3e-05	0	0.0140617	0.00306742	0.00305151	0.0576946	0	0.197312	0.0135117	0.0628114	0	0.00447527	0	0.0223891	0	0.00202836	0
LUAD3	II	LUAD	WCH	0.0233651	0.67801	0.0288864	0.0569128	0.103506	0.0381169	0.124055	0	0.010017	0.00055268	0.423521	0	0.0235152	0	0.00527651	0	0.00036327	0	0.0113584	0.0181776	0.00695372	0.160349	0	0.083447	0.0194186	0.112615	0.0164767	0.00758704	0	0.0310352	0	0.00449856	0.0119856
LUAD7	I	LUAD	WCH	0.0188078	0.0370354	0.0206922	0.0899523	0.11537	0.056906	0.43339	0	0.00270695	0.0355424	0.228043	0	0.0371279	0.0154209	0.00629334	0	0.00043259	0	0.012605	0	0.00359397	0.696979	0	0.0467033	0.0681636	0.0377013	0	0.00795365	0	0.0269566	0	0.00162212	0
LUAD10	I	LUAD	WCH	0.0162321	0	0.0401796	0.887855	0.0383152	0.0223073	0.0170672	0	0.00261145	0	0.675832	0	0.0104237	0.00469081	0.00526181	0	0.00017389	0	0.00784469	0.00096448	0.0271981	0.00643208	0	0.0291974	0.0226671	0.0321699	0.0362206	0.012808	0	0.00584588	0.0188624	0.0788395	0
LUAD5	I	LUAD	WCH	0.038266	0.605201	0.0300922	0.0613459	0.134319	0.0497784	0.181353	0.00164542	0.0129986	0	0.379197	0	0.029157	0.00254799	0.0164093	0	0.00040498	0	0.00601871	0.00213948	0.00345596	0.240259	0	0.0553576	0.015991	0.0804176	0	0.00683087	0	0.0223208	0	0.00340163	0.0210915
LUSC3	III	LUSC	WCH	0.00187788	0	0.0108583	0	0.0998104	0	0.331058	0.827665	0.00454066	0	0.127914	0	0.0271086	0	0.00160987	0	3.84e-05	0	0.0414415	0	0.00987456	0.172335	0	0.226309	0	0.035896	0	0.00197035	0	0.070286	0	0.00940547	0
LUAD26	II	LUAD	WCH	0.00359311	0.385186	0.046902	0.00524842	0.150398	0	0.246528	0.00033431	0.00244991	0	0.242234	0	0.023522	0.00234213	0.0067414	0	0.00019308	0	0.0164323	0.075358	0.0144122	0.47209	0	0.107937	0.00497464	0.0955553	0.0544663	0.00646308	0	0.029555	0	0.0070841	0
A234_Normal	I	NL(AD)	East Asians	NA	0.219795	NA	0.520688	NA	0	NA	0	NA	0	NA	0	NA	0.00107406	NA	0	NA	0	NA	0.0227957	NA	0.207791	0.00566959	NA	0.00514061	NA	0.0153259	NA	0	NA	0	NA	0.00172022
A138_Normal	III	NL(AD)	East Asians	NA	0.352828	NA	0.440455	NA	0	NA	0	NA	0	NA	0	NA	0	NA	0	NA	9.17e-05	NA	0.0278613	NA	0.152684	0	NA	0.00168779	NA	0.0243927	NA	0	NA	0	NA	0
A006_Normal	I	NL(AD)	East Asians	NA	0.310262	NA	0.511543	NA	0	NA	0	NA	0.00176487	NA	0	NA	1.84e-05	NA	0	NA	0	NA	0.0384115	NA	0.0947946	0.00519042	NA	0.00344643	NA	0.0336505	NA	0	NA	0	NA	0.00091849
A258_Normal	II	NL(AD)	East Asians	NA	0.244644	NA	0.588722	NA	0	NA	0	NA	0	NA	0	NA	0	NA	0	NA	0	NA	0.0155022	NA	0.134018	0.00353049	NA	0.00387685	NA	0.00970686	NA	0	NA	0	NA	0
A259_Normal	III	NL(AD)	East Asians	NA	0.365221	NA	0.354369	NA	0	NA	0	NA	0.0179387	NA	0.00042786	NA	0	NA	0	NA	0.00328418	NA	0.0907288	NA	0.134479	0	NA	0.00282606	NA	0.0307255	NA	0	NA	0	NA	0
A260_Normal	I	NL(AD)	East Asians	NA	0.294812	NA	0.44432	NA	0.00715926	NA	0	NA	0	NA	0	NA	0	NA	0	NA	0	NA	0.0200045	NA	0.211828	0.0144487	NA	0.00301711	NA	0.00441074	NA	0	NA	0	NA	0
A261_Normal	I	NL(AD)	East Asians	NA	0.221467	NA	0.591069	NA	0.00448616	NA	0	NA	0	NA	0	NA	0	NA	0	NA	0.0040245	NA	0.0229813	NA	0.122119	0.00369431	NA	0.00230421	NA	0.0278551	NA	0	NA	0	NA	0
A262_Normal	II	NL(AD)	East Asians	NA	0.278396	NA	0.317775	NA	0.00371629	NA	0	NA	0.0183268	NA	0	NA	0.00017703	NA	0	NA	0.00066595	NA	0.0820024	NA	0.243096	0.0375788	NA	0.00576774	NA	0.0124981	NA	0	NA	0	NA	0
A263_Normal	I	NL(AD)	East Asians	NA	0.436676	NA	0.180575	NA	0.00047079	NA	0	NA	0.0265975	NA	0	NA	0	NA	0	NA	0.00643933	NA	0.0828018	NA	0.230961	0	NA	0.00323023	NA	0.024045	NA	0	NA	0	NA	0.00820337
A264_Normal	II	NL(AD)	East Asians	NA	0.203463	NA	0.554914	NA	0	NA	0	NA	0	NA	0	NA	0.00082578	NA	0	NA	0.00028209	NA	0.108895	NA	0.0783788	0	NA	0.0109003	NA	0.0423423	NA	0	NA	0	NA	0
A265_Normal	I	NL(AD)	East Asians	NA	0.249888	NA	0.566009	NA	0	NA	0	NA	0	NA	0	NA	0.0006257	NA	0	NA	0	NA	0.0344884	NA	0.127509	0.00102052	NA	0.0034843	NA	0.0169752	NA	0	NA	0	NA	0
A266_Normal	II	NL(AD)	East Asians	NA	0.418254	NA	0.22277	NA	0	NA	0	NA	0	NA	0	NA	2.65e-05	NA	0	NA	0.00284316	NA	0.150173	NA	0.177779	0.00231173	NA	0.00376735	NA	0.0220757	NA	0	NA	0	NA	0
A267_Normal	I	NL(AD)	East Asians	NA	0.273941	NA	0.548828	NA	0	NA	0	NA	0	NA	0	NA	0	NA	0	NA	0	NA	0.0427245	NA	0.113212	0	NA	0.00326722	NA	0.0180277	NA	0	NA	0	NA	0
A268_Normal	I	NL(AD)	East Asians	NA	0.260765	NA	0.571595	NA	0	NA	0	NA	0	NA	0	NA	0.00066473	NA	0	NA	0	NA	0.0450052	NA	0.0896624	0.0241652	NA	0.00385669	NA	0.0042861	NA	0	NA	0	NA	0
A269_Normal	I	NL(AD)	East Asians	NA	0.308635	NA	0.46549	NA	0	NA	0	NA	0	NA	0	NA	0	NA	0	NA	0	NA	0.0315168	NA	0.177991	0.00669096	NA	0.00668332	NA	0.00299403	NA	0	NA	0	NA	0
A270_Normal	I	NL(AD)	East Asians	NA	0.352505	NA	0.411306	NA	0.00075684	NA	0	NA	0	NA	0	NA	0.00205172	NA	0	NA	0.00322239	NA	0.0632108	NA	0.144422	0.00556567	NA	0.00252784	NA	0.014432	NA	0	NA	0	NA	0
A271_Normal	I	NL(AD)	East Asians	NA	0.243745	NA	0.542	NA	0	NA	0	NA	0.00420145	NA	0	NA	0	NA	0	NA	0.00014726	NA	0.0557198	NA	0.123172	0.0130184	NA	0.00549905	NA	0.0122509	NA	0	NA	0	NA	0.00024632
A273_Normal	I	NL(AD)	East Asians	NA	0.363469	NA	0.338627	NA	0.0007344	NA	0	NA	0.00118901	NA	0	NA	0.0130448	NA	6.56e-05	NA	0	NA	0.0452481	NA	0.229251	0.00026383	NA	0.00651651	NA	0.00146689	NA	0	NA	0	NA	0.00012481
A274_Normal	I	NL(AD)	East Asians	NA	0.19813	NA	0.523689	NA	0.0181667	NA	0	NA	0.0954909	NA	0	NA	0	NA	0	NA	0.0052688	NA	0.0205633	NA	0.0862622	0.00081229	NA	0.00463689	NA	0.0469801	NA	0	NA	0	NA	0
A275_Normal	II	NL(AD)	East Asians	NA	0.316301	NA	0.512816	NA	0	NA	0	NA	0	NA	0	NA	0	NA	0	NA	0.0008727	NA	0.0294223	NA	0.124874	0.00902994	NA	0.00223976	NA	0.00444389	NA	0	NA	0	NA	0
A276_Normal	III	NL(AD)	East Asians	NA	0	NA	0.0247242	NA	0.141944	NA	0	NA	0.234716	NA	0	NA	0	NA	0	NA	0	NA	0.0258026	NA	0.0823796	0	NA	0	NA	0.48585	NA	0	NA	0	NA	0.00458365
A277_Normal	II	NL(AD)	East Asians	NA	0.221754	NA	0.545976	NA	0	NA	0	NA	0.0397138	NA	0	NA	0	NA	0	NA	0	NA	0.0396733	NA	0.0811002	0.0243875	NA	0.0036883	NA	0.0415363	NA	0	NA	0	NA	0.00217082
A278_Normal	I	NL(AD)	East Asians	NA	0	NA	0.615457	NA	0.0452228	NA	0	NA	0.030268	NA	0	NA	0	NA	0	NA	0.0193558	NA	0.00337266	NA	0.249687	0	NA	0.00338654	NA	0.0314903	NA	0	NA	0	NA	0.00175934
A279_Normal	I	NL(AD)	East Asians	NA	0.375317	NA	0.393543	NA	0	NA	0	NA	0	NA	0	NA	0.00964738	NA	0.00141713	NA	0.00076754	NA	0.0863601	NA	0.100137	0.00505015	NA	0.00166057	NA	0.0260995	NA	0	NA	0	NA	0
A280_Normal	I	NL(AD)	East Asians	NA	0.359548	NA	0.439375	NA	0.00160413	NA	0	NA	0	NA	0	NA	0	NA	0	NA	0.00395723	NA	0.030903	NA	0.13555	0.00749858	NA	0.0047768	NA	0.016787	NA	0	NA	0	NA	0
A281_Normal	I	NL(AD)	East Asians	NA	0.200553	NA	0.503778	NA	0.00718718	NA	0	NA	0.0852511	NA	0.00037998	NA	0.0111647	NA	5.69e-06	NA	0.00019694	NA	0.00681703	NA	0.132364	0	NA	0.00341808	NA	0.048884	NA	0	NA	0	NA	0
A282_Normal	II	NL(AD)	East Asians	NA	0.133607	NA	0.557647	NA	0.0142666	NA	0	NA	0.0812191	NA	0	NA	0.00262985	NA	0	NA	4.13e-05	NA	0.0112392	NA	0.149585	0	NA	0.00289288	NA	0.0409431	NA	0	NA	0	NA	0.00592866
A283_Normal	I	NL(AD)	East Asians	NA	0.24569	NA	0.540748	NA	0	NA	0	NA	0	NA	0	NA	0	NA	0	NA	0	NA	0.0288259	NA	0.168201	0.00228399	NA	0.00644752	NA	0.00780291	NA	0	NA	0	NA	0
A284_Normal	II	NL(AD)	East Asians	NA	0.284451	NA	0.462834	NA	0	NA	0	NA	0	NA	0	NA	0	NA	0	NA	0	NA	0.0399938	NA	0.176036	0.00961677	NA	0.00500868	NA	0.0220605	NA	0	NA	0	NA	0
A285_Normal	I	NL(AD)	East Asians	NA	0.264372	NA	0.504882	NA	0.00456066	NA	0	NA	0.0223266	NA	0.00023884	NA	3.97e-06	NA	0	NA	0	NA	0.0482963	NA	0.103124	0.015913	NA	0.00452456	NA	0.0317583	NA	0	NA	0	NA	0
A159_Normal	I	NL(AD)	East Asians	NA	0.297567	NA	0.568712	NA	0	NA	0	NA	0	NA	0	NA	0	NA	0	NA	7.53e-05	NA	0.0387013	NA	0.0726868	0	NA	0.00247482	NA	0.0197824	NA	0	NA	0	NA	0
A144_Normal	II	NL(AD)	East Asians	NA	0.402032	NA	0.403588	NA	0	NA	0	NA	0	NA	0	NA	0	NA	0	NA	0	NA	0.0714906	NA	0.0996036	0	NA	0.00179116	NA	0.0214942	NA	0	NA	0	NA	0
A139_Normal	I	NL(AD)	East Asians	NA	0.446794	NA	0.384387	NA	0	NA	0	NA	0	NA	0	NA	0.0728004	NA	0	NA	0.00160991	NA	0.0150419	NA	0.0678953	0.00913004	NA	0	NA	0.00234149	NA	0	NA	0	NA	0
A008_Normal	III	NL(AD)	East Asians	NA	0.23531	NA	0.426766	NA	0.00111526	NA	0	NA	0.0479912	NA	0	NA	0.00576229	NA	0	NA	0	NA	0.130247	NA	0.0464607	0.0001593	NA	0.00100616	NA	0.105182	NA	0	NA	0	NA	0
A028_Normal	I	NL(AD)	East Asians	NA	0.398535	NA	0.123528	NA	0.0016888	NA	0	NA	0	NA	0	NA	0.00610058	NA	0	NA	0	NA	0.0517062	NA	0.125304	0	NA	0.00100046	NA	0.292137	NA	0	NA	0	NA	0
A021_Normal	I	NL(AD)	East Asians	NA	0.466944	NA	0.159801	NA	0	NA	0	NA	0	NA	0	NA	0.0299261	NA	0	NA	8.33e-05	NA	0.126489	NA	0.150049	0	NA	0.0025998	NA	0.0641084	NA	0	NA	0	NA	0
A033_Normal	II	NL(AD)	East Asians	NA	0.231582	NA	0.307785	NA	0	NA	0	NA	0	NA	0	NA	0.00630529	NA	0	NA	0.00333874	NA	0.369573	NA	0.0642791	0	NA	0.00019256	NA	0.0169443	NA	0	NA	0	NA	0
A101_Normal	I	NL(AD)	East Asians	NA	0.294528	NA	0.272466	NA	0.00026552	NA	0	NA	0.0159414	NA	0.0132624	NA	0.0119492	NA	0	NA	0.00368116	NA	0.255208	NA	0.0803882	0	NA	0.00154499	NA	0.050765	NA	0	NA	0	NA	0
A117_Normal	I	NL(AD)	East Asians	NA	0.453863	NA	0.363176	NA	0	NA	0	NA	0	NA	0	NA	0	NA	0	NA	0	NA	0.0856428	NA	0.0885762	0	NA	0.00131794	NA	0.00742379	NA	0	NA	0	NA	0
A122_Normal	II	NL(AD)	East Asians	NA	0.30125	NA	0.243975	NA	0.00172935	NA	0	NA	0.0366934	NA	0.0101728	NA	0.00372219	NA	0	NA	0.00228334	NA	0.202275	NA	0.147223	0	NA	0.00032962	NA	0.0379775	NA	0	NA	0.00702071	NA	0.00534879
A147_Normal	III	NL(AD)	East Asians	NA	0.354021	NA	0.238487	NA	0.00372315	NA	0	NA	0	NA	0	NA	0.108157	NA	0	NA	0.00274128	NA	0.0470625	NA	0.165115	0.0110062	NA	0.00061972	NA	0.0690674	NA	0	NA	0	NA	0
A150_Normal	I	NL(AD)	East Asians	NA	0.551352	NA	0.166461	NA	0	NA	0	NA	0	NA	0	NA	0.0793626	NA	0.0168668	NA	0.00137962	NA	0.0384772	NA	0.134355	0.0110752	NA	0.00067038	NA	0	NA	0	NA	0	NA	0
A156_Normal	I	NL(AD)	East Asians	NA	0.35449	NA	0.423697	NA	0	NA	0	NA	0	NA	0	NA	1.84e-05	NA	0	NA	0	NA	0.0836678	NA	0.0815724	0	NA	0.00124978	NA	0.0553048	NA	0	NA	0	NA	0
A165_Normal	I	NL(AD)	East Asians	NA	0.410817	NA	0.206089	NA	0	NA	0	NA	0	NA	0	NA	0.0112844	NA	0	NA	0.0120973	NA	0.101901	NA	0.229638	0	NA	0.00091023	NA	0.0272624	NA	0	NA	0	NA	0
A243_Normal	III	NL(AD)	East Asians	NA	0.318172	NA	0.439746	NA	0.00166555	NA	0	NA	0.00305388	NA	0	NA	0.00316532	NA	0	NA	0.00728601	NA	0.101182	NA	0.109815	0	NA	0.00383365	NA	0.0118599	NA	0	NA	0	NA	0.0002208
A182_Normal	I	NL(AD)	East Asians	NA	0.23434	NA	0.589313	NA	0	NA	0	NA	0	NA	0	NA	0.02996	NA	0.00067335	NA	0.00312581	NA	0.0755019	NA	0.0667434	0	NA	0.00034249	NA	0	NA	0	NA	0	NA	0
A255_Normal	I	NL(AD)	East Asians	NA	0.395201	NA	0.350828	NA	0.0018321	NA	0	NA	0	NA	0	NA	0.0305014	NA	0.00528193	NA	0.00827275	NA	0.0296517	NA	0.156574	0	NA	0.00361039	NA	0.0182474	NA	0	NA	0	NA	0
A252_Normal	I	NL(AD)	East Asians	NA	0.427327	NA	0.19114	NA	0	NA	0	NA	0.00535024	NA	0.00948942	NA	0.00418902	NA	0	NA	0.00218759	NA	0.220039	NA	0.0940373	0.00387184	NA	0.00067253	NA	0.039371	NA	0	NA	0.00232567	NA	0
A250_Normal	I	NL(AD)	East Asians	NA	0.159888	NA	0.7127	NA	0	NA	0	NA	0	NA	0	NA	0.00716071	NA	0	NA	0.00021517	NA	0.0518223	NA	0.0343268	0.00044808	NA	0.00109252	NA	0.0323464	NA	0	NA	0	NA	0
A240_Normal	I	NL(AD)	East Asians	NA	0.195006	NA	0.611072	NA	0.00311675	NA	0	NA	0	NA	0	NA	0	NA	0	NA	0	NA	0.0409884	NA	0.086082	0	NA	0.00120839	NA	0.0625268	NA	0	NA	0	NA	0
A322_Normal	I	NL(AD)	East Asians	NA	0.32715	NA	0.479934	NA	0	NA	0	NA	0	NA	0	NA	0.00869406	NA	0	NA	0.00828399	NA	0.0415603	NA	0.114801	0	NA	0.00572979	NA	0.0138467	NA	0	NA	0	NA	0
A306_Normal	I	NL(AD)	East Asians	NA	0.206927	NA	0.500303	NA	0.00097923	NA	0	NA	0.00559563	NA	0.0007338	NA	0.0144935	NA	1e-05	NA	0.00347214	NA	0.0602864	NA	0.144827	0.00312377	NA	0.0145981	NA	0.0446504	NA	0	NA	0	NA	0
A302_Normal	I	NL(AD)	East Asians	NA	0.363035	NA	0.380001	NA	0	NA	0	NA	0	NA	0	NA	0.0638225	NA	0.0134135	NA	0.00393972	NA	0.0477868	NA	0.0928153	0	NA	0.00407788	NA	0.031108	NA	0	NA	0	NA	0
A323_Normal	II	NL(AD)	East Asians	NA	0.214743	NA	0.52616	NA	0	NA	0	NA	0.0435472	NA	0	NA	0	NA	0	NA	0.00508008	NA	0.0293107	NA	0.102559	0	NA	0.00111397	NA	0.0774869	NA	0	NA	0	NA	0
A307_Normal	III	NL(AD)	East Asians	NA	0.353723	NA	0.39657	NA	0	NA	0	NA	0	NA	0	NA	0.00774275	NA	0	NA	0	NA	0.0951535	NA	0.0810263	0	NA	0.00223465	NA	0.0287449	NA	0	NA	0.034804	NA	0
A315_Normal	III	NL(AD)	East Asians	NA	0.29788	NA	0.499024	NA	0	NA	0	NA	0	NA	0	NA	0.0056166	NA	0	NA	2.75e-06	NA	0.0309579	NA	0.0883524	0	NA	0.00193582	NA	0.0762301	NA	0	NA	0	NA	0
A377_Normal	I	NL(AD)	East Asians	NA	0.298383	NA	0.434986	NA	0	NA	0	NA	0	NA	0	NA	0.0174997	NA	0	NA	0.00534591	NA	0.0733588	NA	0.108117	0	NA	0.00289855	NA	0.0594112	NA	0	NA	0	NA	0
A375_Normal	I	NL(AD)	East Asians	NA	0.341282	NA	0.494896	NA	0.00254409	NA	0	NA	0	NA	0	NA	0.0223525	NA	0	NA	0.00070533	NA	0.017284	NA	0.0762299	0.00038124	NA	0.00192728	NA	0.042397	NA	0	NA	0	NA	0
A425_Normal	NA	NL(AD)	East Asians	NA	0.333362	NA	0.461787	NA	0	NA	0	NA	0.0138043	NA	0	NA	0.00375186	NA	0	NA	0.0081603	NA	0.0255093	NA	0.122091	0	NA	0.00336818	NA	0.0280201	NA	0	NA	0	NA	0.000145
A316_Normal	I	NL(AD)	East Asians	NA	0.384947	NA	0.37823	NA	0	NA	0	NA	0	NA	0	NA	0.0326673	NA	0.0103657	NA	0.00087013	NA	0.0717044	NA	0.0724912	0.00146271	NA	0.00219078	NA	0.0450706	NA	0	NA	0	NA	0
A509_Normal	II	NL(AD)	East Asians	NA	0.162468	NA	0.445641	NA	0.0200349	NA	0	NA	0.0258646	NA	0	NA	0.00107233	NA	0	NA	0.00388698	NA	0.0307939	NA	0.214658	0.0436172	NA	0.0180981	NA	0.0158897	NA	0	NA	0	NA	0.0179754
A524_Normal	I	NL(AD)	East Asians	NA	0.0498165	NA	0.445267	NA	0.0616402	NA	0	NA	0.111936	NA	0	NA	0	NA	0	NA	0	NA	0.00869816	NA	0.217262	0	NA	0.00500606	NA	0.0962099	NA	0	NA	0	NA	0.00416505
A522_Normal	I	NL(AD)	East Asians	NA	0.271939	NA	0.502104	NA	7.89e-05	NA	0	NA	0	NA	0	NA	0.0170126	NA	0	NA	0.00527183	NA	0.0317276	NA	0.13718	0.00319849	NA	0.00567305	NA	0.0258148	NA	0	NA	0	NA	0
A521_Normal	I	NL(AD)	East Asians	NA	0.437393	NA	0.346865	NA	0	NA	0	NA	0.0195654	NA	0	NA	0.0151395	NA	0.00383305	NA	0	NA	0.0423364	NA	0.0904995	0.0248726	NA	0.0028927	NA	0.0166031	NA	0	NA	0	NA	0
A519_Normal	III	NL(AD)	East Asians	NA	0.394874	NA	0.139306	NA	0	NA	0	NA	0	NA	0	NA	0.00021934	NA	0	NA	0.00330374	NA	0.217478	NA	0.232024	0.0108894	NA	0.00190511	NA	0	NA	0	NA	0	NA	0
A534_Normal	I	NL(AD)	East Asians	NA	0.296511	NA	0.45493	NA	0	NA	0	NA	0	NA	0	NA	0.0054165	NA	0	NA	0.00286409	NA	0.0649325	NA	0.129256	0.0312011	NA	0.00441552	NA	0.0104732	NA	0	NA	0	NA	0
A112_Normal	I	NL(AD)	East Asians	NA	0.389922	NA	0.384597	NA	0.00227746	NA	0	NA	0	NA	0	NA	0.015468	NA	1.77e-05	NA	0.00291487	NA	0.0933352	NA	0.0933918	0	NA	0.00094817	NA	0.0171279	NA	0	NA	0	NA	0
A114_Normal	II	NL(AD)	East Asians	NA	0.326171	NA	0.537551	NA	0	NA	0	NA	0	NA	0	NA	0.0289301	NA	0	NA	0	NA	0.0390605	NA	0.0576946	0	NA	0.00042943	NA	0.010163	NA	0	NA	0	NA	0
A111_Normal	I	NL(AD)	East Asians	NA	0.288405	NA	0.53248	NA	0.00054892	NA	0	NA	0	NA	0	NA	0.0369273	NA	0	NA	0.00720008	NA	0.0138969	NA	0.113702	0	NA	0.00242706	NA	0.00441238	NA	0	NA	0	NA	0
A124_Normal	I	NL(AD)	East Asians	NA	0.267947	NA	0.493237	NA	0	NA	0	NA	0	NA	0	NA	0	NA	0	NA	0	NA	0.0877153	NA	0.0840293	0	NA	0.00075833	NA	0.0663132	NA	0	NA	0	NA	0
A126_Normal	II	NL(AD)	East Asians	NA	0.229889	NA	0.614857	NA	0	NA	0	NA	0	NA	0	NA	0.00291213	NA	0	NA	0	NA	0.0688633	NA	0.0522285	0	NA	0	NA	0.0312503	NA	0	NA	0	NA	0
A511_Normal	II	NL(AD)	East Asians	NA	0.230105	NA	0.355139	NA	0.0104641	NA	0	NA	0.109927	NA	0.00375582	NA	0.0163801	NA	0	NA	0.00182097	NA	0.0674431	NA	0.118162	0	NA	0.00368532	NA	0.0831175	NA	0	NA	0	NA	0
A512_Normal	I	NL(AD)	East Asians	NA	0.33041	NA	0.294336	NA	0	NA	0	NA	0	NA	0	NA	0.00405498	NA	0	NA	0	NA	0.110622	NA	0.184694	0	NA	0.0105082	NA	0.0653745	NA	0	NA	0	NA	0
A517_Normal	III	NL(AD)	East Asians	NA	0.34626	NA	0.371659	NA	0	NA	0	NA	0	NA	0	NA	0	NA	0	NA	0	NA	0.119064	NA	0.104686	0.01175	NA	0.00549903	NA	0.0410816	NA	0	NA	0	NA	0
A510_Normal	III	NL(AD)	East Asians	NA	0.311693	NA	0.263026	NA	0	NA	0	NA	0	NA	0.0001685	NA	0.0190873	NA	0	NA	0.00789739	NA	0.168057	NA	0.15821	0.00727463	NA	0.00087216	NA	0.0637144	NA	0	NA	0	NA	0
A530_Normal	I	NL(AD)	East Asians	NA	0.196855	NA	0.452299	NA	0.0141135	NA	0	NA	0.0876656	NA	0	NA	0.00099923	NA	0	NA	0.0204847	NA	0.0252722	NA	0.161145	0.00295715	NA	0.00379882	NA	0.0275151	NA	0	NA	0	NA	0.00689416
A532_Normal	I	NL(AD)	East Asians	NA	0.117751	NA	0.503483	NA	0.044269	NA	0	NA	0.0289231	NA	0.00064129	NA	0.0101859	NA	0.0116366	NA	0.00111258	NA	0.013764	NA	0.162216	0.0290823	NA	0.00299404	NA	0.0739416	NA	0	NA	0	NA	0
A538_Normal	I	NL(AD)	East Asians	NA	0.327818	NA	0.437552	NA	0.00034527	NA	0	NA	0	NA	0	NA	0.00489813	NA	0	NA	0	NA	0.0754371	NA	0.106775	0	NA	0.00438419	NA	0.0427901	NA	0	NA	0	NA	0
A537_Normal	III	NL(AD)	East Asians	NA	0.167932	NA	0.587028	NA	0.00111829	NA	0	NA	0.0173477	NA	0	NA	0.0034159	NA	0	NA	0	NA	0.0136249	NA	0.123572	0	NA	0.00653883	NA	0.05569	NA	0	NA	0	NA	0.0237326
A177_Normal	I	NL(AD)	East Asians	NA	0.387807	NA	0.470503	NA	0	NA	0	NA	0	NA	0	NA	0.0376304	NA	0.00135163	NA	0.00376348	NA	0.0346249	NA	0.046475	0.00513732	NA	7.17e-05	NA	0.0126349	NA	0	NA	0	NA	0
A072_Normal	I	NL(AD)	East Asians	NA	0.484156	NA	0.112148	NA	0.00103807	NA	0	NA	0	NA	0	NA	0.0439195	NA	0.00519284	NA	0.00409336	NA	0.170379	NA	0.162988	0.0134583	NA	0.00031333	NA	0.0023129	NA	0	NA	0	NA	0
A136_Normal	I	NL(AD)	East Asians	NA	0.374287	NA	0.256237	NA	0	NA	0	NA	0	NA	0	NA	0.002187	NA	0	NA	8.68e-05	NA	0.168786	NA	0.153285	0	NA	0.00046903	NA	0.044662	NA	0	NA	0	NA	0
A157_Normal	I	NL(AD)	East Asians	NA	0.171241	NA	0.610729	NA	0.0143816	NA	0	NA	0.0214414	NA	0	NA	0	NA	0	NA	0	NA	0.021931	NA	0.0819016	0	NA	0.00126874	NA	0.0657162	NA	0	NA	0	NA	0.01139
A162_Normal	III	NL(AD)	East Asians	NA	0.323512	NA	0.432339	NA	0	NA	0	NA	0	NA	0	NA	0.00142459	NA	0	NA	0.00278573	NA	0.0386494	NA	0.160405	0.0006623	NA	0.00201873	NA	0.0382031	NA	0	NA	0	NA	0
A239_Normal	I	NL(AD)	East Asians	NA	0.168208	NA	0.622558	NA	0	NA	0	NA	0	NA	0	NA	0	NA	0	NA	0	NA	0.031541	NA	0.078979	0	NA	6.02e-05	NA	0.0986536	NA	0	NA	0	NA	0
A379_Normal	III	NL(AD)	East Asians	NA	0.370745	NA	0.474059	NA	0	NA	0	NA	0	NA	0	NA	0.0174108	NA	0	NA	0.00295651	NA	0.0175065	NA	0.102067	0.00437924	NA	0	NA	0.0108761	NA	0	NA	0	NA	0
A435_Normal	II	NL(AD)	East Asians	NA	0.223712	NA	0.525866	NA	0.00066463	NA	0	NA	0	NA	0.010049	NA	0.00151894	NA	0	NA	0.00550893	NA	0.0547736	NA	0.135977	0.00885981	NA	0.00825787	NA	0.0248123	NA	0	NA	0	NA	0
A507_Normal	I	NL(AD)	East Asians	NA	0.150612	NA	0.51725	NA	0.00188659	NA	0	NA	0.0647569	NA	0.00392406	NA	0	NA	0	NA	0.00567623	NA	0.0648129	NA	0.0856717	0.033808	NA	0.00421771	NA	0.0426859	NA	0	NA	0.0246971	NA	0
A183_Tumor	II	LUAD	East Asians	NA	0.00055402	NA	0	NA	0.0207903	NA	0.204478	NA	0.144399	NA	0	NA	0	NA	0	NA	0	NA	0.0242017	NA	0.395318	0	NA	0.00175108	NA	0.19356	NA	0.00368896	NA	0	NA	0.0112592
A184_Tumor	III	LUAD	East Asians	NA	0	NA	0.529924	NA	0.0465955	NA	0	NA	0	NA	0	NA	0.00567594	NA	0.00120095	NA	0.00834334	NA	0.0200851	NA	0.246201	0	NA	0.00129895	NA	0.108686	NA	0	NA	0	NA	0.03199
A185_Tumor	III	LUAD	East Asians	NA	0	NA	0.810805	NA	0.00090565	NA	0	NA	0	NA	0	NA	0	NA	0.00172367	NA	6.85e-05	NA	0.00754746	NA	0.0925323	0	NA	0.00025722	NA	0.0861607	NA	0	NA	0	NA	0
A186_Tumor	I	LUAD	East Asians	NA	0	NA	0.588486	NA	0.00254756	NA	0	NA	0.00946759	NA	0.00044569	NA	0	NA	0	NA	0.0616221	NA	0.00116816	NA	0.107165	0	NA	0.0144526	NA	0.0916397	NA	0	NA	0	NA	0.123006
A187_Tumor	III	LUAD	East Asians	NA	0.081808	NA	0.214522	NA	0.00696364	NA	0.019377	NA	0.185335	NA	0	NA	0	NA	0	NA	0.00740011	NA	0.0157106	NA	0.418266	0	NA	0.00266846	NA	0.0254636	NA	0.0158219	NA	0	NA	0.00666343
A188_Tumor	I	LUAD	East Asians	NA	0	NA	0.569949	NA	0.0572896	NA	0	NA	0.0709822	NA	4.94e-05	NA	0	NA	0	NA	0.00926702	NA	0.00689916	NA	0.237594	0	NA	0.00428887	NA	0.0340302	NA	0	NA	0	NA	0.00965034
A190_Tumor	II	LUAD	East Asians	NA	0.00803736	NA	0	NA	0.0201663	NA	0.0911515	NA	0.0124891	NA	0	NA	0.0127687	NA	0.00048071	NA	0	NA	0.00786457	NA	0.523208	0	NA	0.00158645	NA	0.314049	NA	0.00819762	NA	0	NA	0
A191_Tumor	I	LUAD	East Asians	NA	0	NA	0.925658	NA	0.0210499	NA	0	NA	0	NA	0	NA	0	NA	0	NA	0.00486546	NA	0	NA	0.0391591	0	NA	0.00016836	NA	0.00909947	NA	0	NA	0	NA	0
A192_Tumor	III	LUAD	East Asians	NA	0	NA	0.848037	NA	0.00508026	NA	0	NA	0.0186541	NA	0	NA	0	NA	0	NA	0.00841874	NA	0.00435516	NA	0.0630912	0	NA	0.00492204	NA	0.040513	NA	0	NA	0	NA	0.00692803
A193_Tumor	I	LUAD	East Asians	NA	0.00203336	NA	0.00251832	NA	0.120423	NA	0.214176	NA	0.079816	NA	0	NA	0	NA	0.00035128	NA	0	NA	0.0146715	NA	0.422303	0	NA	0.00220883	NA	0.0993759	NA	0.0119885	NA	0	NA	0.0301356
A194_Tumor	IV	LUAD	East Asians	NA	0.110446	NA	0.15166	NA	0.00719696	NA	0	NA	0.0252544	NA	0.00021143	NA	0	NA	0	NA	0.00047605	NA	0.0190403	NA	0.645767	0	NA	0.0007643	NA	0.0390139	NA	0	NA	0	NA	0.00016953
A195_Tumor	II	LUAD	East Asians	NA	0.00363941	NA	0.100148	NA	0	NA	0	NA	0	NA	0	NA	0	NA	0	NA	0.00413529	NA	0	NA	0.827304	0	NA	0.00034335	NA	0.0644302	NA	0	NA	0	NA	0
A196_Tumor	II	LUAD	East Asians	NA	0.00724702	NA	0.608942	NA	0.0154652	NA	0	NA	0.018838	NA	0	NA	0.0224152	NA	0.00991984	NA	0.0132085	NA	0.00188537	NA	0.215055	0.00258226	NA	0.00097823	NA	0.0615367	NA	0	NA	0	NA	0.0219272
A197_Tumor	I	LUAD	East Asians	NA	0	NA	0	NA	0	NA	0	NA	0	NA	0	NA	0.00723488	NA	0.00331822	NA	0	NA	0.00979909	NA	0.155901	0.0104353	NA	3.56e-05	NA	0.0431932	NA	0.770082	NA	0	NA	0
A198_Tumor	III	LUAD	East Asians	NA	0	NA	0.868347	NA	0.00480408	NA	0	NA	0	NA	0	NA	0	NA	0	NA	0	NA	0.0100759	NA	0.0722675	0	NA	0.00050122	NA	0.0381138	NA	0	NA	0	NA	0.00589053
A199_Tumor	I	LUAD	East Asians	NA	0.14284	NA	0.508771	NA	0	NA	0	NA	0.027744	NA	0	NA	0.00078535	NA	0	NA	0	NA	0.0339621	NA	0.154365	0	NA	0.00285406	NA	0.128678	NA	0	NA	0	NA	0
A200_Tumor	III	LUAD	East Asians	NA	0.0223072	NA	0.00564971	NA	0.0222239	NA	0	NA	0	NA	0	NA	0	NA	0.00631179	NA	0	NA	0.00089222	NA	0.245622	0	NA	0.00060813	NA	0.0543263	NA	0.642059	NA	0	NA	0
A201_Tumor	II	LUAD	East Asians	NA	0	NA	0.751985	NA	0.0618194	NA	0	NA	0.0346638	NA	0	NA	0	NA	0.00363832	NA	0.00033176	NA	0.0053524	NA	0.121214	0	NA	0.00067508	NA	0.0140518	NA	0	NA	0	NA	0.00626836
A202_Tumor	I	LUAD	East Asians	NA	0	NA	0.901659	NA	0	NA	0	NA	0	NA	0	NA	0	NA	0	NA	0.0039201	NA	0	NA	0.0941443	0.00021694	NA	6e-05	NA	0	NA	0	NA	0	NA	0
A203_Tumor	II	LUAD	East Asians	NA	0	NA	0.862991	NA	0.0044408	NA	0	NA	0.0116862	NA	0	NA	0	NA	0	NA	0.00916597	NA	0.00055294	NA	0.0580234	0	NA	5.37e-05	NA	0.00205929	NA	0	NA	0	NA	0.0510265
A204_Tumor	III	LUAD	East Asians	NA	0	NA	0.983529	NA	0	NA	0	NA	0	NA	0	NA	0	NA	0	NA	0	NA	0	NA	0.016471	0	NA	0	NA	0	NA	0	NA	0	NA	0
A205_Tumor	I	LUAD	East Asians	NA	0.125607	NA	0.347289	NA	0.00492162	NA	0	NA	0.0469944	NA	9.52e-07	NA	0	NA	0	NA	0.0560544	NA	0.018533	NA	0.316419	0.00721809	NA	0.00411471	NA	0.0665158	NA	0	NA	0	NA	0.00633163
A206_Tumor	I	LUAD	East Asians	NA	0.00031787	NA	0.54329	NA	0.0263175	NA	0	NA	0.171509	NA	9.02e-05	NA	0	NA	0	NA	0	NA	0.00356381	NA	0.146156	0	NA	0.00055523	NA	0.104586	NA	0	NA	0	NA	0.0036146
A207_Tumor	I	LUAD	East Asians	NA	2.03e-05	NA	0.00045032	NA	0	NA	0	NA	0	NA	0	NA	0	NA	0.00670315	NA	0	NA	0	NA	0.23818	0	NA	0.00051168	NA	0.20223	NA	0.551904	NA	0	NA	0
A208_Tumor	I	LUAD	East Asians	NA	0.118265	NA	0.760731	NA	0	NA	0	NA	0	NA	0	NA	0	NA	0	NA	0	NA	0.0196142	NA	0.0817299	0	NA	0.00058029	NA	0.0190796	NA	0	NA	0	NA	0
A209_Tumor	I	LUAD	East Asians	NA	0.0142904	NA	0.0286225	NA	0.159804	NA	0	NA	0.185417	NA	0	NA	0	NA	0	NA	0	NA	0.0237843	NA	0.0896421	0	NA	0.00025606	NA	0.498183	NA	0	NA	0	NA	0
A210_Tumor	I	LUAD	East Asians	NA	0	NA	0.498817	NA	0.0384401	NA	0	NA	0.0111854	NA	0	NA	0	NA	0	NA	0	NA	0.00091601	NA	0.343701	0.00540788	NA	0.00078592	NA	0.066839	NA	0	NA	0	NA	0.033907
A211_Tumor	I	LUAD	East Asians	NA	0.292318	NA	0.467753	NA	0	NA	0	NA	0	NA	0	NA	0.00501854	NA	0	NA	0.0220974	NA	0.0352705	NA	0.120192	0.00526471	NA	0.00247375	NA	0.0496117	NA	0	NA	0	NA	0
A212_Tumor	I	LUAD	East Asians	NA	0.230305	NA	0.489647	NA	0.00201975	NA	0	NA	0	NA	0	NA	0	NA	0	NA	0.0043003	NA	0.0662998	NA	0.152841	0	NA	0.00543209	NA	0.0482353	NA	0	NA	0	NA	0.00091957
A213_Tumor	I	LUAD	East Asians	NA	0	NA	0.898977	NA	0	NA	0	NA	0.0103442	NA	0	NA	0	NA	0	NA	0.012013	NA	0.00038619	NA	0.0598373	0	NA	0.00146085	NA	0.0169508	NA	0	NA	0	NA	3.11e-05
A215_Tumor	I	LUAD	East Asians	NA	0.372496	NA	0.274834	NA	0.00357279	NA	0	NA	0	NA	0	NA	0.00292454	NA	0	NA	0.00073661	NA	0.174726	NA	0.125722	0.00594935	NA	0.00205493	NA	0.0244253	NA	0	NA	0.0125586	NA	0
A216_Tumor	III	LUAD	East Asians	NA	0.00231637	NA	0.00772326	NA	0.04535	NA	0.010926	NA	0.0286278	NA	0.00378272	NA	0.0008268	NA	0	NA	0	NA	0.00386091	NA	0.773289	0.00032676	NA	0	NA	0.121307	NA	0	NA	0	NA	0.00166271
A217_Tumor	III	LUAD	East Asians	NA	0.774681	NA	0.0431815	NA	0	NA	0	NA	0	NA	0	NA	0.00058257	NA	0	NA	0	NA	0	NA	0.128504	0	NA	0.0003013	NA	0.0527493	NA	0	NA	0	NA	0
A218_Tumor	III	LUAD	East Asians	NA	0.00800179	NA	0.308564	NA	0.106568	NA	0	NA	0.106642	NA	0.00047654	NA	0.00014788	NA	0	NA	0	NA	0.00829642	NA	0.428525	0.00552003	NA	0.00028618	NA	0.0157664	NA	0	NA	0	NA	0.0112055
A219_Tumor	II	LUAD	East Asians	NA	0.387415	NA	0.0680757	NA	0	NA	0	NA	0	NA	0	NA	0	NA	0.00109981	NA	0.00542761	NA	0	NA	0.517318	0	NA	0	NA	0.0206637	NA	0	NA	0	NA	0
A220_Tumor	I	LUAD	East Asians	NA	0.108138	NA	0.310782	NA	0.0182425	NA	0	NA	0.0754398	NA	0	NA	0.00017927	NA	0	NA	0	NA	0.00766771	NA	0.411724	0	NA	0.00398661	NA	0.0602941	NA	0	NA	0	NA	0.00354549
A221_Tumor	I	LUAD	East Asians	NA	0.249309	NA	0.511223	NA	0	NA	0	NA	0	NA	0	NA	0	NA	0	NA	0	NA	0.0586234	NA	0.14657	0.00752166	NA	0.00212775	NA	0.0246247	NA	0	NA	0	NA	0
A222_Tumor	I	LUAD	East Asians	NA	0.0238523	NA	0.745823	NA	0.02466	NA	0	NA	0.0286006	NA	0	NA	0	NA	0.00025883	NA	0.00501709	NA	0.00226593	NA	0.142255	0.00302533	NA	0.00335032	NA	0.0130294	NA	0	NA	0	NA	0.00786178
A274_Tumor	I	LUAD	East Asians	NA	0.15088	NA	0.538868	NA	0.00756243	NA	0	NA	0.0203611	NA	0	NA	0	NA	0	NA	0	NA	0.014024	NA	0.196905	0	NA	0.00186659	NA	0.0695319	NA	0	NA	0	NA	0
A275_Tumor	II	LUAD	East Asians	NA	0.0286222	NA	0.681823	NA	0.0120403	NA	0	NA	0	NA	0	NA	0.00028293	NA	0	NA	0.00802675	NA	0.0132623	NA	0.183366	0	NA	0.0008586	NA	0.0642549	NA	0	NA	0	NA	0.00746331
A276_Tumor	III	LUAD	East Asians	NA	0.212542	NA	0.00398275	NA	0.0929902	NA	0	NA	0.0831964	NA	0	NA	0.0230873	NA	0.00678715	NA	0.0257593	NA	0.00233642	NA	0.527607	0	NA	0.00128619	NA	0.0204255	NA	0	NA	0	NA	0
A277_Tumor	II	LUAD	East Asians	NA	0	NA	0.915182	NA	0.00635781	NA	0	NA	0.0130186	NA	0	NA	0	NA	0	NA	0.0023421	NA	0.00081715	NA	0.0593567	0	NA	0.0005217	NA	0.00240409	NA	0	NA	0	NA	0
A278_Tumor	I	LUAD	East Asians	NA	0	NA	0.475863	NA	0.0605034	NA	0	NA	0.041177	NA	0	NA	0.00168388	NA	0.00099742	NA	0.0116065	NA	0.00177974	NA	0.338237	0.00053557	NA	0.00487106	NA	0.0592874	NA	0	NA	0	NA	0.00345804
A279_Tumor	I	LUAD	East Asians	NA	0.0634048	NA	0.797064	NA	0.00130864	NA	0	NA	0.0151336	NA	0	NA	0.00232552	NA	0	NA	0.00313416	NA	0.0112503	NA	0.0826511	0.00010522	NA	0.00103047	NA	0.0224239	NA	0	NA	0	NA	0.00016851
A280_Tumor	I	LUAD	East Asians	NA	0.0129301	NA	0.88396	NA	0.00578249	NA	0	NA	0.0004751	NA	0	NA	0	NA	0	NA	0.00349174	NA	0.00119034	NA	0.0745294	0.0123754	NA	0.00119089	NA	0.00299501	NA	0	NA	0	NA	0.00107966
A281_Tumor	I	LUAD	East Asians	NA	0.51888	NA	0.0357347	NA	0.0113607	NA	0	NA	0.0406765	NA	0	NA	0.00070925	NA	0	NA	0.00030389	NA	0.00919932	NA	0.255048	0	NA	0.00913391	NA	0.118867	NA	0	NA	0	NA	8.71e-05
A282_Tumor	II	LUAD	East Asians	NA	0	NA	0.75364	NA	0.0370516	NA	0	NA	0.00040326	NA	0	NA	0.00105898	NA	0	NA	0.00153749	NA	0	NA	0.180031	0	NA	0.00213828	NA	0.0116341	NA	0	NA	0	NA	0.0125052
A283_Tumor	I	LUAD	East Asians	NA	0.154282	NA	0.600511	NA	0.00135076	NA	0	NA	0.0173086	NA	0	NA	0	NA	0	NA	0.0158123	NA	0.0438752	NA	0.0950061	0.0113138	NA	0.00495255	NA	0.0410337	NA	0	NA	0	NA	0.0145537
A284_Tumor	II	LUAD	East Asians	NA	0.0468891	NA	0.576592	NA	0	NA	0	NA	0	NA	0	NA	0	NA	0	NA	0	NA	0.0173467	NA	0.241981	0.00024925	NA	0.0018678	NA	0.0972046	NA	0	NA	0	NA	0.0178699
A285_Tumor	I	LUAD	East Asians	NA	0	NA	0.591175	NA	0.072089	NA	0	NA	0.0522898	NA	0.00046101	NA	0	NA	0.00108464	NA	0.00795885	NA	0.00100655	NA	0.2182	0	NA	0.00050132	NA	0.0219634	NA	0	NA	0	NA	0.0332708
A214_Tumor	I	LUAD	East Asians	NA	0.244563	NA	0.188983	NA	0.0218228	NA	0	NA	0.00173928	NA	0.0189325	NA	0.00327489	NA	0.00229973	NA	0.00112911	NA	0.396121	NA	0.0514838	0.00251984	NA	0.00593954	NA	0.0450207	NA	0	NA	0.0161706	NA	0
A234_Tumor	I	LUAD	East Asians	NA	0.0284331	NA	0.314578	NA	0.0141741	NA	0	NA	0.0709644	NA	0	NA	0.0113388	NA	0.00082583	NA	0.00125289	NA	0.00594151	NA	0.481759	0.00520241	NA	0.00424523	NA	0.0612846	NA	0	NA	0	NA	0
A138_Tumor	III	LUAD	East Asians	NA	0.283412	NA	0.570579	NA	0	NA	0	NA	0	NA	0	NA	0	NA	0	NA	0.00017105	NA	0.0150209	NA	0.114978	0.00027304	NA	0.00119906	NA	0.0143667	NA	0	NA	0	NA	0
A006_Tumor	I	LUAD	East Asians	NA	0.297163	NA	0.510445	NA	0	NA	0	NA	4.28e-06	NA	0	NA	0.0117374	NA	0.00064522	NA	0.010855	NA	0.038906	NA	0.0861485	0	NA	0.00437289	NA	0.0397221	NA	0	NA	0	NA	0
A258_Tumor	II	LUAD	East Asians	NA	0.173052	NA	0.573007	NA	0	NA	0	NA	0.0331728	NA	0	NA	0	NA	0	NA	0	NA	0.0261808	NA	0.125346	0.00784499	NA	0.00531315	NA	0.0558712	NA	0	NA	0	NA	0.00021229
A259_Tumor	III	LUAD	East Asians	NA	0	NA	0.874398	NA	0	NA	0	NA	0	NA	0	NA	0	NA	0.00063535	NA	0.00849562	NA	0	NA	0.104694	0	NA	0.00028126	NA	0.0114955	NA	0	NA	0	NA	0
A260_Tumor	I	LUAD	East Asians	NA	0.141702	NA	0.0319489	NA	0.0924817	NA	0.00841403	NA	0.0745902	NA	0	NA	0.00132899	NA	0	NA	0	NA	0.0147481	NA	0.478872	0	NA	0.00316859	NA	0.0778054	NA	0	NA	0	NA	0.0749399
A261_Tumor	I	LUAD	East Asians	NA	0.0128065	NA	0.00491503	NA	0.0165701	NA	0	NA	0	NA	0	NA	0.00250353	NA	0	NA	0	NA	0.00014153	NA	0.0891428	0	NA	0.00097047	NA	0.0629672	NA	0.809983	NA	0	NA	0
A262_Tumor	II	LUAD	East Asians	NA	0.863475	NA	0.0460524	NA	0.0194059	NA	0	NA	0	NA	0	NA	0	NA	0	NA	0.0297635	NA	0.00648091	NA	0.0166054	0	NA	0.00061344	NA	0.010085	NA	0	NA	0	NA	0.00751815
A263_Tumor	I	LUAD	East Asians	NA	0	NA	0.873989	NA	0	NA	0	NA	0.0199539	NA	0	NA	0	NA	0	NA	0.0173105	NA	0	NA	0.0610134	0	NA	0.00058658	NA	0.017283	NA	0	NA	0	NA	0.00986387
A264_Tumor	II	LUAD	East Asians	NA	0.0299723	NA	0.585521	NA	0.0139834	NA	0	NA	0.0339358	NA	0	NA	0	NA	0	NA	0.00444754	NA	0.0306328	NA	0.229674	0	NA	0.00377746	NA	0.0614709	NA	0	NA	0	NA	0.00658412
A265_Tumor	I	LUAD	East Asians	NA	0.00413708	NA	0.537818	NA	0.00949356	NA	0	NA	0.133941	NA	3.17e-05	NA	0	NA	0	NA	0.011503	NA	0.00380596	NA	0.240701	0	NA	0.00340765	NA	0.0500256	NA	0	NA	0	NA	0.00513555
A266_Tumor	II	LUAD	East Asians	NA	0	NA	0.765372	NA	0.0433892	NA	0	NA	0.0447522	NA	0.00300167	NA	0	NA	0	NA	0.00226469	NA	0.00597249	NA	0.0879324	0	NA	0.00024734	NA	0.0388131	NA	0	NA	0	NA	0.00825464
A267_Tumor	I	LUAD	East Asians	NA	0	NA	0.683956	NA	0.00441572	NA	0	NA	0.0386076	NA	0	NA	0	NA	0	NA	0	NA	0	NA	0.16457	0	NA	0.00368175	NA	0.100159	NA	0	NA	0	NA	0.00460996
A268_Tumor	I	LUAD	East Asians	NA	0.417712	NA	0.30747	NA	0	NA	0	NA	0.009008	NA	0	NA	0.00893845	NA	0.00555021	NA	0.00414478	NA	0.095357	NA	0.105296	0.00974315	NA	0.0045182	NA	0.0278504	NA	0	NA	0.0044128	NA	0
A269_Tumor	I	LUAD	East Asians	NA	0	NA	0.93929	NA	0.00568222	NA	0	NA	0.00425062	NA	0	NA	0	NA	0	NA	0.00148462	NA	7.09e-05	NA	0.0462371	0	NA	0.00043128	NA	0.00145331	NA	0	NA	0	NA	0.00109992
A270_Tumor	I	LUAD	East Asians	NA	0.277029	NA	0.345696	NA	0.00627439	NA	0	NA	0.0809169	NA	0	NA	0.00328814	NA	1.61e-06	NA	0.0215544	NA	0.046559	NA	0.161392	0	NA	0.00272926	NA	0.05456	NA	0	NA	0	NA	0
A271_Tumor	I	LUAD	East Asians	NA	0.0895679	NA	0.554215	NA	0.022615	NA	0	NA	0.033567	NA	0	NA	0	NA	0	NA	0	NA	0.00393355	NA	0.218819	0	NA	0.00089219	NA	0.0669183	NA	0	NA	0	NA	0.00947154
A273_Tumor	I	LUAD	East Asians	NA	0.00406628	NA	0.689717	NA	0.0126434	NA	0	NA	0.00375603	NA	0	NA	0	NA	0	NA	1.39e-05	NA	0	NA	0.24195	0.00682487	NA	0.00054099	NA	0.0288534	NA	0	NA	0	NA	0.0116335
A232_Tumor	III	LUAD	East Asians	NA	0	NA	0.966717	NA	0	NA	0	NA	0	NA	0	NA	0	NA	0	NA	0	NA	0.00331289	NA	0.0150046	0	NA	0	NA	0.0143203	NA	0	NA	0	NA	0.00064505
A247_Tumor	I	LUAD	East Asians	NA	0	NA	0.173033	NA	0.335178	NA	0	NA	0.12142	NA	0	NA	0	NA	0	NA	0.00690739	NA	0.0258002	NA	0.271284	0	NA	0.00107983	NA	0.0370102	NA	0	NA	0	NA	0.028288
A241_Tumor	I	LUAD	East Asians	NA	0.134797	NA	0.546866	NA	0.0471207	NA	0	NA	0.0557657	NA	0.00514565	NA	0.00282155	NA	0	NA	0	NA	0.0187228	NA	0.0954585	0	NA	0.00048713	NA	0.0883074	NA	0	NA	0	NA	0.00450715
A233_Tumor	I	LUAD	East Asians	NA	0.00588982	NA	0.0695585	NA	0.0141385	NA	0.0164706	NA	0.25098	NA	0.0295522	NA	0	NA	0	NA	0.00229375	NA	0.00498358	NA	0.402712	0	NA	0.00164202	NA	0.180586	NA	0.00193874	NA	0	NA	0.0192545
A177_Tumor	I	LUAD	East Asians	NA	0.00788551	NA	0.151824	NA	0	NA	0	NA	0	NA	0	NA	0	NA	0	NA	0	NA	0.00917915	NA	0.534903	0	NA	0.00121666	NA	0.264375	NA	0	NA	0	NA	0.030617
A159_Tumor	I	LUAD	East Asians	NA	0.00797195	NA	0.426635	NA	0.0230918	NA	0.0469962	NA	0	NA	0	NA	0.0457437	NA	0.0136889	NA	0.00667342	NA	0.0512237	NA	0.336585	0	NA	0.00257587	NA	0.0388149	NA	0	NA	0	NA	0
A158_Tumor	II	LUAD	East Asians	NA	0	NA	0.911599	NA	0.00194598	NA	0	NA	0	NA	0	NA	0.02487	NA	0.00388311	NA	0.00045779	NA	0.012105	NA	0.0313842	0	NA	0.00016978	NA	0.0135854	NA	0	NA	0	NA	0
A153_Tumor	I	LUAD	East Asians	NA	0	NA	0.88841	NA	0.00697477	NA	0	NA	0	NA	0	NA	6.82e-05	NA	0	NA	0.0102898	NA	0.00605707	NA	0.0629024	0	NA	0.00228605	NA	0.0230115	NA	0	NA	0	NA	0
A144_Tumor	II	LUAD	East Asians	NA	0	NA	0.98947	NA	0	NA	0	NA	0	NA	0	NA	0	NA	0	NA	0	NA	0.00071677	NA	0.00830093	0	NA	8.3e-06	NA	0.00150389	NA	0	NA	0	NA	0
A143_Tumor	IV	LUAD	East Asians	NA	0.0268992	NA	0.657407	NA	0.0212864	NA	0	NA	0	NA	0.0111135	NA	0.00043804	NA	0.00108365	NA	0	NA	0.0238408	NA	0.136751	0	NA	0.00238927	NA	0.068997	NA	0	NA	0.0040178	NA	0.0457762
A131_Tumor	III	LUAD	East Asians	NA	0.00072087	NA	0	NA	0	NA	0.985836	NA	0	NA	0	NA	0	NA	0	NA	0.00034086	NA	0.00181763	NA	0.00691428	0	NA	0	NA	0.00437046	NA	0	NA	0	NA	0
A120_Tumor	I	LUAD	East Asians	NA	0.0107751	NA	0.899366	NA	0.00034586	NA	0.00227843	NA	0	NA	0	NA	0.0140704	NA	0	NA	0	NA	0.00072773	NA	0.0287284	0	NA	0	NA	0.036876	NA	0.00683168	NA	0	NA	0
A272_Tumor	I	LUAD	East Asians	NA	0	NA	0.958979	NA	0	NA	0	NA	0	NA	0	NA	0	NA	0	NA	0.00396211	NA	0	NA	0.0256444	0	NA	0.00072092	NA	0.0106934	NA	0	NA	0	NA	0
A028_Tumor	I	LUAD	East Asians	NA	0.00887102	NA	0.0044981	NA	0.0215541	NA	0	NA	0	NA	0	NA	0.0344245	NA	0.0060554	NA	0.00232511	NA	0.0109266	NA	0.0536399	0	NA	0	NA	0.0093608	NA	0.848344	NA	0	NA	0
A021_Tumor	I	LUAD	East Asians	NA	0.78518	NA	0.0202588	NA	0	NA	0.00220224	NA	0	NA	0	NA	0.02064	NA	0.0102764	NA	0	NA	0.056909	NA	0.0998133	0	NA	0.0004097	NA	0.00431101	NA	0	NA	0	NA	0
A033_Tumor	II	LUAD	East Asians	NA	0.00738482	NA	0.507912	NA	0.0236711	NA	0.150637	NA	0	NA	0	NA	0	NA	0	NA	0.0264443	NA	0.0396202	NA	0.123213	0	NA	0.00020564	NA	0.0815022	NA	0	NA	0.0323071	NA	0.00710176
A027_Tumor	I	LUAD	East Asians	NA	0.0650071	NA	0.687889	NA	0.0301452	NA	0	NA	0.045212	NA	0	NA	0.0118484	NA	0.00137229	NA	0.0073603	NA	0.0240087	NA	0.0870694	0	NA	0.00048747	NA	0.0369367	NA	0	NA	0	NA	0.00266342
A068_Tumor	I	LUAD	East Asians	NA	0	NA	0.358197	NA	0.107554	NA	0	NA	0.0297516	NA	0.046131	NA	0	NA	0.00050035	NA	0	NA	0.0142148	NA	0.213941	0	NA	0.00056535	NA	0.186879	NA	0	NA	0	NA	0.0422656
A101_Tumor	I	LUAD	East Asians	NA	0.0632292	NA	0.650232	NA	0.0156282	NA	0	NA	0.0238083	NA	0	NA	0.00341095	NA	0	NA	0	NA	0.0724213	NA	0.0523467	0	NA	0.00017129	NA	0.118752	NA	0	NA	0	NA	0
A072_Tumor	I	LUAD	East Asians	NA	0	NA	0.666792	NA	0.0480233	NA	0.00021347	NA	0.00935045	NA	0	NA	0.11377	NA	0.0651343	NA	0.00242761	NA	0.00839681	NA	0.0526344	0	NA	0.00045665	NA	0.016556	NA	0.0162456	NA	0	NA	0
A074_Tumor	IV	LUAD	East Asians	NA	0.606344	NA	0.14453	NA	0.00024343	NA	0.00064242	NA	0	NA	0	NA	0	NA	0	NA	0.00826944	NA	0.0173182	NA	0.177687	0	NA	0.00054952	NA	0.0444158	NA	0	NA	0	NA	0
A100_Tumor	I	LUAD	East Asians	NA	0	NA	0.911171	NA	0	NA	0	NA	0	NA	0	NA	0.00221688	NA	0	NA	0.0142434	NA	0	NA	0.0708889	0	NA	0.00147945	NA	0	NA	0	NA	0	NA	0
A102_Tumor	I	LUAD	East Asians	NA	0	NA	0.792956	NA	0.0288286	NA	0	NA	0.0250822	NA	0	NA	0.00050804	NA	0	NA	0.0131633	NA	0.00680438	NA	0.0869494	0	NA	0	NA	0.0409948	NA	0	NA	0	NA	0.0047137
A103_Tumor	I	LUAD	East Asians	NA	0.66262	NA	0.0816139	NA	0.0213191	NA	0	NA	0	NA	0	NA	0.0166772	NA	0.00736767	NA	0	NA	0.00629682	NA	0.102396	0	NA	0.00078142	NA	0.0531453	NA	0.0380873	NA	0	NA	0.00969471
A104_Tumor	I	LUAD	East Asians	NA	0.0424012	NA	0.875407	NA	0	NA	0	NA	0	NA	0	NA	0	NA	0	NA	0	NA	0.00566002	NA	0.0416251	0	NA	0.00400859	NA	0.0308981	NA	0	NA	0	NA	0
A117_Tumor	I	LUAD	East Asians	NA	0.0957398	NA	0.82154	NA	0	NA	0	NA	0	NA	0	NA	0	NA	0	NA	0	NA	0.00413054	NA	0.0421805	0	NA	0.00111632	NA	0.0352929	NA	0	NA	0	NA	0
A134_Tumor	I	LUAD	East Asians	NA	0.0248366	NA	0.892711	NA	0	NA	0	NA	0	NA	0	NA	0.00216717	NA	0	NA	0.00735517	NA	0.0119143	NA	0.0432031	0	NA	0.0003872	NA	0.0174251	NA	0	NA	0	NA	0
A148_Tumor	III	LUAD	East Asians	NA	0.0666701	NA	0.527357	NA	0.0329256	NA	0	NA	0	NA	0	NA	0.00423739	NA	0.00074899	NA	0.00861369	NA	0.0393631	NA	0.173861	0	NA	0.00050239	NA	0.10162	NA	0.0212328	NA	0	NA	0.0228677
A150_Tumor	I	LUAD	East Asians	NA	0.038954	NA	0.574142	NA	0.00854944	NA	0	NA	0.0201895	NA	0	NA	0.00369296	NA	0.00175758	NA	0.0146178	NA	0.0137425	NA	0.207877	0	NA	0.00127782	NA	0.0768778	NA	0	NA	0	NA	0.0383209
A156_Tumor	I	LUAD	East Asians	NA	0	NA	0.624299	NA	0.00181803	NA	0	NA	0.0120844	NA	0	NA	0.00043806	NA	0	NA	0	NA	0.01562	NA	0.254604	0	NA	0	NA	0.0742992	NA	0	NA	0	NA	0.0168369
A165_Tumor	I	LUAD	East Asians	NA	0.0399448	NA	0.564428	NA	0.0265508	NA	0	NA	0.0923403	NA	0.00065671	NA	0.00086431	NA	0	NA	0.0161326	NA	0.0236348	NA	0.198474	0	NA	0.00312022	NA	0.0290841	NA	0	NA	0	NA	0.00476976
A157_Tumor	I	LUAD	East Asians	NA	0.00716046	NA	0	NA	0.147673	NA	0	NA	0.0645724	NA	0	NA	0.0716853	NA	0.0272092	NA	0.00124704	NA	0.00122173	NA	0.342845	0	NA	0.0015871	NA	0.04293	NA	0.291868	NA	0	NA	0
A162_Tumor	III	LUAD	East Asians	NA	0.160116	NA	0.39814	NA	0	NA	0	NA	0	NA	0	NA	0.0497838	NA	0	NA	0	NA	0.0455667	NA	0.309559	0	NA	0.00052399	NA	0.0340418	NA	0.00226948	NA	0	NA	0
A163_Tumor	III	LUAD	East Asians	NA	0	NA	0.00160865	NA	0.0299617	NA	0	NA	0	NA	0	NA	0	NA	0	NA	0.00074008	NA	0.0199489	NA	0.168927	0	NA	0.00043722	NA	0.0192107	NA	0.759166	NA	0	NA	0
A243_Tumor	III	LUAD	East Asians	NA	0.00047315	NA	0.0536119	NA	0.00058612	NA	0	NA	0	NA	0	NA	0.0299436	NA	0.00737502	NA	0.00776818	NA	0.0160672	NA	0.138117	0	NA	0.00197365	NA	0.0142393	NA	0.729845	NA	0	NA	0
A182_Tumor	I	LUAD	East Asians	NA	0	NA	0.748046	NA	0.0252065	NA	0	NA	0.0477862	NA	0.00125906	NA	0	NA	0	NA	0.0125887	NA	0.00072723	NA	0.135417	0	NA	0.00064567	NA	0.0208969	NA	0	NA	0	NA	0.00742702
A255_Tumor	I	LUAD	East Asians	NA	0.072747	NA	0.714682	NA	0.0430354	NA	0	NA	0.013811	NA	0	NA	0	NA	0	NA	0.0115916	NA	0.00875691	NA	0.0976227	0.00539313	NA	0.00337171	NA	0.0157454	NA	0	NA	0	NA	0.0132426
A169_Tumor	NA	LUAD	East Asians	NA	0	NA	0.892192	NA	0.00264108	NA	0	NA	0	NA	0	NA	0.00177476	NA	0.00208702	NA	0.0100175	NA	0.0104549	NA	0.0610396	0	NA	0.00192438	NA	0.0152835	NA	0	NA	0	NA	0.00258544
A252_Tumor	I	LUAD	East Asians	NA	0.408347	NA	0.255669	NA	0.00355189	NA	0	NA	0	NA	0.012327	NA	0.00518722	NA	0.00211742	NA	0.00132094	NA	0.119474	NA	0.140249	0	NA	0.00272605	NA	0.0475332	NA	0	NA	0.00149631	NA	0
A239_Tumor	I	LUAD	East Asians	NA	0.151127	NA	0.504231	NA	0.00452225	NA	0	NA	0.0330498	NA	0	NA	0.00167178	NA	0	NA	0.00048686	NA	0.0149876	NA	0.174331	0	NA	0.00469198	NA	0.110901	NA	0	NA	0	NA	0
A250_Tumor	I	LUAD	East Asians	NA	0.0331826	NA	0.478915	NA	0.0279927	NA	0.0174656	NA	0.00052008	NA	0	NA	0	NA	0	NA	0	NA	0.0185324	NA	0.386808	0	NA	0.00193738	NA	0.0346461	NA	0	NA	0	NA	0
A240_Tumor	I	LUAD	East Asians	NA	0	NA	0.448529	NA	0.122665	NA	0	NA	0.108802	NA	0	NA	0	NA	0	NA	0.00077588	NA	0.00755667	NA	0.236384	0	NA	0.00193476	NA	0.0558705	NA	0	NA	0	NA	0.0174825
A249_Tumor	II	LUAD	East Asians	NA	0	NA	0.33107	NA	0.0126385	NA	0	NA	0	NA	0	NA	0	NA	0	NA	0.0217644	NA	0.00074584	NA	0.506791	0.00020021	NA	0.00082716	NA	0.123268	NA	0	NA	0	NA	0.00269458
A322_Tumor	I	LUAD	East Asians	NA	0.556413	NA	0.075885	NA	0.00243876	NA	0	NA	0	NA	0	NA	0	NA	0.00042537	NA	0.0140854	NA	0.00158995	NA	0.34806	0	NA	0.0011024	NA	0	NA	0	NA	0	NA	0
A306_Tumor	I	LUAD	East Asians	NA	0.0142605	NA	0.377188	NA	0.0515775	NA	0	NA	0.063496	NA	0	NA	0.00187448	NA	0	NA	0	NA	0.025228	NA	0.416962	0	NA	0.00410903	NA	0.039572	NA	0	NA	0	NA	0.00573262
A323_Tumor	II	LUAD	East Asians	NA	0.114327	NA	0.550233	NA	0	NA	0	NA	0.0225411	NA	0.00359125	NA	0.00711492	NA	0	NA	0	NA	0.0999864	NA	0.0586845	0	NA	0.00189183	NA	0.138279	NA	0	NA	0	NA	0.00335145
A307_Tumor	III	LUAD	East Asians	NA	0	NA	0.893787	NA	0	NA	0	NA	0.0174562	NA	0.00047097	NA	0.00083792	NA	0	NA	0.0121053	NA	0.0101999	NA	0.0374889	0	NA	0.00096601	NA	0.0169827	NA	0	NA	0	NA	0.00970481
A380_Tumor	I	LUAD	East Asians	NA	0.271263	NA	0.336178	NA	0.00886805	NA	0	NA	0	NA	0	NA	0.0651247	NA	0.0193861	NA	0.00011047	NA	0.0714673	NA	0.174608	0	NA	0.00140897	NA	0.0515848	NA	0	NA	0	NA	0
A315_Tumor	III	LUAD	East Asians	NA	0.108553	NA	0.378953	NA	0.0100856	NA	0	NA	0.0150716	NA	0	NA	0.0555105	NA	0.00918325	NA	0.00432603	NA	0.02471	NA	0.36358	0	NA	0.0022869	NA	0.02774	NA	0	NA	0	NA	0
A377_Tumor	I	LUAD	East Asians	NA	0.0319079	NA	0.848366	NA	0	NA	0	NA	0	NA	0	NA	0.00220439	NA	0.00109265	NA	0.00225403	NA	0.00820258	NA	0.0768704	0	NA	0.00306317	NA	0.0257055	NA	0	NA	0	NA	0.00033314
A375_Tumor	I	LUAD	East Asians	NA	0	NA	0.918393	NA	0	NA	0	NA	0	NA	0	NA	0	NA	0	NA	0.00286653	NA	0.00319711	NA	0.0676047	0	NA	0.00064049	NA	0.00729862	NA	0	NA	0	NA	0
A425_Tumor	NA	LUAD	East Asians	NA	0.363291	NA	0.169155	NA	0	NA	0	NA	0.0119998	NA	0	NA	0.0039484	NA	0.00319725	NA	0.0210654	NA	0.01649	NA	0.356189	0	NA	0.00192475	NA	0.0527387	NA	0	NA	0	NA	0
A316_Tumor	I	LUAD	East Asians	NA	0.0417044	NA	0.80956	NA	0	NA	0	NA	0.00294142	NA	0	NA	0.00046802	NA	0.0004206	NA	0.0176453	NA	0.00457196	NA	0.102484	0	NA	0.00118443	NA	0.0110169	NA	0	NA	0	NA	0.00800337
A379_Tumor	III	LUAD	East Asians	NA	0	NA	0.804812	NA	0.0814587	NA	0	NA	0.0329251	NA	0	NA	0.00418096	NA	0.00153683	NA	0.0107823	NA	0.002158	NA	0.0381228	0	NA	0.00039788	NA	0.0230264	NA	0	NA	0	NA	0.00059886
A483_Tumor	III	LUAD	East Asians	NA	0.135	NA	0.609383	NA	0.0147116	NA	0	NA	0.00218774	NA	0	NA	0	NA	0	NA	0	NA	0.058395	NA	0.101269	0.00661036	NA	0.00736136	NA	0.0619572	NA	0	NA	0	NA	0.00312382
A484_Tumor	III	LUAD	East Asians	NA	0.259112	NA	0	NA	0.0008639	NA	0.0462477	NA	0	NA	0	NA	0.0001702	NA	0	NA	0.033992	NA	0.271138	NA	0.0798216	0	NA	0.00021418	NA	0.283048	NA	0.0217955	NA	0	NA	0.00359795
A486_Tumor	I	LUAD	East Asians	NA	0.0802531	NA	0.542952	NA	0.0373365	NA	0	NA	0.0435333	NA	0.00035265	NA	0	NA	0	NA	0.00187678	NA	0.0556714	NA	0.129159	0	NA	0.0113385	NA	0.0510548	NA	0.0308226	NA	0	NA	0.0156501
A488_Tumor	III	LUAD	East Asians	NA	0.0034161	NA	0.369671	NA	0.0811519	NA	0	NA	0.129428	NA	0	NA	0	NA	0	NA	0.0386799	NA	0.008256	NA	0.217013	0	NA	0.00940208	NA	0.0882931	NA	0	NA	0	NA	0.0546892
A489_Tumor	III	LUAD	East Asians	NA	0.0173537	NA	0.00139316	NA	0.0122972	NA	0	NA	0	NA	0	NA	0	NA	0.0109838	NA	0	NA	0	NA	0.0341682	0	NA	0.00072365	NA	0.142002	NA	0.781079	NA	0	NA	0
A490_Tumor	II	LUAD	East Asians	NA	0.0768714	NA	0.468202	NA	0.0408314	NA	0	NA	0	NA	0	NA	0.015914	NA	0.00754469	NA	0.00458296	NA	0.0654514	NA	0.226224	0	NA	0.00853901	NA	0.0772438	NA	0	NA	0	NA	0.00859552
A492_Tumor	I	LUAD	East Asians	NA	0.0104868	NA	0.511488	NA	0.0126762	NA	0	NA	0.0135604	NA	0	NA	0	NA	0	NA	0.0152697	NA	0.00553118	NA	0.300605	0	NA	0.0004469	NA	0.117143	NA	0	NA	0	NA	0.0127939
A493_Tumor	I	LUAD	East Asians	NA	0.03856	NA	0.433304	NA	0.0623016	NA	0	NA	0.107179	NA	0.0003753	NA	0.0101081	NA	0.00055987	NA	0	NA	0.0616882	NA	0.129331	0.0207719	NA	0.00355068	NA	0.131077	NA	0	NA	0	NA	0.00119351
A496_Tumor	III	LUAD	East Asians	NA	0.00123239	NA	0.0626703	NA	0.162338	NA	0	NA	0.130159	NA	0	NA	0	NA	0	NA	0.0039235	NA	0.0650029	NA	0.4514	0.0013885	NA	0.00378594	NA	0.117966	NA	0	NA	0	NA	0.00013429
A499_Tumor	I	LUAD	East Asians	NA	0.285496	NA	0.0113613	NA	0.203873	NA	0	NA	0.190906	NA	0.0245964	NA	0.0159679	NA	0.032184	NA	0.00369758	NA	0.0301916	NA	0.151724	0	NA	0.00660743	NA	0.0338773	NA	0	NA	0	NA	0.00951809
A500_Tumor	I	LUAD	East Asians	NA	0.0170453	NA	0.0748505	NA	0.179284	NA	0	NA	0.608158	NA	0	NA	0	NA	0	NA	0.00653565	NA	0.0183217	NA	0.0460256	0	NA	0.00067453	NA	0.0222839	NA	0	NA	0	NA	0.02682
A503_Tumor	I	LUAD	East Asians	NA	0	NA	0.839549	NA	5.56e-05	NA	0	NA	0	NA	0	NA	0	NA	0	NA	0.0696886	NA	0.00178382	NA	0.0719065	0	NA	0.00403429	NA	0.0129817	NA	0	NA	0	NA	0
A504_Tumor	I	LUAD	East Asians	NA	0.0327784	NA	0.484719	NA	0.0133827	NA	0	NA	0.0601732	NA	0	NA	0.00112497	NA	0	NA	0	NA	0.0045978	NA	0.282696	0.00104289	NA	0.00144408	NA	0.10126	NA	0	NA	0	NA	0.0167802
A015_Tumor	II	LUAD	East Asians	NA	0.698606	NA	0.100526	NA	0.0243536	NA	0	NA	0	NA	0	NA	0.00577852	NA	0	NA	0.00881663	NA	0.0259488	NA	0.0643981	0	NA	0.00221321	NA	0.0243139	NA	0.0364051	NA	0	NA	0.00863961
A062_Tumor	IV	LUAD	East Asians	NA	0	NA	0.883934	NA	0	NA	0	NA	0	NA	0	NA	0.00506069	NA	0.0006303	NA	0	NA	0.00427036	NA	0.0727884	0	NA	8.25e-06	NA	0.0320988	NA	0	NA	0	NA	0.00120962
A037_Tumor	II	LUAD	East Asians	NA	0	NA	0.735586	NA	0	NA	0	NA	0	NA	0	NA	0.109192	NA	0	NA	0.0119019	NA	0.00964526	NA	0.0118572	0	NA	0	NA	0.119754	NA	0.00206282	NA	0	NA	0
A066_Tumor	I	LUAD	East Asians	NA	0.0166068	NA	0.879715	NA	0.0031508	NA	0	NA	0.0113457	NA	0	NA	0.00252864	NA	0	NA	0.0229292	NA	0.00073433	NA	0.052806	0	NA	0.00093958	NA	0.00908573	NA	0	NA	0	NA	0.00015811
A310_Tumor	I	LUAD	East Asians	NA	0.107676	NA	0.774816	NA	0	NA	0	NA	0	NA	0	NA	0.0006094	NA	0	NA	0	NA	0.00593477	NA	0.0807779	0	NA	0.00213361	NA	0.0280525	NA	0	NA	0	NA	0
A320_Tumor	I	LUAD	East Asians	NA	0.0761128	NA	0.820339	NA	0	NA	0	NA	0	NA	0	NA	0.00108593	NA	0	NA	0.00190722	NA	0.0165624	NA	0.0552948	0	NA	0.00090791	NA	0.0277897	NA	0	NA	0	NA	0
A426_Tumor	I	LUAD	East Asians	NA	0	NA	0.873591	NA	0.00522628	NA	0	NA	0	NA	0	NA	0.00116166	NA	0	NA	0.0116908	NA	0.00099649	NA	0.0767996	0	NA	0.00081744	NA	0.026677	NA	0	NA	0	NA	0.00303934
A381_Tumor	I	LUAD	East Asians	NA	0	NA	0.953884	NA	0	NA	0	NA	0	NA	0	NA	0.00043944	NA	0	NA	9.28e-05	NA	0	NA	0.0293616	0	NA	0.00054705	NA	0.0156751	NA	0	NA	0	NA	0
A428_Tumor	II	LUAD	East Asians	NA	0.0161217	NA	0.833128	NA	0	NA	0	NA	0	NA	0	NA	0.00318551	NA	0	NA	0	NA	0.0053635	NA	0.113313	0	NA	0.00090979	NA	0.0279787	NA	0	NA	0	NA	0
A430_Tumor	III	LUAD	East Asians	NA	0	NA	0.709679	NA	0.0533905	NA	0	NA	0.00484817	NA	0	NA	0.00026929	NA	0	NA	0.0197552	NA	0	NA	0.185691	0	NA	0.00232762	NA	0.00607535	NA	0	NA	0	NA	0.017964
A432_Tumor	I	LUAD	East Asians	NA	0.394821	NA	0.133327	NA	0.0768268	NA	0	NA	0.0608268	NA	0	NA	0.0268203	NA	0.00382303	NA	0.0191034	NA	0.0780743	NA	0.173136	0	NA	0.00469372	NA	0.0113815	NA	0	NA	0	NA	0.0171669
A434_Tumor	II	LUAD	East Asians	NA	0.0141951	NA	0.680729	NA	0.00652164	NA	0	NA	0.0834045	NA	0.00060213	NA	1.72e-05	NA	0.00068436	NA	0.00533932	NA	0.0388124	NA	0.105987	0	NA	0.00312186	NA	0.059812	NA	0	NA	0	NA	0.0007739
A508_Tumor	III	LUAD	East Asians	NA	0.0786046	NA	0.514061	NA	0.0791856	NA	0	NA	0.00068949	NA	0.0402279	NA	0	NA	0	NA	6.57e-05	NA	0.0887641	NA	0.0555445	0.00700815	NA	0.00499684	NA	0.110973	NA	0	NA	0	NA	0.019879
A509_Tumor	II	LUAD	East Asians	NA	0.0270748	NA	0.505041	NA	0.0324349	NA	0	NA	0.0632697	NA	0	NA	0	NA	0	NA	0	NA	0.004533	NA	0.195657	0	NA	0.00603631	NA	0.134945	NA	0	NA	0	NA	0.0310078
A063_Tumor	I	LUAD	East Asians	NA	0.0186399	NA	0	NA	0	NA	0.842537	NA	0	NA	0	NA	6.65e-06	NA	0.00070312	NA	0	NA	6.66e-05	NA	0.105507	0	NA	0	NA	0.0107683	NA	0.0217715	NA	0	NA	0
A168_Tumor	III	LUAD	East Asians	NA	0.284379	NA	0.0259253	NA	0.00269028	NA	0	NA	0.00163692	NA	0	NA	0	NA	0	NA	0.002574	NA	0.00395922	NA	0.664838	0	NA	0.00028248	NA	0.0137151	NA	0	NA	0	NA	0
A433_Tumor	II	LUAD	East Asians	NA	0.0259187	NA	0.347466	NA	0.0912456	NA	0	NA	0.129525	NA	0.0108356	NA	0	NA	0	NA	0	NA	0.0187931	NA	0.266322	0	NA	0	NA	0.0843517	NA	0	NA	0	NA	0.0255422
A112_Tumor	I	LUAD	East Asians	NA	0	NA	0.932104	NA	0	NA	0	NA	0	NA	0	NA	0	NA	0	NA	0	NA	0.00347932	NA	0.0530841	0	NA	1.53e-06	NA	0.0113314	NA	0	NA	0	NA	0
A111_Tumor	I	LUAD	East Asians	NA	0	NA	0.858643	NA	0	NA	0	NA	0.0305144	NA	0	NA	0	NA	0	NA	0.00571641	NA	0.00459395	NA	0.0980738	0	NA	0.00078094	NA	0	NA	0	NA	0	NA	0.00167761
A110_Tumor	II	LUAD	East Asians	NA	0.425518	NA	0.00437991	NA	0.0274067	NA	6.12e-05	NA	0	NA	0	NA	0	NA	0.00204534	NA	0	NA	0.0394494	NA	0.266757	0.00659795	NA	2.34e-06	NA	0.22748	NA	0	NA	0	NA	0.00030205
A124_Tumor	I	LUAD	East Asians	NA	0.108491	NA	0	NA	0.0208394	NA	0.0120482	NA	0.0854153	NA	0	NA	0.370963	NA	0.130036	NA	0.0256218	NA	0.0186754	NA	0.183361	0	NA	0.00066605	NA	0.0438824	NA	0	NA	0	NA	0
A126_Tumor	II	LUAD	East Asians	NA	0	NA	0.909682	NA	0	NA	0	NA	0	NA	0	NA	0.00105125	NA	0.00394702	NA	0.00657471	NA	0	NA	0.0726738	0	NA	0.00057732	NA	0.00549366	NA	0	NA	0	NA	0
A511_Tumor	II	LUAD	East Asians	NA	0.0166209	NA	0.383778	NA	0.0654325	NA	0	NA	0.0420961	NA	0	NA	0	NA	0	NA	0.018457	NA	0.0117632	NA	0.393441	0	NA	0.0056099	NA	0.0577993	NA	0	NA	0	NA	0.00500194
A512_Tumor	I	LUAD	East Asians	NA	0	NA	0.928964	NA	0	NA	0	NA	0	NA	0	NA	0.00042865	NA	0	NA	0.00016777	NA	0.00067508	NA	0.0523397	0	NA	0.00190475	NA	0.0155199	NA	0	NA	0	NA	0
A514_Tumor	I	LUAD	East Asians	NA	0.159477	NA	0.300211	NA	0.0069162	NA	0	NA	0.0626543	NA	0.00022731	NA	0.00600114	NA	0	NA	0.00441308	NA	0.0121902	NA	0.348287	0.00210164	NA	0.00877703	NA	0.0887041	NA	0	NA	0	NA	3.98e-05
A517_Tumor	III	LUAD	East Asians	NA	0.00845222	NA	0.301238	NA	0.150666	NA	0	NA	0.15465	NA	0	NA	0.0273519	NA	0.00156617	NA	0.00988504	NA	0.0707395	NA	0.206349	0.00011476	NA	0.0114093	NA	0.0261691	NA	0	NA	0	NA	0.0314085
A510_Tumor	III	LUAD	East Asians	NA	0.0151444	NA	0.633346	NA	0.00533293	NA	0	NA	0	NA	0	NA	0	NA	0	NA	0.0469744	NA	0.0116339	NA	0.228329	0.00857526	NA	0.00287157	NA	0.0230307	NA	0	NA	0	NA	0.0247618
A524_Tumor	I	LUAD	East Asians	NA	0.00298478	NA	0.143969	NA	0.0667369	NA	0	NA	0.113955	NA	0.00058732	NA	0	NA	0	NA	0.00136224	NA	0.0103269	NA	0.618215	0	NA	0.00113328	NA	0.0407291	NA	0	NA	0	NA	0
A522_Tumor	I	LUAD	East Asians	NA	0.268803	NA	0.264708	NA	0.00041525	NA	0	NA	0.0275361	NA	0	NA	0.0555797	NA	0.0218144	NA	0.00363251	NA	0.0514488	NA	0.220884	0	NA	0.0144082	NA	0.0707705	NA	0	NA	0	NA	0
A521_Tumor	I	LUAD	East Asians	NA	0	NA	0.379746	NA	0.0872342	NA	0	NA	0.0973352	NA	0	NA	0	NA	0	NA	1.84e-05	NA	0.00567073	NA	0.315562	0	NA	0.00119367	NA	0.083746	NA	0	NA	0	NA	0.0294935
A519_Tumor	III	LUAD	East Asians	NA	0.00134722	NA	0.00185728	NA	0.0241609	NA	0	NA	0	NA	0	NA	0.00980763	NA	0.00523417	NA	0.013218	NA	0.00749935	NA	0.331188	0	NA	0.00458812	NA	0.0773256	NA	0.523774	NA	0	NA	0
A534_Tumor	I	LUAD	East Asians	NA	0	NA	0.892932	NA	0.00840532	NA	0	NA	0.0108444	NA	0	NA	0.00088394	NA	0	NA	9.28e-05	NA	0.00652776	NA	0.0645072	0	NA	0.00337079	NA	0.0124361	NA	0	NA	0	NA	0
A530_Tumor	I	LUAD	East Asians	NA	0.157245	NA	0.433807	NA	0.0102144	NA	0	NA	0.0302371	NA	0	NA	0.00312524	NA	0	NA	6.93e-05	NA	0.0446582	NA	0.164926	0	NA	0.00881778	NA	0.1469	NA	0	NA	0	NA	0
A532_Tumor	I	LUAD	East Asians	NA	0.0515057	NA	0.318995	NA	0.140441	NA	0	NA	0.0911529	NA	0	NA	0	NA	0	NA	0	NA	0.0299784	NA	0.286223	0.00784037	NA	0.00179012	NA	0.0658783	NA	0	NA	0	NA	0.00619584
A538_Tumor	I	LUAD	East Asians	NA	0.0556196	NA	0.062417	NA	0.145546	NA	0	NA	0.119255	NA	0	NA	0	NA	0	NA	0.0409174	NA	0.0154482	NA	0.501138	0	NA	0.00976528	NA	0.0167632	NA	0	NA	0	NA	0.0331302
A537_Tumor	III	LUAD	East Asians	NA	0	NA	0.864416	NA	0.00475645	NA	0	NA	0	NA	0.00037425	NA	0.00499239	NA	0.00323669	NA	0.0017118	NA	0.00730525	NA	0.060478	0	NA	0.00196988	NA	0.0415392	NA	0	NA	0	NA	0.00921972
GTEX-111CU-0326-SM-5GZXO	Normal	NL	GTEx	NA	0.038629	NA	0.496256	NA	0	NA	0	NA	0	NA	0	NA	0	NA	0	NA	0	NA	0.139601	NA	0.0822627	0.0832392	NA	0.00355991	NA	0.156452	NA	0	NA	0	NA	0
GTEX-111FC-1126-SM-5GZWU	Normal	NL	GTEx	NA	0.171928	NA	0	NA	0.00581473	NA	0	NA	0	NA	0	NA	0.0152198	NA	0	NA	0	NA	0.421181	NA	0.244115	0.00660254	NA	0.0139368	NA	0.100593	NA	0	NA	0.0206083	NA	0
GTEX-111VG-0726-SM-5GIDC	Normal	NL	GTEx	NA	0.116537	NA	0	NA	0	NA	0	NA	0	NA	0	NA	0.0268193	NA	0	NA	0	NA	0.26516	NA	0.502225	0.00677683	NA	0.024154	NA	0.0583278	NA	0	NA	0	NA	0
GTEX-111YS-0626-SM-5GZXV	Normal	NL	GTEx	NA	0.123217	NA	0.466054	NA	0	NA	0	NA	0	NA	0	NA	6.36e-05	NA	0	NA	0	NA	0.290022	NA	0.0381721	0.0333313	NA	0.00163373	NA	0.0475073	NA	0	NA	0	NA	0
GTEX-1122O-0126-SM-5GICA	Normal	NL	GTEx	NA	0.168172	NA	0.451732	NA	0	NA	0	NA	0	NA	0	NA	0	NA	0	NA	0	NA	0.261858	NA	0.0438115	0.0712475	NA	0.0018913	NA	0.00128734	NA	0	NA	0	NA	0
GTEX-1128S-0726-SM-5N9D6	Normal	NL	GTEx	NA	0.149176	NA	0	NA	0	NA	0	NA	0	NA	0	NA	0.0202965	NA	0.00225946	NA	0	NA	0.465004	NA	0.149294	0.134386	NA	0.00368084	NA	0.0759034	NA	0	NA	0	NA	0
GTEX-117YW-0526-SM-5H11C	Normal	NL	GTEx	NA	0.0636629	NA	0	NA	0.011091	NA	0	NA	0	NA	0	NA	0	NA	0	NA	0	NA	0.15244	NA	0.656129	0.018393	NA	0.0230879	NA	0.0751964	NA	0	NA	0	NA	0
GTEX-117YX-1326-SM-5H125	Normal	NL	GTEx	NA	0.0859843	NA	0.638725	NA	0	NA	0	NA	0	NA	0	NA	0	NA	0	NA	0	NA	0.185406	NA	0.0426029	0.00253201	NA	0.00269336	NA	0.0420563	NA	0	NA	0	NA	0
GTEX-11DXX-0626-SM-5Q5AG	Normal	NL	GTEx	NA	0.161211	NA	0.463076	NA	0	NA	0	NA	0	NA	0	NA	0	NA	0	NA	0	NA	0.23896	NA	0.0808801	0	NA	0.00536517	NA	0.0505088	NA	0	NA	0	NA	0
GTEX-11DXZ-0726-SM-5N9C4	Normal	NL	GTEx	NA	0.0178839	NA	0.570895	NA	0	NA	0	NA	0	NA	0	NA	0	NA	0	NA	0	NA	0.0658281	NA	0.303253	0.0166506	NA	0.00252381	NA	0.0229649	NA	0	NA	0	NA	0
GTEX-11DZ1-0426-SM-5H11A	Normal	NL	GTEx	NA	0.161256	NA	0.00967557	NA	0.00415727	NA	0	NA	0	NA	0	NA	0	NA	0	NA	0	NA	0.24601	NA	0.543907	0.0320117	NA	0.0029823	NA	0	NA	0	NA	0	NA	0
GTEX-11EI6-0826-SM-5985V	Normal	NL	GTEx	NA	0.198953	NA	0	NA	0	NA	0	NA	0	NA	0	NA	0	NA	0	NA	0	NA	0.333249	NA	0.370009	0.00040021	NA	0.00873316	NA	0.0886558	NA	0	NA	0	NA	0
GTEX-11EMC-0126-SM-5EGKV	Normal	NL	GTEx	NA	0.0174878	NA	0.593916	NA	0	NA	0	NA	0	NA	0	NA	0	NA	0	NA	0	NA	0.255823	NA	0.0658758	0	NA	0.00482564	NA	0.0620718	NA	0	NA	0	NA	0
GTEX-11EQ9-0226-SM-5A5JX	Normal	NL	GTEx	NA	0.161049	NA	0.58363	NA	0	NA	0	NA	0	NA	0	NA	0	NA	0	NA	0	NA	0.157797	NA	0.0359486	0.00415403	NA	0.00117779	NA	0.056243	NA	0	NA	0	NA	0
GTEX-11GSP-0726-SM-5986L	Normal	NL	GTEx	NA	0.0961218	NA	0	NA	0.00106354	NA	0	NA	0	NA	0	NA	0.00241047	NA	0	NA	0	NA	0.36392	NA	0.289394	0.0589852	NA	0.0115393	NA	0.176565	NA	0	NA	0	NA	0
GTEX-11I78-0126-SM-5HL6F	Normal	NL	GTEx	NA	0.0245529	NA	0.751227	NA	0	NA	0	NA	0	NA	0	NA	0.00061717	NA	0	NA	0	NA	0.11218	NA	0.0616823	0.0055677	NA	0.0045227	NA	0.0396504	NA	0	NA	0	NA	0
GTEX-11LCK-0426-SM-5A5M8	Normal	NL	GTEx	NA	0.099153	NA	0.645571	NA	5.59e-05	NA	0	NA	0	NA	0	NA	0	NA	0	NA	0	NA	0.106076	NA	0.0942325	0.00749884	NA	0.00808005	NA	0.039332	NA	0	NA	0	NA	0
GTEX-11NSD-0326-SM-5A5LS	Normal	NL	GTEx	NA	0.164863	NA	0.594848	NA	0	NA	0	NA	0	NA	0	NA	0.00648414	NA	5.78e-05	NA	0	NA	0.10463	NA	0.0405486	0.0483179	NA	0.00169145	NA	0.038558	NA	0	NA	0	NA	0
GTEX-11NUK-0826-SM-5HL4U	Normal	NL	GTEx	NA	0.236132	NA	0.228238	NA	0.00272264	NA	0	NA	0	NA	0	NA	0.00198658	NA	0	NA	0	NA	0.139785	NA	0.261305	0.0115823	NA	0.00987295	NA	0.108376	NA	0	NA	0	NA	0
GTEX-11NV4-1126-SM-5HL6J	Normal	NL	GTEx	NA	0.12479	NA	0	NA	0	NA	0	NA	0	NA	0	NA	0	NA	0	NA	0	NA	0.408049	NA	0.215079	0.0142683	NA	0.00223566	NA	0.187754	NA	0	NA	0.0478243	NA	0
GTEX-11O72-1326-SM-5BC5A	Normal	NL	GTEx	NA	0.0708974	NA	0	NA	0	NA	0	NA	0	NA	0	NA	0.00179732	NA	0	NA	0	NA	0.481222	NA	0.318797	0	NA	0.010666	NA	0.11662	NA	0	NA	0	NA	0
GTEX-11OF3-1126-SM-5986C	Normal	NL	GTEx	NA	0.142077	NA	0	NA	0	NA	0	NA	0	NA	0	NA	0	NA	0	NA	0	NA	0.222978	NA	0.348727	0.00849425	NA	0.00302941	NA	0.274694	NA	0	NA	0	NA	0
GTEX-11P7K-0326-SM-59871	Normal	NL	GTEx	NA	0.126284	NA	0.626374	NA	0	NA	0	NA	0	NA	0	NA	0	NA	0	NA	0	NA	0.197175	NA	0.0276931	0	NA	0.00324478	NA	0.0192296	NA	0	NA	0	NA	0
GTEX-11P81-0226-SM-5HL5M	Normal	NL	GTEx	NA	0.106105	NA	0.456037	NA	0.00518923	NA	0	NA	0	NA	0	NA	0.00492229	NA	6.07e-05	NA	0	NA	0.0843538	NA	0.257268	0.0287596	NA	0.00285458	NA	0.0544493	NA	0	NA	0	NA	0
GTEX-11PRG-0926-SM-5EGI8	Normal	NL	GTEx	NA	0.102191	NA	0	NA	0	NA	0	NA	0	NA	0	NA	0.00010617	NA	0	NA	0	NA	0.507355	NA	0.303666	0	NA	0.016721	NA	0.0699607	NA	0	NA	0	NA	0
GTEX-11TT1-1626-SM-5EQL7	Normal	NL	GTEx	NA	0.0208363	NA	0.712422	NA	0	NA	0	NA	0	NA	0	NA	0	NA	0	NA	0	NA	0.108765	NA	0.0424792	0.024236	NA	0.00033558	NA	0.0909255	NA	0	NA	0	NA	0
GTEX-11TUW-0526-SM-5LU9A	Normal	NL	GTEx	NA	0.201621	NA	0.00485271	NA	0.00496197	NA	0	NA	0	NA	0	NA	0.00037855	NA	0.00032982	NA	0	NA	0.266489	NA	0.406717	0.0682161	NA	0.00799393	NA	0.0384399	NA	0	NA	0	NA	0
GTEX-11UD2-0726-SM-5EQ69	Normal	NL	GTEx	NA	0.45528	NA	0	NA	0.0205995	NA	0	NA	0	NA	0	NA	0.0350194	NA	0.00877949	NA	0	NA	0.154627	NA	0.150176	0.0588653	NA	0.00593253	NA	0.089633	NA	0	NA	0.0210877	NA	0
GTEX-11WQC-0626-SM-5EQMF	Normal	NL	GTEx	NA	0.0646132	NA	0	NA	0	NA	0	NA	0	NA	0	NA	0	NA	0	NA	0	NA	0.497297	NA	0.350279	0	NA	0.00288282	NA	0.0849279	NA	0	NA	0	NA	0
GTEX-11WQK-1226-SM-5GU5Z	Normal	NL	GTEx	NA	0.444571	NA	0.0330487	NA	0.0037732	NA	0	NA	0	NA	0	NA	0	NA	0	NA	0	NA	0.452476	NA	0.027049	0.00039693	NA	0.00118551	NA	0.0374881	NA	0	NA	1.14e-05	NA	0
GTEX-11ZTS-1226-SM-5EQMQ	Normal	NL	GTEx	NA	0.192674	NA	0.0203509	NA	0.00469292	NA	0	NA	0	NA	0	NA	0	NA	0	NA	0	NA	0.26694	NA	0.312822	0.0673306	NA	0.0110231	NA	0.124166	NA	0	NA	0	NA	0
GTEX-11ZTT-0626-SM-5EQLM	Normal	NL	GTEx	NA	0.167015	NA	0.38235	NA	0	NA	0	NA	0	NA	0	NA	0.0368322	NA	0	NA	0	NA	0.204109	NA	0.158927	0.0316058	NA	0.00467891	NA	0.0144807	NA	0	NA	0	NA	0
GTEX-11ZUS-0126-SM-5EQM5	Normal	NL	GTEx	NA	0.157183	NA	0	NA	0.0107144	NA	0	NA	0	NA	0	NA	0.0178862	NA	0.00036402	NA	0	NA	0.398643	NA	0.289668	0	NA	0.0165277	NA	0.109014	NA	0	NA	0	NA	0
GTEX-11ZVC-0226-SM-731E8	Normal	NL	GTEx	NA	0.137612	NA	0.476108	NA	0	NA	0	NA	0	NA	0	NA	0.00067241	NA	0	NA	0	NA	0.208227	NA	0.106561	0.0310872	NA	0.00529033	NA	0.0344418	NA	0	NA	0	NA	0
GTEX-1211K-0826-SM-5FQUP	Normal	NL	GTEx	NA	0.0698771	NA	0.569787	NA	0	NA	0	NA	0	NA	0	NA	0.00069265	NA	0	NA	0	NA	0.165875	NA	0.045173	0.00227452	NA	0.00330373	NA	0.143016	NA	0	NA	0	NA	0
GTEX-1212Z-1026-SM-5EGJ8	Normal	NL	GTEx	NA	0.105793	NA	0	NA	0	NA	0	NA	0	NA	0	NA	0.00065149	NA	0.00135899	NA	0	NA	0.300715	NA	0.396342	0.0253403	NA	0.0139756	NA	0.155824	NA	0	NA	0	NA	0
GTEX-12584-1426-SM-5EGJ9	Normal	NL	GTEx	NA	0.264699	NA	0	NA	0.00816043	NA	0	NA	0	NA	0	NA	0.00067813	NA	0.00029193	NA	0	NA	0.28942	NA	0.195479	0.184572	NA	0.00186535	NA	0.0548333	NA	0	NA	0	NA	0
GTEX-12696-1026-SM-5FQUV	Normal	NL	GTEx	NA	0.188898	NA	0	NA	0.0207443	NA	0	NA	0	NA	0	NA	0.00799361	NA	0.00537537	NA	0	NA	0.218939	NA	0.430492	0.0167303	NA	0.0160434	NA	0.0947846	NA	0	NA	0	NA	0
GTEX-1269C-0926-SM-5FQSR	Normal	NL	GTEx	NA	0.155184	NA	0	NA	0.00128006	NA	0.00531206	NA	0	NA	0	NA	0.0619011	NA	0.00414131	NA	0	NA	0.367211	NA	0.216971	0.0861366	NA	0.00588622	NA	0.0959759	NA	0	NA	0	NA	0
GTEX-12BJ1-1026-SM-5EGJA	Normal	NL	GTEx	NA	0.11235	NA	0.500534	NA	0	NA	0	NA	0	NA	0	NA	0	NA	0	NA	0	NA	0.129379	NA	0.0345529	0.047953	NA	0.00319169	NA	0.17204	NA	0	NA	0	NA	0
GTEX-12KS4-0726-SM-5FQSX	Normal	NL	GTEx	NA	0.0779257	NA	0.159819	NA	0	NA	0	NA	0	NA	0	NA	0	NA	0	NA	0	NA	0.185018	NA	0.410014	0.0328225	NA	0.00270057	NA	0.131701	NA	0	NA	0	NA	0
GTEX-12WSA-1026-SM-5EGHN	Normal	NL	GTEx	NA	0.35714	NA	0.182025	NA	0	NA	0	NA	0	NA	0	NA	0	NA	0	NA	0	NA	0.379552	NA	0.0723825	0.00665487	NA	0.00224581	NA	0	NA	0	NA	0	NA	0
GTEX-12WSD-0826-SM-5GCNE	Normal	NL	GTEx	NA	0.273195	NA	0	NA	0.00311953	NA	0	NA	0.0726847	NA	0	NA	0.0175053	NA	0.0022904	NA	0	NA	0.209384	NA	0.273794	0.00605666	NA	0.011434	NA	0.115449	NA	0	NA	0.0150886	NA	0
GTEX-12WSE-0826-SM-5S2VL	Normal	NL	GTEx	NA	0.0743804	NA	0	NA	0	NA	0	NA	0	NA	0	NA	0.00747362	NA	0	NA	0	NA	0.456852	NA	0.361528	0	NA	0.00293096	NA	0.0968348	NA	0	NA	0	NA	0
GTEX-12WSG-5004-SM-7EPG9	Normal	NL	GTEx	NA	0.196648	NA	0.0257545	NA	0.0035991	NA	0	NA	0.00979019	NA	0	NA	0	NA	1.78e-06	NA	0	NA	0.432553	NA	0.11398	0.105346	NA	0.00301947	NA	0.109308	NA	0	NA	0	NA	0
GTEX-12WSH-0126-SM-5GCO3	Normal	NL	GTEx	NA	0.114498	NA	0	NA	0.00028101	NA	0	NA	0	NA	0	NA	0.0328088	NA	0.00718684	NA	0	NA	0.286236	NA	0.420416	0.031968	NA	0.0080762	NA	0.0985284	NA	0	NA	0	NA	0
GTEX-12WSI-0826-SM-5EGKD	Normal	NL	GTEx	NA	0.0745641	NA	0.364146	NA	0.00406187	NA	0	NA	0	NA	0	NA	0.0211329	NA	0.00290921	NA	0	NA	0.267936	NA	0.177371	0.00217451	NA	0.0124732	NA	0.0732315	NA	0	NA	0	NA	0
GTEX-12WSJ-0226-SM-5GCP7	Normal	NL	GTEx	NA	0.0390197	NA	0.709987	NA	0	NA	0	NA	0	NA	0	NA	0	NA	0	NA	0	NA	0.118517	NA	0.05466	0.00770779	NA	0.00289937	NA	0.0672085	NA	0	NA	0	NA	0
GTEX-12WSK-0826-SM-5CVNP	Normal	NL	GTEx	NA	0.00065026	NA	0.356689	NA	0	NA	0	NA	0	NA	0	NA	0	NA	0	NA	0	NA	0.138212	NA	0.474138	0.00307164	NA	0.0102938	NA	0.0169455	NA	0	NA	0	NA	0
GTEX-12WSL-1026-SM-5CVNJ	Normal	NL	GTEx	NA	0.0381821	NA	0.461421	NA	0	NA	0	NA	0	NA	0	NA	0	NA	0	NA	0	NA	0.126683	NA	0.318373	0.00467277	NA	0.00353476	NA	0.0471324	NA	0	NA	0	NA	0
GTEX-12WSN-5004-SM-793CE	Normal	NL	GTEx	NA	0.194027	NA	0.51496	NA	0	NA	0	NA	0	NA	0	NA	0	NA	0	NA	0	NA	0.163127	NA	0.0566796	0.00341284	NA	0.00196121	NA	0.0658318	NA	0	NA	0	NA	0
GTEX-12ZZW-0926-SM-5LZUD	Normal	NL	GTEx	NA	0.17395	NA	0	NA	0	NA	0	NA	0	NA	0	NA	0.00689215	NA	0	NA	0	NA	0.481993	NA	0.203484	0.0235249	NA	0.0102127	NA	0.0999441	NA	0	NA	0	NA	0
GTEX-12ZZY-0926-SM-5EQ6I	Normal	NL	GTEx	NA	0.179111	NA	0	NA	0	NA	0	NA	0	NA	0	NA	0.00160492	NA	2.99e-05	NA	0	NA	0.476626	NA	0.265129	0.0289597	NA	0.00613254	NA	0.0414072	NA	0	NA	0.00099862	NA	0
GTEX-13111-0426-SM-5DUXR	Normal	NL	GTEx	NA	0.102343	NA	0.649036	NA	0.00786924	NA	0	NA	0	NA	0	NA	0.00431113	NA	0.0003244	NA	0	NA	0.133641	NA	0.0393026	0.0193138	NA	0.00712019	NA	0.0367383	NA	0	NA	0	NA	0
GTEX-13113-5004-SM-79ONL	Normal	NL	GTEx	NA	0.0905666	NA	0.487827	NA	0	NA	0	NA	0	NA	0	NA	0	NA	0	NA	0	NA	0.299424	NA	0.054508	0.0115275	NA	0.00073227	NA	0.0554141	NA	0	NA	0	NA	0
GTEX-1313W-0926-SM-5EQ56	Normal	NL	GTEx	NA	0.252592	NA	0.155764	NA	0	NA	0.00025435	NA	0	NA	0	NA	0	NA	0.00082738	NA	0	NA	0.17584	NA	0.222486	0	NA	0.0102842	NA	0.181952	NA	0	NA	0	NA	0
GTEX-131XE-0726-SM-5HL9K	Normal	NL	GTEx	NA	0.190655	NA	0.0502512	NA	0	NA	0	NA	0	NA	0	NA	0	NA	0	NA	0	NA	0.318328	NA	0.250391	0.0463771	NA	0.0149578	NA	0.129039	NA	0	NA	0	NA	0
GTEX-131XF-1026-SM-5BC6A	Normal	NL	GTEx	NA	0.238731	NA	0.333917	NA	0	NA	0	NA	0	NA	0	NA	0	NA	0	NA	0	NA	0.317803	NA	0.0649209	0.0209837	NA	0.0100459	NA	0.0135988	NA	0	NA	0	NA	0
GTEX-131XH-0426-SM-5DUWU	Normal	NL	GTEx	NA	0.170522	NA	0.113936	NA	0.00385013	NA	0	NA	0	NA	0	NA	0.0156532	NA	0.00918325	NA	0	NA	0.414361	NA	0.205762	3.88e-05	NA	0.00434523	NA	0.0623492	NA	0	NA	0	NA	0
GTEX-131XW-1126-SM-5EGK4	Normal	NL	GTEx	NA	0.0659275	NA	0.00366004	NA	0	NA	0	NA	0	NA	0	NA	0	NA	0	NA	0	NA	0.36341	NA	0.530463	0.00943438	NA	0.00853373	NA	0.0185713	NA	0	NA	0	NA	0
GTEX-131YS-0926-SM-5IJB9	Normal	NL	GTEx	NA	0.241683	NA	0.00559155	NA	0	NA	0	NA	0	NA	0	NA	0.00223636	NA	0	NA	0	NA	0.436022	NA	0.21502	0.0049704	NA	0.00689754	NA	0.0875788	NA	0	NA	0	NA	0
GTEX-132NY-1226-SM-5PNVF	Normal	NL	GTEx	NA	0.0815133	NA	0.278758	NA	0	NA	0	NA	0	NA	0	NA	0	NA	0	NA	0	NA	0.219898	NA	0.291879	0.0715309	NA	0.00909749	NA	0.0473235	NA	0	NA	0	NA	0
GTEX-132QS-0726-SM-5IJE9	Normal	NL	GTEx	NA	0.0706254	NA	0.531953	NA	0	NA	0	NA	0	NA	0	NA	0.00068387	NA	0	NA	0	NA	0.114439	NA	0.086384	0	NA	0.0100795	NA	0.185835	NA	0	NA	0	NA	0
GTEX-1339X-0626-SM-5IJER	Normal	NL	GTEx	NA	0	NA	0.655696	NA	0	NA	0	NA	0	NA	0	NA	0	NA	0	NA	0	NA	0.137991	NA	0.038484	0	NA	0.0009688	NA	0.16686	NA	0	NA	0	NA	0
GTEX-133LE-0526-SM-5N9EJ	Normal	NL	GTEx	NA	0.0835603	NA	0.571102	NA	0	NA	0	NA	0	NA	0	NA	0.00347639	NA	0	NA	0	NA	0.198067	NA	0.074538	0.0202364	NA	0.00209409	NA	0.0469255	NA	0	NA	0	NA	0
GTEX-1399S-1726-SM-5L3DI	Normal	NL	GTEx	NA	0.142328	NA	0.619443	NA	0	NA	0	NA	0	NA	0	NA	0	NA	0	NA	0	NA	0.152145	NA	0.0497413	0.0224951	NA	0.00536209	NA	0.00848519	NA	0	NA	0	NA	0
GTEX-1399U-0826-SM-5KM1P	Normal	NL	GTEx	NA	0.0688638	NA	0.611999	NA	0	NA	0	NA	0	NA	0	NA	0.00847055	NA	0.00371221	NA	0	NA	0.154698	NA	0.051224	0	NA	0.00312238	NA	0.09791	NA	0	NA	0	NA	0
GTEX-139T6-0426-SM-5IJEM	Normal	NL	GTEx	NA	0.0408943	NA	0.486075	NA	0	NA	0	NA	0	NA	0	NA	0	NA	0	NA	0	NA	0.18068	NA	0.197523	0.0290978	NA	0.00318887	NA	0.0625404	NA	0	NA	0	NA	0
GTEX-139TT-0726-SM-5K7XW	Normal	NL	GTEx	NA	0.233511	NA	0	NA	0	NA	0	NA	0	NA	0	NA	0.00019079	NA	0	NA	0	NA	0.243123	NA	0.392399	0.033204	NA	0.00928894	NA	0.088283	NA	0	NA	0	NA	0
GTEX-139UW-0226-SM-5K7WU	Normal	NL	GTEx	NA	0.292343	NA	0.0166353	NA	0	NA	0	NA	0	NA	0	NA	0	NA	0.00015755	NA	0	NA	0.369524	NA	0.168247	0.0187593	NA	0.0041892	NA	0.130145	NA	0	NA	0	NA	0
GTEX-139YR-0926-SM-5LZYB	Normal	NL	GTEx	NA	0.0110664	NA	0.487538	NA	0	NA	0	NA	0	NA	0	NA	0	NA	0	NA	0	NA	0.101812	NA	0.261518	0.0929754	NA	0.00159534	NA	0.043495	NA	0	NA	0	NA	0
GTEX-13CF3-0426-SM-5IJEU	Normal	NL	GTEx	NA	0	NA	0.513991	NA	0.00221749	NA	0	NA	0	NA	0	NA	0.00078382	NA	0	NA	0	NA	0.168341	NA	0.214907	0.0612906	NA	0.00172536	NA	0.0367437	NA	0	NA	0	NA	0
GTEX-13D11-0326-SM-5LZXX	Normal	NL	GTEx	NA	0.0251689	NA	0.56229	NA	0	NA	0	NA	0	NA	0	NA	0.00410241	NA	0	NA	0	NA	0.0842666	NA	0.178748	0.0200273	NA	0.00205066	NA	0.123346	NA	0	NA	0	NA	0
GTEX-13FH7-1726-SM-5IJE7	Normal	NL	GTEx	NA	0.00655603	NA	0.495502	NA	2.42e-05	NA	0.00017689	NA	0	NA	0	NA	0.0116661	NA	0.00408442	NA	0	NA	0.183057	NA	0.210035	0.0113795	NA	0.00609128	NA	0.0714272	NA	0	NA	0	NA	0
GTEX-13FHO-1026-SM-5KM1Q	Normal	NL	GTEx	NA	0.216923	NA	0	NA	0	NA	0	NA	0	NA	0	NA	0.00094033	NA	0	NA	0	NA	0.392271	NA	0.261665	0.12445	NA	0.00368603	NA	6.42e-05	NA	0	NA	0	NA	0
GTEX-13FHP-0726-SM-5K7YI	Normal	NL	GTEx	NA	0.0855069	NA	0	NA	0	NA	0	NA	0	NA	0	NA	0	NA	0	NA	0	NA	0.567596	NA	0.335783	0.00696173	NA	0.00415268	NA	0	NA	0	NA	0	NA	0
GTEX-13FLV-0426-SM-5KLZA	Normal	NL	GTEx	NA	0.147771	NA	0.00559613	NA	0	NA	0	NA	0	NA	0	NA	0.00184796	NA	0.0001217	NA	0	NA	0.304905	NA	0.268429	0.0548179	NA	0.0129929	NA	0.203519	NA	0	NA	0	NA	0
GTEX-13FTX-0326-SM-5J2NG	Normal	NL	GTEx	NA	0.10071	NA	0.619172	NA	0.00438574	NA	0	NA	0	NA	0	NA	0.00528651	NA	0	NA	0	NA	0.130686	NA	0.0798467	0.0182179	NA	0.00503431	NA	0.0366603	NA	0	NA	0	NA	0
GTEX-13FTY-0126-SM-5J2NZ	Normal	NL	GTEx	NA	0.261204	NA	0	NA	0.00223803	NA	0	NA	0	NA	0	NA	0.0130333	NA	0.0110251	NA	0	NA	0.220512	NA	0.271588	0.0322337	NA	0.0167868	NA	0.17138	NA	0	NA	0	NA	0
GTEX-13FTZ-0526-SM-5IJCW	Normal	NL	GTEx	NA	0.062828	NA	0	NA	0.010435	NA	0	NA	0	NA	0	NA	0	NA	0	NA	0	NA	0.422929	NA	0.358634	0.059761	NA	0.0218169	NA	0.0542344	NA	0	NA	0.00603624	NA	0.00332525
GTEX-13G51-0426-SM-5K7Z5	Normal	NL	GTEx	NA	0.388689	NA	0	NA	0.00148488	NA	0	NA	0	NA	0	NA	0	NA	0	NA	0	NA	0.174993	NA	0.274143	0.00359791	NA	0.0139453	NA	0.143147	NA	0	NA	0	NA	0
GTEX-13JUV-0526-SM-5K7XE	Normal	NL	GTEx	NA	0.145019	NA	0.0449746	NA	0	NA	0	NA	0	NA	0	NA	0.00018814	NA	0	NA	0	NA	0.295786	NA	0.280702	0	NA	0.00283006	NA	0.230501	NA	0	NA	0	NA	0
GTEX-13JVG-1426-SM-5MR4W	Normal	NL	GTEx	NA	0.0772781	NA	0	NA	0.00771389	NA	0	NA	0	NA	0	NA	0.00171086	NA	7.01e-05	NA	0	NA	0.362591	NA	0.497985	0.0147364	NA	0.00564605	NA	0.0322688	NA	0	NA	0	NA	0
GTEX-13N11-0326-SM-5LUA3	Normal	NL	GTEx	NA	0.0308407	NA	0.42741	NA	0.00201173	NA	0	NA	0.0213286	NA	0	NA	0	NA	0	NA	0	NA	0.276002	NA	0.158855	0	NA	0.0131401	NA	0.0704122	NA	0	NA	0	NA	0
GTEX-13N1W-0726-SM-5MR57	Normal	NL	GTEx	NA	0.068905	NA	0.619006	NA	0	NA	0	NA	0	NA	0	NA	0	NA	0	NA	0	NA	0.171342	NA	0.129444	0.00198762	NA	0.00725158	NA	0.00206407	NA	0	NA	0	NA	0
GTEX-13N2G-0826-SM-5IJE6	Normal	NL	GTEx	NA	0.0863821	NA	0.721604	NA	0	NA	0	NA	0	NA	0	NA	0.00534478	NA	1.44e-05	NA	0	NA	0.143414	NA	0.0319015	0.00592729	NA	0.00222071	NA	0.00319142	NA	0	NA	0	NA	0
GTEX-13NYB-0626-SM-5MR47	Normal	NL	GTEx	NA	0.221517	NA	0.00215378	NA	0.00569576	NA	0	NA	0	NA	0	NA	0	NA	0	NA	0	NA	0.379624	NA	0.261158	0.0199263	NA	0.0036793	NA	0.106247	NA	0	NA	0	NA	0
GTEX-13NYS-1626-SM-5J2MU	Normal	NL	GTEx	NA	0.147221	NA	0.0106053	NA	0	NA	0	NA	0	NA	0	NA	0.00681928	NA	0	NA	0	NA	0.27229	NA	0.520513	0	NA	0.0025778	NA	0.039974	NA	0	NA	0	NA	0
GTEX-13NZ8-0326-SM-5L3DF	Normal	NL	GTEx	NA	0.406445	NA	0	NA	0	NA	0	NA	0	NA	0	NA	0.00677219	NA	0.0002654	NA	0	NA	0.439613	NA	0.10567	0.0149147	NA	0.00648291	NA	0.0198372	NA	0	NA	0	NA	0
GTEX-13NZ9-0926-SM-5KM12	Normal	NL	GTEx	NA	0.241771	NA	0	NA	0.00403269	NA	0	NA	0	NA	0	NA	0	NA	0	NA	0	NA	0.402892	NA	0.25403	0.0697421	NA	0.00204189	NA	0.0254903	NA	0	NA	0	NA	0
GTEX-13NZA-1426-SM-5KM4Y	Normal	NL	GTEx	NA	0.110256	NA	0.00123714	NA	0	NA	0	NA	0	NA	0	NA	0.00262912	NA	0.00112632	NA	0	NA	0.672073	NA	0.135357	0.00695256	NA	0.00827533	NA	0.0620928	NA	0	NA	0	NA	0
GTEX-13O21-3026-SM-5J2NI	Normal	NL	GTEx	NA	0.113909	NA	0.667685	NA	0	NA	0	NA	0	NA	0	NA	0	NA	0	NA	8.59e-05	NA	0.142935	NA	0.0638768	0.00596576	NA	0.00554278	NA	0	NA	0	NA	0	NA	0
GTEX-13O3O-0726-SM-5J1N7	Normal	NL	GTEx	NA	0.171334	NA	0	NA	0	NA	0	NA	0	NA	0	NA	0.0211117	NA	0.00857362	NA	0	NA	0.430476	NA	0.136765	0.111343	NA	0.00449934	NA	0.115899	NA	0	NA	0	NA	0
GTEX-13O3P-1026-SM-5N9E7	Normal	NL	GTEx	NA	0.209875	NA	0	NA	0.00062591	NA	0	NA	0	NA	0	NA	0.00481259	NA	0.00013308	NA	0	NA	0.449374	NA	0.24198	0.0148109	NA	0.00501153	NA	0.0733776	NA	0	NA	0	NA	0
GTEX-13O3Q-0526-SM-5KM18	Normal	NL	GTEx	NA	0.0757138	NA	0	NA	0.00135177	NA	0	NA	0	NA	0	NA	0.00150579	NA	0	NA	0	NA	0.420822	NA	0.390213	0.018518	NA	0.010425	NA	0.0814507	NA	0	NA	0	NA	0
GTEX-13O61-0726-SM-5J2MD	Normal	NL	GTEx	NA	0.174194	NA	0.478093	NA	0	NA	0	NA	0	NA	0	NA	0.00428131	NA	0	NA	0	NA	0.224452	NA	0.0480586	0.0105494	NA	0.00404968	NA	0.056323	NA	0	NA	0	NA	0
GTEX-13OVG-0326-SM-5KM57	Normal	NL	GTEx	NA	0.113107	NA	0.557826	NA	0	NA	0	NA	0	NA	0	NA	0	NA	0	NA	0	NA	0.210195	NA	0.111416	0.00267527	NA	0.00234964	NA	0.00243121	NA	0	NA	0	NA	0
GTEX-13OVH-1026-SM-5J2NP	Normal	NL	GTEx	NA	0.0507981	NA	0.468648	NA	0	NA	0	NA	0	NA	0	NA	0	NA	0	NA	0	NA	0.259648	NA	0.104833	0.0326138	NA	0.00509782	NA	0.0783617	NA	0	NA	0	NA	0
GTEX-13OVJ-0726-SM-5KM1W	Normal	NL	GTEx	NA	0.173727	NA	0.00071338	NA	0.00038646	NA	0	NA	0	NA	0	NA	0.00558024	NA	0.00543542	NA	0	NA	0.275222	NA	0.357696	0.0399485	NA	0.00668289	NA	0.134609	NA	0	NA	0	NA	0
GTEX-13OVL-0626-SM-5KM13	Normal	NL	GTEx	NA	0.0444554	NA	0	NA	0	NA	0	NA	0	NA	0	NA	0.0008639	NA	0	NA	0	NA	0.38886	NA	0.393949	0.0661782	NA	0.010167	NA	0.086982	NA	0	NA	0.00854438	NA	0
GTEX-13OW5-0726-SM-5KLZK	Normal	NL	GTEx	NA	0.181189	NA	0.00643616	NA	0	NA	0	NA	0	NA	0	NA	0.00032015	NA	0	NA	0	NA	0.220164	NA	0.371212	0	NA	0.00474745	NA	0.215932	NA	0	NA	0	NA	0
GTEX-13OW6-0826-SM-5L3GA	Normal	NL	GTEx	NA	0.139856	NA	0.602413	NA	0	NA	0	NA	0	NA	0	NA	0	NA	0	NA	0	NA	0.171665	NA	0.0554769	0.0143959	NA	0.00110158	NA	0.0150915	NA	0	NA	0	NA	0
GTEX-13OW7-0926-SM-5L3EX	Normal	NL	GTEx	NA	0.0279749	NA	0	NA	0.00011406	NA	0	NA	0	NA	0	NA	0	NA	0	NA	0	NA	0.531016	NA	0.308783	0.0080137	NA	0.0103032	NA	0.109051	NA	0	NA	0.00474387	NA	0
GTEX-13OW8-1726-SM-5L3GO	Normal	NL	GTEx	NA	0.0313164	NA	0.477408	NA	0.0180202	NA	0	NA	0	NA	0	NA	0	NA	0	NA	0	NA	0.185737	NA	0.126911	0	NA	0.00753166	NA	0.153076	NA	0	NA	0	NA	0
GTEX-13PL7-1726-SM-5J2NX	Normal	NL	GTEx	NA	0.0687608	NA	0.633351	NA	0	NA	0	NA	0	NA	0	NA	0.00429616	NA	0	NA	0	NA	0.118526	NA	0.0518892	0	NA	0.00573719	NA	0.11744	NA	0	NA	0	NA	0
GTEX-13PVQ-0926-SM-5IJFD	Normal	NL	GTEx	NA	0.118949	NA	0	NA	0.00015421	NA	0	NA	0	NA	0	NA	0	NA	0	NA	0	NA	0.216441	NA	0.518404	0.0339098	NA	0.0135684	NA	0.0985736	NA	0	NA	0	NA	0
GTEX-13QBU-0726-SM-5J2OA	Normal	NL	GTEx	NA	0.173533	NA	0.473699	NA	0	NA	0	NA	0	NA	0	NA	0	NA	0	NA	0	NA	0.209405	NA	0.0849397	0.00014516	NA	0.00625231	NA	0.0520263	NA	0	NA	0	NA	0
GTEX-13QJ3-1026-SM-5QGQU	Normal	NL	GTEx	NA	0.227296	NA	0	NA	0.00335818	NA	0	NA	0	NA	0	NA	0.00463002	NA	0.00182785	NA	0	NA	0.317033	NA	0.364303	0.0104172	NA	0.00430573	NA	0.066829	NA	0	NA	0	NA	0
GTEX-13QJC-0526-SM-5RQKB	Normal	NL	GTEx	NA	0.234759	NA	0.288713	NA	0.0115143	NA	0	NA	0	NA	0	NA	0	NA	0	NA	0	NA	0.216348	NA	0.111131	0	NA	0.00524922	NA	0.132286	NA	0	NA	0	NA	0
GTEX-13RTJ-1126-SM-5S2UJ	Normal	NL	GTEx	NA	0.00141661	NA	0.158892	NA	0.00054316	NA	0	NA	0	NA	0	NA	0.00284892	NA	6.28e-05	NA	0	NA	0.0622216	NA	0.693297	0.00012994	NA	0.00014218	NA	0.080376	NA	0	NA	0	NA	7.05e-05
GTEX-13S7M-2126-SM-5S2QR	Normal	NL	GTEx	NA	0.0880318	NA	0.390259	NA	0	NA	0	NA	0	NA	0	NA	0	NA	0	NA	0	NA	0.374929	NA	0.0720375	0.00048672	NA	0.00362934	NA	0.0706266	NA	0	NA	0	NA	0
GTEX-13S86-0626-SM-5Q5E7	Normal	NL	GTEx	NA	0.013559	NA	0.499867	NA	0.00123285	NA	0	NA	0	NA	0	NA	0	NA	0	NA	0	NA	0.150174	NA	0.0955934	0.0760981	NA	0.00399071	NA	0.159484	NA	0	NA	0	NA	0
GTEX-13SLW-1226-SM-5S2Q7	Normal	NL	GTEx	NA	0.0346918	NA	0	NA	0	NA	0	NA	0	NA	0	NA	0.00419672	NA	0.00017929	NA	0	NA	0.395119	NA	0.529946	0.0166038	NA	0.00873773	NA	0.0105252	NA	0	NA	0	NA	0
GTEX-13U4I-1426-SM-5J2M3	Normal	NL	GTEx	NA	0.0801462	NA	0.502884	NA	0.00152735	NA	0	NA	0.0075998	NA	0	NA	0	NA	0	NA	0	NA	0.120551	NA	0.176242	0.0348725	NA	0.00082878	NA	0.0672589	NA	0	NA	0	NA	0.00808933
GTEX-13VXT-1426-SM-5LU4B	Normal	NL	GTEx	NA	0.0884923	NA	0.70554	NA	0	NA	0	NA	0	NA	0	NA	0.00865167	NA	0	NA	0	NA	0.124009	NA	0.0528377	0.0171127	NA	0.00051815	NA	0.00283838	NA	0	NA	0	NA	0
GTEX-13VXU-2726-SM-5LU4N	Normal	NL	GTEx	NA	0.0798437	NA	0	NA	0	NA	0	NA	0	NA	0	NA	0	NA	0	NA	0	NA	0.596635	NA	0.257727	0.018386	NA	0.00880481	NA	0.0386035	NA	0	NA	0	NA	0
GTEX-13W3W-0326-SM-731DS	Normal	NL	GTEx	NA	0.0814017	NA	0.561868	NA	0	NA	0	NA	0	NA	0	NA	0.00123691	NA	0	NA	0	NA	0.170128	NA	0.136604	0	NA	0.00397065	NA	0.0447907	NA	0	NA	0	NA	0
GTEX-13X6K-1626-SM-7EWCX	Normal	NL	GTEx	NA	0.191541	NA	0.16699	NA	0.00399028	NA	0	NA	0	NA	0	NA	0.0222877	NA	0.00384573	NA	0	NA	0.231814	NA	0.134468	0.0130799	NA	0.00456499	NA	0.227418	NA	0	NA	0	NA	0
GTEX-13YAN-1026-SM-5O9CF	Normal	NL	GTEx	NA	0.267642	NA	0.0575868	NA	0	NA	0	NA	0	NA	0	NA	0.00076425	NA	0	NA	0	NA	0.354963	NA	0.247883	0.0120042	NA	0.00714659	NA	0.0520103	NA	0	NA	0	NA	0
GTEX-144GM-0126-SM-5Q5AX	Normal	NL	GTEx	NA	0.00018853	NA	0.492045	NA	0.0025707	NA	0	NA	0	NA	0	NA	0	NA	0	NA	0	NA	0.158306	NA	0.159878	0.143686	NA	0.00155727	NA	0.0417687	NA	0	NA	0	NA	0
GTEX-144GN-0426-SM-5O9AP	Normal	NL	GTEx	NA	0	NA	0.611631	NA	0	NA	0	NA	0	NA	0	NA	0.0186369	NA	0.00898894	NA	0	NA	0.0881029	NA	0.204135	0.02122	NA	0.00392462	NA	0.0433605	NA	0	NA	0	NA	0
GTEX-144GO-0226-SM-5LUB1	Normal	NL	GTEx	NA	0.442493	NA	0	NA	0	NA	0	NA	0	NA	0	NA	0.0008613	NA	0.00125503	NA	0	NA	0.237658	NA	0.100578	0.00241742	NA	0.00302869	NA	0.211709	NA	0	NA	0	NA	0
GTEX-145LS-1226-SM-5Q5D9	Normal	NL	GTEx	NA	0.0480252	NA	0.723487	NA	0	NA	0	NA	0	NA	0	NA	0.00879734	NA	0.00282498	NA	0	NA	0.0196383	NA	0.188173	0.00064801	NA	0.00588876	NA	0.00251747	NA	0	NA	0	NA	0
GTEX-145LT-0326-SM-5LUAD	Normal	NL	GTEx	NA	0.0331161	NA	0.51765	NA	0	NA	0	NA	0	NA	0	NA	0	NA	0	NA	0	NA	0.185199	NA	0.135331	0	NA	0.0006116	NA	0.128091	NA	0	NA	0	NA	0
GTEX-145LU-0526-SM-5O9AT	Normal	NL	GTEx	NA	0.056669	NA	0	NA	0.0131316	NA	0	NA	0	NA	0	NA	0.00053875	NA	0	NA	0	NA	0.518024	NA	0.318529	0.0177648	NA	0.00461241	NA	0.0546869	NA	0	NA	0	NA	0.0160442
GTEX-145ME-0226-SM-5S2QN	Normal	NL	GTEx	NA	0.0312509	NA	0.542085	NA	0.00147462	NA	0	NA	0	NA	0	NA	0	NA	0	NA	0	NA	0.206286	NA	0.0562483	0.00741139	NA	0.00584526	NA	0.149399	NA	0	NA	0	NA	0
GTEX-145MF-0726-SM-5Q5BT	Normal	NL	GTEx	NA	0.100671	NA	0.598917	NA	0.0246503	NA	0	NA	0	NA	0	NA	0.0503145	NA	0.00479454	NA	0	NA	0.0831341	NA	0.0905413	0.00608868	NA	0.00426407	NA	0.036624	NA	0	NA	0	NA	0
GTEX-145MH-0626-SM-5NQAK	Normal	NL	GTEx	NA	0.100397	NA	0	NA	0	NA	0	NA	0	NA	0	NA	0.0957073	NA	0.00156613	NA	7.9e-07	NA	0.527152	NA	0.263763	0	NA	0.0103506	NA	0.00106331	NA	0	NA	0	NA	0
GTEX-145MN-0926-SM-5NQBT	Normal	NL	GTEx	NA	0.134101	NA	0.576549	NA	0	NA	0	NA	0	NA	0	NA	0.0124176	NA	0.00122309	NA	0	NA	0.186815	NA	0.0610492	0.0170014	NA	0.00695027	NA	0.00389392	NA	0	NA	0	NA	0
GTEX-145MO-1326-SM-5Q5EF	Normal	NL	GTEx	NA	0.194116	NA	0.0510406	NA	0	NA	0	NA	0	NA	0	NA	0	NA	0	NA	0	NA	0.28789	NA	0.384306	0.0118466	NA	0.00553641	NA	0.0652646	NA	0	NA	0	NA	0
GTEX-146FH-1226-SM-5NQB6	Normal	NL	GTEx	NA	0.231689	NA	0	NA	0.00095903	NA	0	NA	0	NA	0	NA	0	NA	0	NA	0	NA	0.303233	NA	0.273028	0.14344	NA	0.00232376	NA	0.0453269	NA	0	NA	0	NA	0
GTEX-146FQ-0926-SM-5LUAV	Normal	NL	GTEx	NA	0.351578	NA	0.0960853	NA	0	NA	0	NA	0	NA	0	NA	0.0172222	NA	0	NA	0	NA	0.0900628	NA	0.341026	0.0759037	NA	0.00481933	NA	0.0233032	NA	0	NA	0	NA	0
GTEX-1477Z-0626-SM-5NQB7	Normal	NL	GTEx	NA	0.251651	NA	0	NA	0.00170565	NA	0	NA	0	NA	0	NA	0.00150241	NA	9.7e-05	NA	0	NA	0.4129	NA	0.222461	0.0295234	NA	0.00463595	NA	0.0755239	NA	0	NA	0	NA	0
GTEX-147F3-0726-SM-5NQ9U	Normal	NL	GTEx	NA	0.19652	NA	0.443495	NA	0	NA	0	NA	0	NA	0	NA	0	NA	0	NA	0	NA	0.235288	NA	0.0890306	0.0249071	NA	0.00457053	NA	0.0061878	NA	0	NA	0	NA	0
GTEX-147F4-0926-SM-5Q5EO	Normal	NL	GTEx	NA	0.10112	NA	0	NA	0	NA	0	NA	0	NA	0	NA	4.32e-05	NA	0	NA	0	NA	0.373717	NA	0.372281	0.0262937	NA	0.00782348	NA	0.118722	NA	0	NA	0	NA	0
GTEX-147GR-1226-SM-5TDCL	Normal	NL	GTEx	NA	0	NA	0.491369	NA	0.00355891	NA	0	NA	0	NA	0	NA	0	NA	0	NA	0	NA	0.090534	NA	0.232769	0.0272109	NA	0.00331458	NA	0.114008	NA	0	NA	0	NA	0.0372367
GTEX-147JS-1226-SM-5RQK4	Normal	NL	GTEx	NA	0.192336	NA	0.00049142	NA	0.00209139	NA	0	NA	0	NA	0	NA	0	NA	0.00146072	NA	0	NA	0.185215	NA	0.389365	0.0315212	NA	0.00668065	NA	0.190839	NA	0	NA	0	NA	0
GTEX-148VI-0226-SM-5RQKA	Normal	NL	GTEx	NA	0.303187	NA	0.0410388	NA	0	NA	0	NA	0	NA	0	NA	0.00555712	NA	0.00816593	NA	0	NA	0.271533	NA	0.266606	0.00052099	NA	0.00813448	NA	0.0952566	NA	0	NA	0	NA	0
GTEX-148VJ-0826-SM-5LU8V	Normal	NL	GTEx	NA	0.158139	NA	8.92e-05	NA	0.0158801	NA	0	NA	0	NA	0	NA	0	NA	0	NA	0	NA	0.350808	NA	0.230808	0.00713032	NA	0.00545742	NA	0.227768	NA	0	NA	0.00392099	NA	0
GTEX-1497J-0326-SM-5Q5CN	Normal	NL	GTEx	NA	0.36277	NA	0	NA	0	NA	0	NA	0	NA	0	NA	0.0190728	NA	0.00035808	NA	0	NA	0.231902	NA	0.116118	0.0605875	NA	0.0029075	NA	0.206285	NA	0	NA	0	NA	0
GTEX-14A6H-0526-SM-5NQAZ	Normal	NL	GTEx	NA	0.126284	NA	0.184499	NA	0	NA	0	NA	0	NA	0	NA	0.00213645	NA	0	NA	0	NA	0.231722	NA	0.3196	0.00855825	NA	0.00595652	NA	0.121244	NA	0	NA	0	NA	0
GTEX-14ABY-1126-SM-5Q5F8	Normal	NL	GTEx	NA	0.385484	NA	0	NA	0	NA	0	NA	0	NA	0	NA	0.00848207	NA	0.00073708	NA	0	NA	0.186389	NA	0.211342	0.00151522	NA	0.00310692	NA	0.184569	NA	0	NA	0.018374	NA	0
GTEX-14AS3-0926-SM-5TDD6	Normal	NL	GTEx	NA	0.251985	NA	0.112116	NA	0.0009169	NA	0	NA	0.0282883	NA	0	NA	0.0123892	NA	0.00012401	NA	0	NA	0.354675	NA	0.104543	0.0376382	NA	0.010878	NA	0.0864453	NA	0	NA	0	NA	0
GTEX-14BIL-1226-SM-79OME	Normal	NL	GTEx	NA	0.351467	NA	0	NA	0	NA	0	NA	0	NA	0	NA	0	NA	4.21e-05	NA	0	NA	0.451595	NA	0.103026	0.0241923	NA	0.00114976	NA	0.0685274	NA	0	NA	0	NA	0
GTEX-14BMU-0526-SM-73KW4	Normal	NL	GTEx	NA	0.0627031	NA	0.602816	NA	0	NA	0	NA	0	NA	0	NA	0	NA	0	NA	0	NA	0.123611	NA	0.123134	0.026593	NA	0.00100441	NA	0.0601386	NA	0	NA	0	NA	0
GTEX-14BMV-0826-SM-73KXU	Normal	NL	GTEx	NA	0.225925	NA	0.124881	NA	0	NA	0	NA	0	NA	0	NA	0	NA	0	NA	0	NA	0.128182	NA	0.243208	0.042823	NA	0.0129114	NA	0.22207	NA	0	NA	0	NA	0
GTEX-14C39-0326-SM-5TDDX	Normal	NL	GTEx	NA	0.106222	NA	0	NA	0	NA	0.0117188	NA	0	NA	0	NA	0.0477798	NA	0.0516757	NA	0	NA	0.127633	NA	0.50619	0	NA	0.00549983	NA	0.143281	NA	0	NA	0	NA	0
GTEX-14C5O-1126-SM-5TDEH	Normal	NL	GTEx	NA	0.399251	NA	0	NA	0.00219624	NA	2.26e-05	NA	0	NA	0	NA	0	NA	0	NA	0	NA	0.233338	NA	0.245973	0	NA	0.00464703	NA	0.114573	NA	0	NA	0	NA	0
GTEX-14DAQ-0926-SM-793AZ	Normal	NL	GTEx	NA	0.366256	NA	0.312655	NA	0	NA	0	NA	0	NA	0	NA	0.00236427	NA	1.38e-05	NA	0	NA	0.238832	NA	0.0673958	0.00117857	NA	0.00566139	NA	0.00564205	NA	0	NA	0	NA	0
GTEX-14DAR-0226-SM-5S2PR	Normal	NL	GTEx	NA	0.181336	NA	0.607162	NA	0	NA	0	NA	0	NA	0	NA	0	NA	0	NA	0	NA	0.128598	NA	0.0350842	0.0431215	NA	0.00294524	NA	0.00175365	NA	0	NA	0	NA	0
GTEX-14E1K-0226-SM-62LDT	Normal	NL	GTEx	NA	0.138958	NA	0.565262	NA	0	NA	0	NA	0	NA	0	NA	0	NA	0	NA	0	NA	0.192913	NA	0.033202	0.0151589	NA	0.00210398	NA	0.052402	NA	0	NA	0	NA	0
GTEX-14E6C-1426-SM-5ZZWH	Normal	NL	GTEx	NA	0.24239	NA	0	NA	0	NA	0	NA	0	NA	0	NA	0.00367284	NA	0	NA	0	NA	0.556838	NA	0.141566	0	NA	0.00260352	NA	0.0529298	NA	0	NA	0	NA	0
GTEX-14E6D-1026-SM-5S2RS	Normal	NL	GTEx	NA	0.108418	NA	0	NA	0.00372127	NA	0	NA	0	NA	0	NA	0.089111	NA	0.00386833	NA	0	NA	0.286867	NA	0.316396	0.0426637	NA	0.00938104	NA	0.139574	NA	0	NA	0	NA	0
GTEX-14E6E-0426-SM-73KUE	Normal	NL	GTEx	NA	0.0229445	NA	0.704218	NA	0	NA	0	NA	0	NA	0	NA	0.00204735	NA	0	NA	0	NA	0.0990716	NA	0.0660411	0	NA	0.00064081	NA	0.105037	NA	0	NA	0	NA	0
GTEX-14E7W-1326-SM-5RQIV	Normal	NL	GTEx	NA	0.17462	NA	0.0473116	NA	0.0020135	NA	0	NA	0	NA	0	NA	0.00119895	NA	2.82e-05	NA	0	NA	0.46875	NA	0.156875	0.0347781	NA	0.00851471	NA	0.10591	NA	0	NA	0	NA	0
GTEX-14JG1-0926-SM-5YY8W	Normal	NL	GTEx	NA	0.227925	NA	0	NA	0.00222273	NA	0	NA	0	NA	0	NA	0	NA	4.22e-05	NA	0	NA	0.223984	NA	0.300015	0.0146322	NA	0.00419838	NA	0.22698	NA	0	NA	0	NA	0
GTEX-14JG6-0326-SM-6AJBT	Normal	NL	GTEx	NA	0.079262	NA	0.788067	NA	0	NA	0	NA	0	NA	0	NA	0.00294346	NA	0.00530286	NA	0	NA	0.0656985	NA	0.0185545	0	NA	0.00115677	NA	0.039015	NA	0	NA	0	NA	0
GTEX-14JIY-1326-SM-6AJB3	Normal	NL	GTEx	NA	0.0206239	NA	0	NA	0	NA	0	NA	0	NA	0	NA	0.00102445	NA	0	NA	0	NA	0.337413	NA	0.545241	0.0436796	NA	0.00984155	NA	0.042176	NA	0	NA	0	NA	0
GTEX-14LLW-0726-SM-5ZZVV	Normal	NL	GTEx	NA	0.104892	NA	0	NA	0	NA	0	NA	0	NA	0	NA	0.00390851	NA	0	NA	0	NA	0.68714	NA	0.185873	0	NA	0.00167113	NA	0.0165147	NA	0	NA	0	NA	0
GTEX-14LZ3-0726-SM-5YYAB	Normal	NL	GTEx	NA	0.294146	NA	0	NA	0	NA	0	NA	0	NA	0	NA	0	NA	0	NA	0	NA	0.464575	NA	0.205339	0.00464071	NA	0.00685117	NA	0.0244481	NA	0	NA	0	NA	0
GTEX-14PHY-0526-SM-664NM	Normal	NL	GTEx	NA	0.059872	NA	0.6169	NA	0.00250173	NA	0	NA	0	NA	0	NA	0	NA	0	NA	0	NA	0.0870333	NA	0.216731	0.013899	NA	0.00306293	NA	0	NA	0	NA	0	NA	0
GTEX-14PJ4-0626-SM-6AJBS	Normal	NL	GTEx	NA	0.0817837	NA	0.618001	NA	0	NA	0	NA	0	NA	0	NA	0.00748913	NA	0.00179467	NA	0	NA	0.0935818	NA	0.0510198	0	NA	0.00510241	NA	0.141227	NA	0	NA	0	NA	0
GTEX-14PJ5-0226-SM-5YY99	Normal	NL	GTEx	NA	0.119522	NA	0.707941	NA	0	NA	0	NA	0	NA	0	NA	0	NA	0	NA	0	NA	0.107604	NA	0.042931	0	NA	0.00556417	NA	0.0164377	NA	0	NA	0	NA	0
GTEX-14PJM-0926-SM-6AJ9Y	Normal	NL	GTEx	NA	0.0879764	NA	0.531144	NA	0	NA	0	NA	0	NA	0	NA	0	NA	0	NA	0	NA	0.219567	NA	0.0652315	0	NA	0.00335544	NA	0.0927262	NA	0	NA	0	NA	0
GTEX-14PJO-0926-SM-686YT	Normal	NL	GTEx	NA	0.173354	NA	0	NA	0	NA	0.0968777	NA	0	NA	0	NA	0.0290427	NA	0.00619194	NA	0	NA	0.254677	NA	0.353074	0	NA	0.0108059	NA	0.0759771	NA	0	NA	0	NA	0
GTEX-14PK6-0326-SM-6AJ9S	Normal	NL	GTEx	NA	0.100981	NA	0.501401	NA	0	NA	0	NA	0	NA	0	NA	0	NA	0	NA	0	NA	0.236563	NA	0.078034	0.049375	NA	0.00492015	NA	0.0287255	NA	0	NA	0	NA	0
GTEX-14PQA-1126-SM-7KUM4	Normal	NL	GTEx	NA	0.0543865	NA	0	NA	0.00272037	NA	0	NA	0	NA	0	NA	0.0009117	NA	0	NA	0	NA	0.203014	NA	0.607087	0.0176939	NA	0.00265727	NA	0.111529	NA	0	NA	0	NA	0
GTEX-14XAO-0526-SM-6AJB7	Normal	NL	GTEx	NA	0	NA	0.62211	NA	0	NA	0	NA	0	NA	0	NA	0.0309504	NA	0.00463724	NA	0	NA	0.168736	NA	0.114896	0.0120479	NA	0.00518685	NA	0.0414365	NA	0	NA	0	NA	0
GTEX-15CHC-0226-SM-5YYBB	Normal	NL	GTEx	NA	0.0112748	NA	0.693215	NA	0.0368674	NA	0	NA	0.00134906	NA	0	NA	0.0060139	NA	0.00464548	NA	0	NA	0.11734	NA	0.0594066	0	NA	0.00257758	NA	0.0640352	NA	0	NA	0	NA	0.00327568
GTEX-15CHR-0726-SM-7EPHG	Normal	NL	GTEx	NA	0.194132	NA	0.389388	NA	0	NA	0	NA	0	NA	0	NA	0	NA	0	NA	0	NA	0.253504	NA	0.0839754	0.0527686	NA	0.00354014	NA	0.022692	NA	0	NA	0	NA	0
GTEX-15D1Q-0526-SM-6AJAY	Normal	NL	GTEx	NA	0.290213	NA	0	NA	0	NA	0	NA	0	NA	0	NA	0.00433561	NA	0.00601429	NA	0	NA	0.379275	NA	0.276661	0.0229686	NA	0.00099781	NA	0.0195351	NA	0	NA	0	NA	0
GTEX-15DCZ-0826-SM-6AJBB	Normal	NL	GTEx	NA	0.0097343	NA	0.470808	NA	0	NA	0	NA	0	NA	0	NA	0.00103806	NA	0	NA	0	NA	0.0820345	NA	0.407558	0.00498611	NA	0.00218477	NA	0.0216562	NA	0	NA	0	NA	0
GTEX-15ER7-0926-SM-7KUMG	Normal	NL	GTEx	NA	0.226826	NA	0	NA	5.05e-05	NA	0	NA	0	NA	0	NA	0.0035698	NA	1.67e-06	NA	0	NA	0.505392	NA	0.108262	0.0924516	NA	0.00440444	NA	0.0590415	NA	0	NA	0	NA	0
GTEX-15EU6-1226-SM-6AJBE	Normal	NL	GTEx	NA	0.0512818	NA	0.516493	NA	0	NA	0	NA	0	NA	0	NA	0	NA	0	NA	0	NA	0.278206	NA	0.0943747	0.0108208	NA	0.0010152	NA	0.0478078	NA	0	NA	0	NA	0
GTEX-15FZZ-0326-SM-6M48O	Normal	NL	GTEx	NA	0.0457379	NA	0.595688	NA	0.00421312	NA	0	NA	0	NA	0	NA	0	NA	0	NA	0	NA	0.110045	NA	0.118052	0.0716791	NA	0.00999007	NA	0.0429921	NA	0	NA	0	NA	0.00160268
GTEX-15G1A-0426-SM-6M468	Normal	NL	GTEx	NA	0	NA	0.536817	NA	0	NA	0	NA	0	NA	0	NA	0	NA	0	NA	0	NA	0.131475	NA	0.174201	0	NA	0.00212444	NA	0.155383	NA	0	NA	0	NA	0
GTEX-15RIE-0326-SM-6PAMC	Normal	NL	GTEx	NA	0.177067	NA	0.151851	NA	0	NA	0	NA	0	NA	0	NA	0	NA	0	NA	0	NA	0.272466	NA	0.303151	0.0154193	NA	0.00471595	NA	0.0753309	NA	0	NA	0	NA	0
GTEX-15RJ7-0626-SM-6M47V	Normal	NL	GTEx	NA	0.0315128	NA	0.564264	NA	0	NA	0	NA	0	NA	0	NA	0	NA	0	NA	0	NA	0.128055	NA	0.173955	0.0550308	NA	0.00253467	NA	0.0446474	NA	0	NA	0	NA	0
GTEX-15RJE-1026-SM-6M46X	Normal	NL	GTEx	NA	0.175388	NA	0	NA	0	NA	0	NA	0	NA	0	NA	0.00036543	NA	0	NA	0	NA	0.511349	NA	0.26408	0.0303412	NA	0.00484609	NA	0.0136297	NA	0	NA	0	NA	0
GTEX-15SB6-0426-SM-6LPJ5	Normal	NL	GTEx	NA	0.183149	NA	0.253303	NA	0.00349279	NA	0	NA	0	NA	0	NA	1.72e-05	NA	0	NA	0	NA	0.155771	NA	0.26023	0.0526515	NA	0.00382992	NA	0.0856607	NA	0	NA	0.00175333	NA	0.00014215
GTEX-15SHV-0326-SM-6M475	Normal	NL	GTEx	NA	0.103883	NA	0.659154	NA	0	NA	0	NA	0	NA	0	NA	0.00455173	NA	9.75e-05	NA	6.18e-05	NA	0.153836	NA	0.0424922	0.00099787	NA	0.00481664	NA	0.0301096	NA	0	NA	0	NA	0
GTEX-15SHW-0926-SM-6LPIO	Normal	NL	GTEx	NA	0.0270791	NA	0.0278861	NA	0	NA	0	NA	0	NA	0	NA	0	NA	0	NA	0	NA	0.0805136	NA	0.831623	0.0158009	NA	0.00943313	NA	0.00766418	NA	0	NA	0	NA	0
GTEX-15SKB-0826-SM-7KUFB	Normal	NL	GTEx	NA	0.136217	NA	0	NA	0	NA	0	NA	0	NA	0	NA	0.0048634	NA	0	NA	0	NA	0.245096	NA	0.54524	0.0139037	NA	0.0150467	NA	0.0396326	NA	0	NA	0	NA	0
GTEX-15UKP-1926-SM-6LPI9	Normal	NL	GTEx	NA	0.0316598	NA	0.665503	NA	0	NA	0	NA	0	NA	0	NA	0.00336581	NA	0	NA	0	NA	0.192609	NA	0.0688911	0.0327352	NA	0.00176566	NA	0.00346999	NA	0	NA	0	NA	0
GTEX-169BO-0226-SM-79OL1	Normal	NL	GTEx	NA	0.00744451	NA	0.548381	NA	0.00145133	NA	0	NA	0	NA	0	NA	0	NA	0	NA	0	NA	0.0737291	NA	0.299579	0	NA	0.00690222	NA	0.056029	NA	0	NA	0	NA	0.00648455
GTEX-16AAH-0426-SM-7DUFM	Normal	NL	GTEx	NA	0.0286325	NA	0.655064	NA	0	NA	0	NA	0	NA	0	NA	0	NA	0	NA	0	NA	0.111237	NA	0.156282	0	NA	0.00190782	NA	0.0468773	NA	0	NA	0	NA	0
GTEX-16MT8-1026-SM-6LPK1	Normal	NL	GTEx	NA	0.139844	NA	0.00681435	NA	0.00450315	NA	0	NA	0	NA	0	NA	0.00307738	NA	0	NA	0	NA	0.366408	NA	0.332877	0.0218844	NA	0.00887976	NA	0.115712	NA	0	NA	0	NA	0
GTEX-16MTA-1226-SM-7KULL	Normal	NL	GTEx	NA	0.0599292	NA	0.677278	NA	0	NA	0	NA	0	NA	0	NA	0.0222767	NA	0.00530967	NA	0	NA	0.130964	NA	0.0553828	0	NA	0.00401177	NA	0.0448472	NA	0	NA	0	NA	0
GTEX-16NGA-0226-SM-718AI	Normal	NL	GTEx	NA	0.233529	NA	0.484365	NA	0	NA	0	NA	0	NA	0	NA	0.00748192	NA	0	NA	0.00012486	NA	0.223431	NA	0.03275	0.00995752	NA	0.00341216	NA	0.00494819	NA	0	NA	0	NA	0
GTEX-16XZZ-0926-SM-7DHLI	Normal	NL	GTEx	NA	0.0332956	NA	0.641266	NA	0.0112495	NA	0	NA	0	NA	0	NA	0	NA	0	NA	0	NA	0.181207	NA	0.0916641	0.035683	NA	0.00256123	NA	0.00307323	NA	0	NA	0	NA	0
GTEX-16Z82-1026-SM-6M48A	Normal	NL	GTEx	NA	0.170556	NA	0	NA	0.00370488	NA	0	NA	0	NA	0	NA	0.00056386	NA	0.00057563	NA	0	NA	0.294557	NA	0.26441	0.0538468	NA	0.0100724	NA	0.201713	NA	0	NA	0	NA	0
GTEX-178AV-0326-SM-6LPJF	Normal	NL	GTEx	NA	0.0659424	NA	0.325438	NA	0.00726792	NA	0	NA	0	NA	0	NA	0	NA	0	NA	0	NA	0.0836765	NA	0.341454	0.100925	NA	0.0142717	NA	0.0391974	NA	0	NA	0	NA	0.0218272
GTEX-17EVP-0726-SM-7EWDX	Normal	NL	GTEx	NA	0.0715043	NA	0	NA	2.13e-05	NA	0	NA	0	NA	0	NA	0.00098883	NA	0	NA	0	NA	0.45773	NA	0.347262	0	NA	0.0113646	NA	0.111129	NA	0	NA	0	NA	0
GTEX-17EVQ-1526-SM-79ONG	Normal	NL	GTEx	NA	0.189676	NA	0.00579842	NA	0	NA	0	NA	0	NA	0	NA	0.0242822	NA	0.00438767	NA	0	NA	0.335737	NA	0.296082	0.0126605	NA	0.00404559	NA	0.12733	NA	0	NA	0	NA	0
GTEX-17F96-0626-SM-793CC	Normal	NL	GTEx	NA	0.459934	NA	0	NA	0.00030983	NA	0	NA	0	NA	0	NA	0	NA	0	NA	0	NA	0.244454	NA	0.154331	0.00162661	NA	0.00962928	NA	0.129715	NA	0	NA	0	NA	0
GTEX-17F98-0226-SM-793BV	Normal	NL	GTEx	NA	0.0956951	NA	0.618944	NA	0	NA	0	NA	0	NA	0	NA	0	NA	0	NA	0	NA	0.214042	NA	0.029606	0.0132916	NA	0.0012581	NA	0.0271626	NA	0	NA	0	NA	0
GTEX-17F9Y-1026-SM-7IGO4	Normal	NL	GTEx	NA	0.382488	NA	0.0436147	NA	0.00119252	NA	0	NA	0	NA	0	NA	0	NA	0	NA	0	NA	0.189295	NA	0.294614	0.00022547	NA	0.00451192	NA	0.0840584	NA	0	NA	0	NA	0
GTEX-17GQL-0726-SM-731BL	Normal	NL	GTEx	NA	0.144841	NA	0.300151	NA	0.00142572	NA	0	NA	0	NA	0	NA	0	NA	0	NA	0	NA	0.363684	NA	0.11774	0.0365231	NA	0.00719449	NA	0.0284416	NA	0	NA	0	NA	0
GTEX-17HG3-0326-SM-7IGP4	Normal	NL	GTEx	NA	0.11357	NA	0.0249427	NA	0	NA	0	NA	0	NA	0	NA	0.00570739	NA	0.00247646	NA	0	NA	0.79868	NA	0.0276786	0.0151143	NA	0.00161478	NA	0.0102163	NA	0	NA	0	NA	0
GTEX-17HGU-0926-SM-79OKO	Normal	NL	GTEx	NA	0.0286112	NA	0.00172865	NA	0.0174455	NA	0	NA	0	NA	0	NA	0	NA	0	NA	0	NA	0.160291	NA	0.659487	0.0703218	NA	0.00731656	NA	0.0547984	NA	0	NA	0	NA	0
GTEX-17HHE-0626-SM-7DHL6	Normal	NL	GTEx	NA	0.319229	NA	0.345779	NA	0.00163963	NA	0	NA	0	NA	0	NA	0	NA	0	NA	0	NA	0.164436	NA	0.107124	0.0580533	NA	0.00373873	NA	0	NA	0	NA	0	NA	0
GTEX-17HII-0926-SM-79ON7	Normal	NL	GTEx	NA	0.186845	NA	0	NA	0	NA	0	NA	0	NA	0	NA	0	NA	0	NA	0	NA	0.23323	NA	0.441247	0.0564213	NA	0.00393613	NA	0.0783205	NA	0	NA	0	NA	0
GTEX-17JCI-1526-SM-7IGOQ	Normal	NL	GTEx	NA	0.185293	NA	0	NA	0	NA	0	NA	0	NA	0	NA	0.0126182	NA	0.00057899	NA	0	NA	0.410044	NA	0.168841	0.130251	NA	0.00557779	NA	0.0867962	NA	0	NA	0	NA	0
GTEX-17KNJ-0926-SM-7IGP2	Normal	NL	GTEx	NA	0.0730115	NA	0.146137	NA	0.0184465	NA	0	NA	0.0499651	NA	0	NA	0.00127272	NA	0	NA	0	NA	0.204102	NA	0.2643	0.00958354	NA	0.00710352	NA	0.216281	NA	0	NA	0	NA	0.00979734
GTEX-17MF6-0826-SM-7LT8F	Normal	NL	GTEx	NA	0.136629	NA	0.0082769	NA	0	NA	0	NA	0	NA	0	NA	0.013956	NA	0.00046514	NA	0	NA	0.476731	NA	0.172777	0.0719287	NA	0.0036325	NA	0.115604	NA	0	NA	0	NA	0
GTEX-183FY-0726-SM-793C3	Normal	NL	GTEx	NA	0.0209958	NA	0.574423	NA	0	NA	0	NA	0	NA	0	NA	0.00088283	NA	0	NA	0	NA	0.0789393	NA	0.275475	0.0467764	NA	0.00250746	NA	0	NA	0	NA	0	NA	0
GTEX-18465-0626-SM-7LT8X	Normal	NL	GTEx	NA	0.404548	NA	0.0575786	NA	0	NA	0	NA	0	NA	0	NA	0.019109	NA	0.012681	NA	0	NA	0.165792	NA	0.225208	0.00624601	NA	0.00399206	NA	0.104846	NA	0	NA	0	NA	0
GTEX-18A66-0926-SM-718BG	Normal	NL	GTEx	NA	0.0282143	NA	0.279236	NA	0	NA	0	NA	0	NA	0	NA	0	NA	0	NA	0	NA	0.106432	NA	0.563035	0.0176389	NA	0.00400986	NA	0.00143493	NA	0	NA	0	NA	0
GTEX-18A67-1126-SM-7KFSB	Normal	NL	GTEx	NA	0.0640007	NA	0.627247	NA	0	NA	0	NA	0	NA	0	NA	0.013441	NA	0.00215354	NA	0	NA	0.141081	NA	0.0691576	0.0718776	NA	0.00446803	NA	0.00657388	NA	0	NA	0	NA	0
GTEX-18A6Q-0826-SM-7KFRD	Normal	NL	GTEx	NA	0.124865	NA	0	NA	0	NA	0	NA	0	NA	0	NA	0.0499117	NA	0.00882913	NA	0	NA	0.413175	NA	0.257199	0.0360868	NA	0.00689738	NA	0.103035	NA	0	NA	0	NA	0
GTEX-18A7A-1026-SM-7LT8B	Normal	NL	GTEx	NA	0.27106	NA	0.245262	NA	0	NA	0	NA	0	NA	0	NA	0.00373852	NA	4.59e-05	NA	0	NA	0.231862	NA	0.102139	0.00906788	NA	0.00296531	NA	0.133859	NA	0	NA	0	NA	0
GTEX-18D9A-0226-SM-7KFSJ	Normal	NL	GTEx	NA	0.0681773	NA	0.632041	NA	0	NA	0	NA	0	NA	0	NA	0.00262131	NA	0.00059073	NA	0	NA	0.154987	NA	0.0653018	0.0117719	NA	0.0007777	NA	0.0637271	NA	0	NA	0	NA	3.65e-06
GTEX-18D9B-1026-SM-7KFS8	Normal	NL	GTEx	NA	0.0833652	NA	0.101655	NA	0.00426209	NA	0	NA	0	NA	0	NA	0.0001417	NA	0	NA	0	NA	0.265142	NA	0.424746	0	NA	0.0114833	NA	0.109205	NA	0	NA	0	NA	0
GTEX-18D9U-0526-SM-72D7C	Normal	NL	GTEx	NA	0.0182788	NA	0.511754	NA	0	NA	0	NA	0	NA	0	NA	0	NA	0	NA	0	NA	0.217295	NA	0.20528	0.0267502	NA	0.00470446	NA	0.0159367	NA	0	NA	0	NA	0
GTEX-18QFQ-0926-SM-7LG4V	Normal	NL	GTEx	NA	0.0461082	NA	0.709563	NA	0	NA	0	NA	0	NA	0	NA	0	NA	0	NA	0	NA	0.164107	NA	0.0708572	0.00272802	NA	0.00357183	NA	0.00306526	NA	0	NA	0	NA	0
GTEX-1A32A-0726-SM-731D4	Normal	NL	GTEx	NA	0.136864	NA	0.558864	NA	0	NA	0	NA	0	NA	0	NA	0.0517911	NA	0.00315384	NA	0	NA	0.157308	NA	0.0797073	0.00543762	NA	0.00687327	NA	0	NA	0	NA	0	NA	0
GTEX-1A3MV-0526-SM-72D5A	Normal	NL	GTEx	NA	0.152236	NA	0.667256	NA	0	NA	0	NA	0	NA	0	NA	0.00197648	NA	0	NA	0	NA	0.114247	NA	0.0281511	0.0199877	NA	0.00430754	NA	0.0118387	NA	0	NA	0	NA	0
GTEX-1A8FM-0826-SM-793D5	Normal	NL	GTEx	NA	0.413942	NA	0.0194156	NA	0.00880725	NA	0.0042077	NA	0	NA	0	NA	0.0612662	NA	0.0256556	NA	0	NA	0.0670832	NA	0.275482	0.0111216	NA	0.0119215	NA	0.101097	NA	0	NA	0	NA	0
GTEX-1A8G6-0726-SM-73KV5	Normal	NL	GTEx	NA	0.365398	NA	0.0761444	NA	0.00532694	NA	0	NA	0	NA	0	NA	5.16e-05	NA	0	NA	0	NA	0.166211	NA	0.184105	0.0310155	NA	0.00750663	NA	0.163971	NA	0	NA	0.00026935	NA	0
GTEX-1AX8Z-1526-SM-73KW1	Normal	NL	GTEx	NA	0.037832	NA	0.589716	NA	0	NA	0	NA	0	NA	0	NA	0	NA	0	NA	0	NA	0.120558	NA	0.224694	0.0252492	NA	0.00194962	NA	0	NA	0	NA	0	NA	0
GTEX-1AX9I-0826-SM-73KUT	Normal	NL	GTEx	NA	0.18836	NA	0	NA	0.00381104	NA	0	NA	0	NA	0	NA	0.00279434	NA	0	NA	0	NA	0.188337	NA	0.553305	0	NA	0.0152427	NA	0.0481505	NA	0	NA	0	NA	0
GTEX-1AX9J-1626-SM-73KUI	Normal	NL	GTEx	NA	0.12089	NA	0.686995	NA	0	NA	0	NA	0	NA	0	NA	0	NA	0	NA	0	NA	0.149369	NA	0.0340394	0.00305068	NA	0.00565592	NA	0	NA	0	NA	0	NA	0
GTEX-1AX9K-0826-SM-731F9	Normal	NL	GTEx	NA	0.0252396	NA	0.38885	NA	0.00488647	NA	0	NA	0	NA	0	NA	0	NA	0	NA	0	NA	0.191899	NA	0.315777	0	NA	0.00643655	NA	0.0669118	NA	0	NA	0	NA	0
GTEX-1AYCT-0726-SM-7IGNG	Normal	NL	GTEx	NA	0.0573964	NA	0.595706	NA	0	NA	0	NA	0	NA	0	NA	0	NA	0	NA	0	NA	0.228629	NA	0.0610196	0.0172571	NA	0.00236905	NA	0.0376227	NA	0	NA	0	NA	0
GTEX-1AYD5-1226-SM-7EWEP	Normal	NL	GTEx	NA	0.0258073	NA	0.160515	NA	0.00311736	NA	0	NA	0	NA	0	NA	0	NA	0	NA	0	NA	0.285473	NA	0.458114	0.0143425	NA	0.00999595	NA	0.0387777	NA	0	NA	0.00385746	NA	0
GTEX-1B8KZ-0526-SM-73KW2	Normal	NL	GTEx	NA	0.28729	NA	0.07252	NA	0.0008653	NA	0	NA	0	NA	0	NA	0.0652929	NA	0.0169556	NA	0	NA	0.290529	NA	0.135875	0.0636681	NA	0.0114375	NA	0.055567	NA	0	NA	0	NA	0
GTEX-1B8L1-0626-SM-7EPHL	Normal	NL	GTEx	NA	0.170551	NA	0	NA	0	NA	0	NA	0	NA	0	NA	0	NA	0	NA	0	NA	0.48895	NA	0.188421	0.0186815	NA	0.00437765	NA	0.129018	NA	0	NA	0	NA	0
GTEX-1B8SF-0826-SM-73KW8	Normal	NL	GTEx	NA	0.187661	NA	0	NA	0	NA	0	NA	0	NA	0	NA	0.00135103	NA	0	NA	0	NA	0.390127	NA	0.328557	0.00103911	NA	0.00527556	NA	0.0859898	NA	0	NA	0	NA	0
GTEX-1B932-0726-SM-731EY	Normal	NL	GTEx	NA	0.133018	NA	0.316587	NA	0	NA	0	NA	0	NA	0	NA	0.00016504	NA	0	NA	0	NA	0.217797	NA	0.200008	0.0867104	NA	0.0122855	NA	0.0334291	NA	0	NA	0	NA	0
GTEX-1B97I-0226-SM-73KVO	Normal	NL	GTEx	NA	0.133167	NA	0.556829	NA	0	NA	0	NA	0	NA	0	NA	0	NA	0	NA	0	NA	0.180804	NA	0.110985	0.0161212	NA	0.00209367	NA	0	NA	0	NA	0	NA	0
GTEX-1B996-0726-SM-7IGPI	Normal	NL	GTEx	NA	0.423494	NA	0.160427	NA	0	NA	0	NA	0	NA	0	NA	0.00453454	NA	0	NA	0	NA	0.329121	NA	0.0594933	0.0197325	NA	0.00319794	NA	0	NA	0	NA	0	NA	0
GTEX-1C4CL-0826-SM-7EWEZ	Normal	NL	GTEx	NA	0.245852	NA	0.16819	NA	0.00204871	NA	0	NA	0	NA	0	NA	0	NA	0	NA	0	NA	0.269364	NA	0.184994	0.110232	NA	0.0107895	NA	0.00852989	NA	0	NA	0	NA	0
GTEX-1C64O-1226-SM-79OOC	Normal	NL	GTEx	NA	0.223568	NA	0.30731	NA	0	NA	0	NA	0	NA	0	NA	0.0107972	NA	0	NA	0	NA	0.34773	NA	0.0882118	0.0166069	NA	0.00368729	NA	0.00208976	NA	0	NA	0	NA	0
GTEX-1C6VR-0626-SM-79OOY	Normal	NL	GTEx	NA	0.163224	NA	0	NA	0.0179337	NA	0	NA	0	NA	0	NA	0	NA	0	NA	0	NA	0.274685	NA	0.376	0.05698	NA	0.0116298	NA	0.0995479	NA	0	NA	0	NA	0
GTEX-1C6VS-1226-SM-79OO2	Normal	NL	GTEx	NA	0.236776	NA	0	NA	0.00209856	NA	0	NA	0	NA	0	NA	0.0603705	NA	0.0286	NA	0	NA	0.404551	NA	0.144239	0.0100809	NA	0.0156372	NA	0.0976473	NA	0	NA	0	NA	0
GTEX-1C6WA-0726-SM-7IGQ5	Normal	NL	GTEx	NA	0.0868404	NA	0.00456128	NA	0.0115075	NA	0	NA	0	NA	0	NA	0.0333007	NA	7.03e-05	NA	0	NA	0.195879	NA	0.418391	0.0106146	NA	0.0172577	NA	0.221329	NA	0	NA	0	NA	0.00024847
GTEX-1CAMQ-1026-SM-7EPIC	Normal	NL	GTEx	NA	0.035587	NA	0	NA	0	NA	0	NA	0	NA	0	NA	0	NA	0	NA	0	NA	0.391171	NA	0.315426	0.0567189	NA	0.0101218	NA	0.190975	NA	0	NA	0	NA	0
GTEX-1CB4F-0926-SM-7DHMJ	Normal	NL	GTEx	NA	0.251133	NA	0.0317554	NA	0.00274813	NA	0	NA	0	NA	0	NA	0.0130854	NA	0	NA	0	NA	0.14616	NA	0.413643	0.0693025	NA	0.00943328	NA	0.0627389	NA	0	NA	0	NA	0
GTEX-1CB4I-2126-SM-793AG	Normal	NL	GTEx	NA	0.0935609	NA	0.639089	NA	0	NA	0	NA	0	NA	0	NA	0.0016354	NA	0	NA	0	NA	0.128611	NA	0.0877197	0.0301304	NA	0.00300122	NA	0.0162529	NA	0	NA	0	NA	0
GTEX-1CB4J-1726-SM-79OOL	Normal	NL	GTEx	NA	0.0398467	NA	0.0216183	NA	0	NA	0	NA	0	NA	0	NA	0	NA	0	NA	0	NA	0.114895	NA	0.785964	0.0032472	NA	0.00338001	NA	0.0310487	NA	0	NA	0	NA	0
GTEX-1EMGI-1426-SM-7IGNQ	Normal	NL	GTEx	NA	0.122479	NA	0.026307	NA	0.00557189	NA	0	NA	0	NA	0	NA	0	NA	0	NA	0	NA	0.409873	NA	0.199803	0.01989	NA	0.00683699	NA	0.147073	NA	0	NA	0.0621656	NA	0
GTEX-1EN7A-0826-SM-7MKFV	Normal	NL	GTEx	NA	0.0954039	NA	0	NA	0.00224784	NA	0	NA	0	NA	0	NA	0	NA	0	NA	0	NA	0.275697	NA	0.484636	0.0343119	NA	0.0106562	NA	0.0970475	NA	0	NA	0	NA	0
GTEX-N7MS-0926-SM-2HMIZ	Normal	NL	GTEx	NA	0.14003	NA	0	NA	0	NA	0	NA	0	NA	0	NA	0.0006186	NA	0	NA	0	NA	0.53312	NA	0.249323	0.0126752	NA	0.00714274	NA	0.0570912	NA	0	NA	0	NA	0
GTEX-N7MT-0126-SM-2D7VT	Normal	NL	GTEx	NA	0.106942	NA	0.0140423	NA	0.00837004	NA	0	NA	0	NA	0	NA	0	NA	0	NA	0	NA	0.250517	NA	0.569426	0.0406531	NA	0.00664695	NA	0.00340268	NA	0	NA	0	NA	0
GTEX-NFK9-1026-SM-2HMK1	Normal	NL	GTEx	NA	0.0328663	NA	0.501201	NA	0.00344104	NA	0	NA	0	NA	0	NA	0	NA	0	NA	0	NA	0.222852	NA	0.218985	0	NA	0.00468848	NA	0.0159661	NA	0	NA	0	NA	0
GTEX-NL3G-0526-SM-4RTWW	Normal	NL	GTEx	NA	0.293438	NA	0	NA	0	NA	0	NA	0	NA	0	NA	0.00431438	NA	0.00352269	NA	0	NA	0.279295	NA	0.240837	0.00160448	NA	0.00615707	NA	0.170832	NA	0	NA	0	NA	0
GTEX-NPJ8-0326-SM-2D7VV	Normal	NL	GTEx	NA	0.361587	NA	0.0129844	NA	0	NA	0	NA	0	NA	0	NA	0	NA	0	NA	0	NA	0.263388	NA	0.336044	0.00858135	NA	0.00521207	NA	0.0122026	NA	0	NA	0	NA	0
GTEX-O5YT-0526-SM-32PK8	Normal	NL	GTEx	NA	0.0161978	NA	0.493318	NA	0.00015041	NA	0	NA	0	NA	0	NA	0	NA	0	NA	0	NA	0.107084	NA	0.278343	0.00253299	NA	0.00084151	NA	0.101531	NA	0	NA	0	NA	0
GTEX-O5YV-0526-SM-2I5GE	Normal	NL	GTEx	NA	0.0339208	NA	0.225432	NA	0.01603	NA	0	NA	0	NA	0	NA	0	NA	0	NA	0	NA	0.132049	NA	0.54947	0	NA	0.00468742	NA	0.0384117	NA	0	NA	0	NA	0
GTEX-O5YW-0526-SM-2YUMX	Normal	NL	GTEx	NA	0.15505	NA	0.598822	NA	0	NA	0	NA	0	NA	0	NA	0	NA	0	NA	0	NA	0.148321	NA	0.0881516	0	NA	0.00650141	NA	0.00315475	NA	0	NA	0	NA	0
GTEX-OHPL-0526-SM-3NM8U	Normal	NL	GTEx	NA	0.0628406	NA	0.452127	NA	0.00588627	NA	0	NA	0	NA	0	NA	0	NA	0	NA	0	NA	0.172252	NA	0.216387	0.0139375	NA	0.00797963	NA	0.0685899	NA	0	NA	0	NA	0
GTEX-OHPM-0526-SM-2YUMJ	Normal	NL	GTEx	NA	0.151279	NA	0.593408	NA	0	NA	0	NA	0	NA	0	NA	0	NA	0	NA	0	NA	0.158802	NA	0.0628454	0.0184311	NA	0.00246413	NA	0.0127711	NA	0	NA	0	NA	0
GTEX-OIZG-0526-SM-2HMLF	Normal	NL	GTEx	NA	0.118062	NA	0.397697	NA	0	NA	0	NA	0	NA	0	NA	0.00047769	NA	0	NA	0	NA	0.247173	NA	0.183306	0.0325942	NA	0.00214979	NA	0.0185413	NA	0	NA	0	NA	0
GTEX-OIZH-0526-SM-2HMKV	Normal	NL	GTEx	NA	0.165025	NA	0.486774	NA	0	NA	0	NA	0	NA	0	NA	0.003278	NA	0	NA	0	NA	0.144431	NA	0.0841314	0.0667135	NA	0.00526767	NA	0.0443796	NA	0	NA	0	NA	0
GTEX-OIZI-1026-SM-3NB1K	Normal	NL	GTEx	NA	0.143007	NA	0.534868	NA	0	NA	0	NA	0	NA	0	NA	0	NA	0	NA	0	NA	0.182828	NA	0.129229	0.00068238	NA	0.00498456	NA	0.00440131	NA	0	NA	0	NA	0
GTEX-OOBJ-0526-SM-48TDK	Normal	NL	GTEx	NA	0.265317	NA	0.0799616	NA	0.00329912	NA	0	NA	0	NA	0	NA	0.0106204	NA	7.48e-05	NA	0	NA	0.448246	NA	0.0944285	0.0611031	NA	0.00806362	NA	0.0288859	NA	0	NA	0	NA	0
GTEX-OOBK-0526-SM-2HMJJ	Normal	NL	GTEx	NA	0.0430422	NA	0.688484	NA	0	NA	0	NA	0	NA	0	NA	0.0039781	NA	0	NA	0	NA	0.11286	NA	0.0655607	0.0170834	NA	0.00469191	NA	0.0642993	NA	0	NA	0	NA	0
GTEX-OXRK-0926-SM-2HMKP	Normal	NL	GTEx	NA	0.1623	NA	0.58945	NA	0.00839616	NA	0	NA	0.00270706	NA	0	NA	0	NA	0	NA	0	NA	0.0763491	NA	0.12702	0	NA	0.00574745	NA	0.0276583	NA	0	NA	0	NA	0.00037214
GTEX-OXRL-0526-SM-2I3EZ	Normal	NL	GTEx	NA	0.171334	NA	0.567632	NA	4.32e-05	NA	0	NA	0	NA	0	NA	0	NA	0	NA	0	NA	0.119963	NA	0.127156	0.00194518	NA	0.00562567	NA	0.00630017	NA	0	NA	0	NA	0
GTEX-OXRN-0526-SM-2I5EN	Normal	NL	GTEx	NA	0.341853	NA	0.0046058	NA	0.00531011	NA	0	NA	0	NA	0	NA	0.00070055	NA	0.00013135	NA	0	NA	0.219852	NA	0.291264	0.048416	NA	0.00172244	NA	0.0861453	NA	0	NA	0	NA	0
GTEX-OXRO-0326-SM-33HBM	Normal	NL	GTEx	NA	0.236516	NA	0	NA	0	NA	0	NA	0	NA	0	NA	0.00328692	NA	0.00297704	NA	0	NA	0.486864	NA	0.213995	0.00727347	NA	0.00096853	NA	0.0481192	NA	0	NA	0	NA	0
GTEX-OXRP-0526-SM-2I3EW	Normal	NL	GTEx	NA	0.151159	NA	0	NA	0.0196719	NA	0	NA	0	NA	0	NA	0.00265604	NA	0.00017554	NA	0	NA	0.163401	NA	0.55645	0	NA	0.0169154	NA	0.0895716	NA	0	NA	0	NA	0
GTEX-P44H-1126-SM-48TBU	Normal	NL	GTEx	NA	0.0833344	NA	0.190977	NA	0	NA	0	NA	0	NA	0	NA	0.0039008	NA	0	NA	0	NA	0.366663	NA	0.199843	0.0596417	NA	0.00349011	NA	0.0921494	NA	0	NA	0	NA	0
GTEX-P4PP-0526-SM-2HMKE	Normal	NL	GTEx	NA	0.0606758	NA	0.774467	NA	0	NA	0	NA	0	NA	0	NA	0	NA	0	NA	0	NA	0.0960796	NA	0.0555429	0.00280545	NA	0.00040585	NA	0.0100234	NA	0	NA	0	NA	0
GTEX-P4PQ-0526-SM-2HMKR	Normal	NL	GTEx	NA	0.171381	NA	0.593543	NA	0	NA	0	NA	0	NA	0	NA	0	NA	0	NA	0	NA	0.11899	NA	0.093068	0.0173047	NA	0.00326963	NA	0.00244364	NA	0	NA	0	NA	0
GTEX-P4QS-0526-SM-2I3ET	Normal	NL	GTEx	NA	0.00197502	NA	0.563678	NA	0	NA	0	NA	0	NA	0	NA	0.00225865	NA	1.58e-05	NA	0	NA	0.119513	NA	0.198349	0.00910901	NA	0.00157087	NA	0.10353	NA	0	NA	0	NA	0
GTEX-P4QT-0526-SM-2I3EX	Normal	NL	GTEx	NA	0.14457	NA	0.611683	NA	0	NA	0	NA	0	NA	0	NA	0	NA	0	NA	0	NA	0.164969	NA	0.0479013	0.0248887	NA	0.00099878	NA	0.00498922	NA	0	NA	0	NA	0
GTEX-P78B-0926-SM-2I5FA	Normal	NL	GTEx	NA	0.137477	NA	0.466352	NA	0	NA	0	NA	0	NA	0	NA	0.00222964	NA	0	NA	0	NA	0.161847	NA	0.088361	0.00110459	NA	0.00298543	NA	0.139644	NA	0	NA	0	NA	0
GTEX-PLZ4-0726-SM-2TC6Q	Normal	NL	GTEx	NA	0.08505	NA	0	NA	0	NA	0	NA	0	NA	0	NA	0	NA	0	NA	0	NA	0.283357	NA	0.488479	0.0178883	NA	0.00441322	NA	0.120812	NA	0	NA	0	NA	0
GTEX-PLZ5-0726-SM-2I5F9	Normal	NL	GTEx	NA	0.111514	NA	0.524346	NA	0	NA	0	NA	0	NA	0	NA	0	NA	0	NA	0	NA	0.164193	NA	0.128284	0.0233981	NA	0.00977765	NA	0.038487	NA	0	NA	0	NA	0
GTEX-PLZ6-0426-SM-5IJDW	Normal	NL	GTEx	NA	0.113343	NA	0.573887	NA	0	NA	0	NA	0	NA	0	NA	0	NA	0	NA	0	NA	0.0755119	NA	0.216602	0.00906052	NA	0.00583865	NA	0.00575699	NA	0	NA	0	NA	0
GTEX-POMQ-0526-SM-3GADD	Normal	NL	GTEx	NA	0.138171	NA	0.402221	NA	0.00831392	NA	0	NA	0	NA	0	NA	0	NA	0	NA	0	NA	0.100797	NA	0.22194	0.0911732	NA	0.0128582	NA	0.024526	NA	0	NA	0	NA	0
GTEX-POYW-1226-SM-2XCEP	Normal	NL	GTEx	NA	0.167565	NA	0	NA	0	NA	0	NA	0	NA	0	NA	0	NA	0	NA	0	NA	0.478838	NA	0.282351	0.00602981	NA	0.0052321	NA	0.0599843	NA	0	NA	0	NA	0
GTEX-PSDG-1126-SM-2S1ON	Normal	NL	GTEx	NA	0.0285136	NA	0.481396	NA	0	NA	0	NA	0	NA	0	NA	0	NA	0	NA	0	NA	0.203225	NA	0.271248	0.00777067	NA	0.00577343	NA	0.00207453	NA	0	NA	0	NA	0
GTEX-PVOW-1026-SM-2XCF9	Normal	NL	GTEx	NA	0.208618	NA	0	NA	0	NA	0	NA	0	NA	0	NA	0.00066868	NA	0	NA	0	NA	0.492081	NA	0.185929	0.026911	NA	0.0269873	NA	0.0554366	NA	0	NA	0.00336816	NA	0
GTEX-PW2O-0526-SM-2I3DX	Normal	NL	GTEx	NA	0.0642514	NA	0.671088	NA	0	NA	0	NA	0	NA	0	NA	0	NA	0	NA	0	NA	0.100172	NA	0.126566	0.0284921	NA	0.00467608	NA	0.00475373	NA	0	NA	0	NA	0
GTEX-PX3G-0526-SM-2I3EM	Normal	NL	GTEx	NA	0.0545975	NA	0.437455	NA	0.00168826	NA	0	NA	0	NA	0	NA	0.0020186	NA	0	NA	0.00017759	NA	0.106146	NA	0.334479	0.0487097	NA	0.0112668	NA	0.00346031	NA	0	NA	0	NA	0
GTEX-Q2AG-1026-SM-33HBW	Normal	NL	GTEx	NA	0.345122	NA	0.118318	NA	0.00106911	NA	0	NA	0	NA	0	NA	0.00035585	NA	0	NA	0	NA	0.296164	NA	0.20744	0.00976837	NA	0.00430164	NA	0.0174611	NA	0	NA	0	NA	0
GTEX-Q2AH-0426-SM-2I3EP	Normal	NL	GTEx	NA	0.0189992	NA	0.638056	NA	0	NA	0	NA	0	NA	0	NA	0.00195539	NA	0	NA	0	NA	0.143056	NA	0.143589	0.0138696	NA	0.00343057	NA	0.0370438	NA	0	NA	0	NA	0
GTEX-Q734-0626-SM-2I3EF	Normal	NL	GTEx	NA	0.0747829	NA	0.254658	NA	0.0128264	NA	0	NA	0.0379745	NA	0	NA	0.00335167	NA	0	NA	0	NA	0.102817	NA	0.363851	0.0692877	NA	0.00404473	NA	0.0534819	NA	0	NA	0	NA	0.0229243
GTEX-QCQG-0326-SM-2I3ES	Normal	NL	GTEx	NA	0.358782	NA	0.366777	NA	0	NA	0	NA	0	NA	0	NA	0.00069816	NA	0	NA	0	NA	0.157683	NA	0.097283	0.0121098	NA	0.00452924	NA	0.00213829	NA	0	NA	0	NA	0
GTEX-QDT8-0926-SM-32PL2	Normal	NL	GTEx	NA	0.0507806	NA	0.0321534	NA	0	NA	0	NA	0	NA	0	NA	0.00171087	NA	0	NA	0	NA	0.463445	NA	0.270909	0.0589638	NA	0.00460576	NA	0.117431	NA	0	NA	0	NA	0
GTEX-QDVJ-0926-SM-2I5FU	Normal	NL	GTEx	NA	0.0234658	NA	0.681002	NA	0	NA	0	NA	0	NA	0	NA	0.00469299	NA	0	NA	0	NA	0.113741	NA	0.128054	0.0368701	NA	0.00196173	NA	0.0102126	NA	0	NA	0	NA	0
GTEX-QDVN-0726-SM-4B64L	Normal	NL	GTEx	NA	0.00484145	NA	0.536443	NA	0	NA	0	NA	0	NA	0	NA	0	NA	0	NA	0	NA	0.239072	NA	0.0815107	0.0249834	NA	0.00185379	NA	0.111295	NA	0	NA	0	NA	0
GTEX-QEG4-0526-SM-48TZD	Normal	NL	GTEx	NA	0.215337	NA	0	NA	0	NA	0	NA	0	NA	0	NA	0	NA	0	NA	0	NA	0.503985	NA	0.191726	0.0123227	NA	0.00864882	NA	0.0582782	NA	0	NA	0.0097017	NA	0
GTEX-QEG5-1126-SM-33HC2	Normal	NL	GTEx	NA	0.0321323	NA	0.749863	NA	0.00040974	NA	0	NA	0	NA	0	NA	0.00254066	NA	0	NA	0	NA	0.147121	NA	0.0564009	0	NA	0.0004995	NA	0.0110332	NA	0	NA	0	NA	0
GTEX-QEL4-0826-SM-3GAF2	Normal	NL	GTEx	NA	0.197266	NA	0	NA	0	NA	0	NA	0	NA	0	NA	0.00355219	NA	0.00462639	NA	0	NA	0.417046	NA	0.211429	0.0154048	NA	0.00483223	NA	0.145843	NA	0	NA	0	NA	0
GTEX-QESD-0626-SM-2I5G4	Normal	NL	GTEx	NA	0.166203	NA	0.534383	NA	0	NA	0	NA	0	NA	0	NA	0.00358391	NA	0	NA	0	NA	0.133884	NA	0.0875964	0.0431757	NA	0.00726928	NA	0.0239054	NA	0	NA	0	NA	0
GTEX-QMR6-1926-SM-32PL9	Normal	NL	GTEx	NA	0.128483	NA	0	NA	9.04e-05	NA	0	NA	0	NA	0	NA	0	NA	0	NA	0	NA	0.370661	NA	0.333572	0	NA	0.0100426	NA	0.157151	NA	0	NA	0	NA	0
GTEX-QMRM-0826-SM-3NB33	Normal	NL	GTEx	NA	0.0884896	NA	0.454286	NA	0	NA	0	NA	0	NA	0	NA	0.00105154	NA	0	NA	0	NA	0.326895	NA	0.0807567	0.0434689	NA	0.00366333	NA	0.0013891	NA	0	NA	0	NA	0
GTEX-QV44-0926-SM-2S1RH	Normal	NL	GTEx	NA	0.0028056	NA	0.267696	NA	0.00106471	NA	0	NA	0	NA	0	NA	0	NA	0	NA	0	NA	0.0656813	NA	0.573984	0.0185726	NA	0.00136618	NA	0.0688298	NA	0	NA	0	NA	0
GTEX-QXCU-0626-SM-2TC69	Normal	NL	GTEx	NA	0.0287569	NA	0.69664	NA	0	NA	0	NA	0	NA	0	NA	0	NA	0	NA	0	NA	0.157095	NA	0.104084	0.00765406	NA	0.00318568	NA	0.00258453	NA	0	NA	0	NA	0
GTEX-R3RS-1026-SM-3GADF	Normal	NL	GTEx	NA	0.0921647	NA	0.00775028	NA	0.00721216	NA	0	NA	0	NA	0	NA	0	NA	0	NA	0	NA	0.262452	NA	0.512703	0.0283523	NA	0.00438685	NA	0.0849785	NA	0	NA	0	NA	0
GTEX-R55C-0526-SM-3GIKA	Normal	NL	GTEx	NA	0.0970716	NA	0.577664	NA	0.00102443	NA	0	NA	0	NA	0	NA	0	NA	0	NA	0	NA	0.0793486	NA	0.211972	0	NA	0.00248584	NA	0.0304335	NA	0	NA	0	NA	0
GTEX-R55D-0926-SM-3GAEU	Normal	NL	GTEx	NA	0.102999	NA	0.652599	NA	0	NA	0	NA	0	NA	0	NA	0.00094517	NA	0	NA	0	NA	0.152487	NA	0.0491118	0.00888077	NA	0.00128925	NA	0.0316883	NA	0	NA	0	NA	0
GTEX-R55G-0826-SM-2TC5U	Normal	NL	GTEx	NA	0.0228807	NA	0.687625	NA	0	NA	0	NA	0	NA	0	NA	0.00162996	NA	0	NA	0	NA	0.107647	NA	0.087506	0.00264587	NA	0.00083011	NA	0.0892356	NA	0	NA	0	NA	0
GTEX-REY6-0426-SM-2TF5G	Normal	NL	GTEx	NA	0.11627	NA	0	NA	0.00252859	NA	0	NA	0	NA	0	NA	0	NA	0	NA	0	NA	0.477083	NA	0.216739	0.0519517	NA	0.00608372	NA	0.129344	NA	0	NA	0	NA	0
GTEX-RM2N-0426-SM-2TF4T	Normal	NL	GTEx	NA	0.115579	NA	0.521062	NA	0	NA	0	NA	0	NA	0	NA	0	NA	0	NA	0	NA	0.184675	NA	0.0928091	0.00724555	NA	0.00450001	NA	0.0741295	NA	0	NA	0	NA	0
GTEX-RN64-1226-SM-2TC6E	Normal	NL	GTEx	NA	0.157706	NA	0	NA	0.00077024	NA	0	NA	0	NA	0	NA	0.00178557	NA	0	NA	0	NA	0.338149	NA	0.36909	0.00387591	NA	0.00698562	NA	0.121638	NA	0	NA	0	NA	0
GTEX-RNOR-0726-SM-2TF5I	Normal	NL	GTEx	NA	0.447246	NA	0.0130412	NA	0.00141491	NA	0	NA	0	NA	0	NA	0	NA	0.00040313	NA	0	NA	0.145121	NA	0.251242	0.0102002	NA	0.0101326	NA	0.121199	NA	0	NA	0	NA	0
GTEX-RTLS-0926-SM-2TF5X	Normal	NL	GTEx	NA	0.293609	NA	0	NA	0	NA	0	NA	0	NA	0	NA	0.0167415	NA	0.00548371	NA	0	NA	0.312356	NA	0.228324	0.00293298	NA	0.00263734	NA	0.137916	NA	0	NA	0	NA	0
GTEX-RU1J-0126-SM-2TF6Y	Normal	NL	GTEx	NA	0.147415	NA	0.545942	NA	0	NA	0	NA	0	NA	0	NA	0	NA	0	NA	0	NA	0.117299	NA	0.120435	0.044486	NA	0.00100068	NA	0.0234223	NA	0	NA	0	NA	0
GTEX-RU72-0526-SM-2TF5Z	Normal	NL	GTEx	NA	0.262753	NA	0	NA	0	NA	0	NA	0	NA	0	NA	0.0313861	NA	0.00352832	NA	0	NA	0.299012	NA	0.174762	0.0492545	NA	0.00562603	NA	0.164142	NA	0	NA	0.00953593	NA	0
GTEX-RUSQ-0626-SM-2TF5V	Normal	NL	GTEx	NA	0.0372617	NA	0.549954	NA	0	NA	0	NA	0	NA	0	NA	0.00389385	NA	0	NA	0	NA	0.163623	NA	0.0737396	0.00100214	NA	0.00111052	NA	0.169415	NA	0	NA	0	NA	0
GTEX-RVPV-1726-SM-5SI8C	Normal	NL	GTEx	NA	0.0656898	NA	0	NA	0.00061923	NA	0	NA	0	NA	0	NA	6.98e-06	NA	0	NA	0	NA	0.460346	NA	0.272206	0.0925818	NA	0.0138183	NA	0.0669763	NA	0	NA	0.027756	NA	0
GTEX-RWS6-0226-SM-2XCA9	Normal	NL	GTEx	NA	0.174952	NA	0.496625	NA	0	NA	0	NA	0	NA	0	NA	0	NA	0	NA	0	NA	0.153064	NA	0.126438	0	NA	0.0103566	NA	0.0385639	NA	0	NA	0	NA	0
GTEX-RWSA-1126-SM-2XCAZ	Normal	NL	GTEx	NA	0.357629	NA	0.213708	NA	0	NA	0	NA	0	NA	0	NA	0	NA	0	NA	0	NA	0.281292	NA	0.0931955	0.047812	NA	0.00589779	NA	0.00046555	NA	0	NA	0	NA	0
GTEX-S32W-0326-SM-2XCBI	Normal	NL	GTEx	NA	0.451686	NA	0.170725	NA	6.52e-05	NA	0	NA	0	NA	0	NA	0	NA	0.00038237	NA	0	NA	0.164563	NA	0.112	0.0499094	NA	0.00039348	NA	0.0502763	NA	0	NA	0	NA	0
GTEX-S33H-0626-SM-2XCBJ	Normal	NL	GTEx	NA	0.0595076	NA	0.00245497	NA	0.00064878	NA	0	NA	0	NA	0	NA	0	NA	0	NA	0	NA	0.136236	NA	0.680325	0.0805533	NA	0.0102702	NA	0.0300043	NA	0	NA	0	NA	0
GTEX-S341-0326-SM-2XCAU	Normal	NL	GTEx	NA	0.0524342	NA	0.452093	NA	0.00387776	NA	0	NA	0	NA	0	NA	0.041114	NA	0.00708603	NA	0	NA	0.242265	NA	0.127109	0	NA	0.0060777	NA	0.0679429	NA	0	NA	0	NA	0
GTEX-S7SE-0926-SM-2XCD6	Normal	NL	GTEx	NA	0.243509	NA	0	NA	0.0433067	NA	0	NA	0.103453	NA	0	NA	0.012187	NA	0.0172912	NA	0.00210656	NA	0.153247	NA	0.346678	0	NA	0.0173826	NA	0.0496315	NA	0	NA	0	NA	0.0112071
GTEX-SE5C-0526-SM-2XCE1	Normal	NL	GTEx	NA	0.0649454	NA	0.575582	NA	0.00143696	NA	0	NA	0	NA	0	NA	0	NA	0	NA	0	NA	0.15939	NA	0.0855627	0.00010448	NA	0.0054357	NA	0.107543	NA	0	NA	0	NA	0
GTEX-SIU8-0926-SM-5SI87	Normal	NL	GTEx	NA	0.12373	NA	0	NA	0.00182102	NA	0	NA	0	NA	0	NA	0	NA	0.00100563	NA	0	NA	0.233052	NA	0.403466	0.0671328	NA	0.00727621	NA	0.162517	NA	0	NA	0	NA	0
GTEX-SN8G-0926-SM-4DM5I	Normal	NL	GTEx	NA	0.235989	NA	0	NA	0.00320651	NA	0	NA	0	NA	0	NA	0	NA	0	NA	0	NA	0.276904	NA	0.361268	0	NA	0.00710564	NA	0.115527	NA	0	NA	0	NA	0
GTEX-SNOS-0426-SM-32PMH	Normal	NL	GTEx	NA	0.0723934	NA	0.61423	NA	0.00041628	NA	0	NA	0	NA	0	NA	0	NA	0	NA	0	NA	0.146072	NA	0.0918097	0.0175766	NA	0.00240714	NA	0.055095	NA	0	NA	0	NA	0
GTEX-T2IS-0526-SM-32QP9	Normal	NL	GTEx	NA	0.121439	NA	0	NA	0	NA	0	NA	0	NA	0	NA	0.00324844	NA	0	NA	0	NA	0.5457	NA	0.161085	0	NA	0.00912507	NA	0.159402	NA	0	NA	0	NA	0
GTEX-T5JC-0826-SM-32PMC	Normal	NL	GTEx	NA	0.217172	NA	0	NA	0.00083725	NA	0	NA	0	NA	0	NA	0	NA	0.00030437	NA	0	NA	0.503519	NA	0.135741	0.0011606	NA	0.00289379	NA	0.138372	NA	0	NA	0	NA	0
GTEX-T6MN-0826-SM-32PM4	Normal	NL	GTEx	NA	0.101225	NA	0	NA	0.0118398	NA	0	NA	0	NA	0	NA	0	NA	0	NA	0	NA	0.358882	NA	0.3925	0	NA	0.0175307	NA	0.118022	NA	0	NA	0	NA	0
GTEX-T6MO-0426-SM-32QOI	Normal	NL	GTEx	NA	0.0399163	NA	0.637229	NA	0	NA	0	NA	0	NA	0	NA	0	NA	0	NA	0	NA	0.0779482	NA	0.232257	0.011787	NA	0.0008623	NA	0	NA	0	NA	0	NA	0
GTEX-T8EM-0326-SM-3DB7F	Normal	NL	GTEx	NA	0.0582699	NA	0.612976	NA	0	NA	0	NA	0	NA	0	NA	0	NA	0	NA	0	NA	0.0856319	NA	0.232844	2.78e-05	NA	0.00220982	NA	0.00804069	NA	0	NA	0	NA	0
GTEX-TML8-0326-SM-4GICN	Normal	NL	GTEx	NA	0.114307	NA	0.642326	NA	0	NA	0	NA	0	NA	0	NA	0	NA	0	NA	0	NA	0.0981951	NA	0.0983549	0.0442724	NA	0.0020966	NA	0.00044872	NA	0	NA	0	NA	0
GTEX-TMMY-0926-SM-4TT1Z	Normal	NL	GTEx	NA	0.163017	NA	0.613299	NA	0	NA	0	NA	0	NA	0	NA	0.00060994	NA	0	NA	0	NA	0.169421	NA	0.039258	0.00399254	NA	0.00829349	NA	0.002109	NA	0	NA	0	NA	0
GTEX-TSE9-0726-SM-3DB8C	Normal	NL	GTEx	NA	0.108312	NA	0	NA	0	NA	0	NA	0	NA	0	NA	0.00033695	NA	0	NA	0	NA	0.475654	NA	0.231965	0	NA	0.00482287	NA	0.178909	NA	0	NA	0	NA	0
GTEX-U3ZH-0526-SM-3DB75	Normal	NL	GTEx	NA	0.19613	NA	0.098376	NA	0.00428871	NA	0	NA	0.00202003	NA	0	NA	0.00178042	NA	0	NA	0	NA	0.10547	NA	0.347013	0.0331231	NA	0.0342578	NA	0.176881	NA	0	NA	0	NA	0.00066081
GTEX-U3ZM-0426-SM-3DB73	Normal	NL	GTEx	NA	0.0698724	NA	0.670794	NA	0	NA	0	NA	0	NA	0	NA	0	NA	0	NA	0	NA	0.079042	NA	0.123577	0.00493826	NA	0.00228243	NA	0.0494937	NA	0	NA	0	NA	0
GTEX-U3ZN-0626-SM-3DB7U	Normal	NL	GTEx	NA	0.0664929	NA	0.638193	NA	0.00053985	NA	0	NA	0	NA	0	NA	0.00508313	NA	0.00117238	NA	0.00012571	NA	0.0803239	NA	0.138047	0.0412389	NA	0.00808426	NA	0.0206986	NA	0	NA	0	NA	0
GTEX-U412-0826-SM-3DB9K	Normal	NL	GTEx	NA	0.100384	NA	0	NA	0	NA	0	NA	0	NA	0	NA	0.00589621	NA	0.00039845	NA	0	NA	0.665295	NA	0.157557	0.011487	NA	0.00379646	NA	0.0551859	NA	0	NA	0	NA	0
GTEX-U8T8-2226-SM-3DB95	Normal	NL	GTEx	NA	0.0468377	NA	0	NA	0	NA	0	NA	0	NA	0	NA	0.0316756	NA	0	NA	0	NA	0.57212	NA	0.230881	0.00925544	NA	0.00948255	NA	0.0997471	NA	0	NA	0	NA	0
GTEX-U8XE-1426-SM-3DB8Q	Normal	NL	GTEx	NA	0.0126631	NA	0.820892	NA	0	NA	0	NA	0	NA	0	NA	0.00594835	NA	0	NA	0	NA	0.0938978	NA	0.0343705	0.0248287	NA	0.00342418	NA	0.0039753	NA	0	NA	0	NA	0
GTEX-UJHI-0726-SM-3DB92	Normal	NL	GTEx	NA	0.0584366	NA	0.698691	NA	0.00018244	NA	0	NA	0	NA	0	NA	0	NA	0	NA	0	NA	0.127195	NA	0.0736958	0.0101085	NA	0.00240016	NA	0.0292897	NA	0	NA	0	NA	0
GTEX-UJMC-0726-SM-3GADX	Normal	NL	GTEx	NA	0.21808	NA	0.572736	NA	0	NA	0	NA	0	NA	0	NA	0.00017347	NA	0	NA	0	NA	0.110508	NA	0.0531392	0.00209249	NA	0.00479627	NA	0.0384752	NA	0	NA	0	NA	0
GTEX-UPJH-0826-SM-4WKFD	Normal	NL	GTEx	NA	0.130466	NA	0.0690101	NA	0	NA	0	NA	0	NA	0	NA	0.00077255	NA	0	NA	0	NA	0.425658	NA	0.326881	0.019427	NA	0.00598173	NA	0.0218037	NA	0	NA	0	NA	0
GTEX-UPK5-1126-SM-3GAEJ	Normal	NL	GTEx	NA	0.197164	NA	0.0794091	NA	0	NA	0	NA	0	NA	0	NA	0.0132829	NA	0.0014958	NA	0	NA	0.250587	NA	0.384535	0.0389779	NA	0.00053941	NA	0.0340091	NA	0	NA	0	NA	0
GTEX-V1D1-0826-SM-3P5ZA	Normal	NL	GTEx	NA	0.0420074	NA	0.175712	NA	0.00091531	NA	0	NA	0.0361816	NA	0	NA	0.00822665	NA	0	NA	0	NA	0.238909	NA	0.231991	0.133153	NA	0.0142259	NA	0.118679	NA	0	NA	0	NA	0
GTEX-VJYA-0326-SM-3GAEX	Normal	NL	GTEx	NA	0.182102	NA	0.445505	NA	0	NA	0	NA	0	NA	0	NA	0	NA	0	NA	0	NA	0.0897737	NA	0.160485	0.100461	NA	0.00561602	NA	0.0160583	NA	0	NA	0	NA	0
GTEX-VUSG-0926-SM-3GIK6	Normal	NL	GTEx	NA	0.225645	NA	0.13911	NA	0.00321863	NA	0	NA	0	NA	0	NA	0	NA	0	NA	0	NA	0.242053	NA	0.212115	0.121513	NA	0.0017793	NA	0.0545665	NA	0	NA	0	NA	0
GTEX-W5X1-0526-SM-3GILH	Normal	NL	GTEx	NA	0.134407	NA	0.430553	NA	0.006673	NA	0	NA	0.0196279	NA	0	NA	0	NA	0	NA	0	NA	0.0763263	NA	0.234298	0.0115782	NA	0.00102354	NA	0.0768314	NA	0	NA	0.00868116	NA	0
GTEX-WFG7-0526-SM-3GIKI	Normal	NL	GTEx	NA	0.172281	NA	0.521577	NA	0	NA	0	NA	0	NA	0	NA	0	NA	0	NA	0	NA	0.130325	NA	0.135339	0	NA	0.00235029	NA	0.0381268	NA	0	NA	0	NA	0
GTEX-WFG8-0926-SM-3GIKJ	Normal	NL	GTEx	NA	0.0446385	NA	0.562421	NA	0	NA	0	NA	0	NA	0	NA	0	NA	0	NA	0	NA	0.0848079	NA	0.19735	0	NA	0.00851496	NA	0.102268	NA	0	NA	0	NA	0
GTEX-WFJO-0326-SM-3GIL3	Normal	NL	GTEx	NA	0.0973337	NA	0.723844	NA	0	NA	0	NA	0	NA	0	NA	0	NA	0	NA	0	NA	0.0952616	NA	0.0591771	0.00013897	NA	0.00558158	NA	0.0186633	NA	0	NA	0	NA	0
GTEX-WFON-0426-SM-3GIL4	Normal	NL	GTEx	NA	0.115075	NA	0.572455	NA	0	NA	0	NA	0	NA	0	NA	0.00011557	NA	0	NA	0	NA	0.0978036	NA	0.103515	0	NA	0.00219119	NA	0.108845	NA	0	NA	0	NA	0
GTEX-WH7G-0726-SM-3NMBM	Normal	NL	GTEx	NA	0.0663404	NA	0.60189	NA	0	NA	0	NA	0	NA	0	NA	0.00299681	NA	0	NA	0	NA	0.16947	NA	0.10066	0.00170719	NA	0.00234196	NA	0.0545934	NA	0	NA	0	NA	0
GTEX-WHPG-1426-SM-3NMBB	Normal	NL	GTEx	NA	0.0599938	NA	0.692143	NA	0.00028283	NA	0	NA	0	NA	0	NA	0.00029518	NA	0	NA	0	NA	0.0580414	NA	0.105573	0.0393465	NA	0.00269849	NA	0.0416259	NA	0	NA	0	NA	0
GTEX-WHSB-0326-SM-5FQSD	Normal	NL	GTEx	NA	0.0798921	NA	0.639902	NA	0	NA	0	NA	0	NA	0	NA	0	NA	0	NA	0	NA	0.192385	NA	0.0684663	0	NA	0.00271489	NA	0.0166393	NA	0	NA	0	NA	0
GTEX-WK11-0526-SM-3NB3O	Normal	NL	GTEx	NA	0.116003	NA	0.0006468	NA	0	NA	0	NA	0	NA	0	NA	0.00293369	NA	2.69e-05	NA	0	NA	0.488567	NA	0.288938	0.00070252	NA	0.0137472	NA	0.0787014	NA	0	NA	0.009734	NA	0
GTEX-WOFM-0126-SM-3MJFE	Normal	NL	GTEx	NA	0.156543	NA	0.566535	NA	0	NA	0	NA	0	NA	0	NA	0	NA	0	NA	0	NA	0.139656	NA	0.0855904	0	NA	0.00411032	NA	0.0475646	NA	0	NA	0	NA	0
GTEX-WRHU-0226-SM-3MJFV	Normal	NL	GTEx	NA	0.137571	NA	0.44343	NA	0	NA	0	NA	0	NA	0	NA	0.00359456	NA	1.56e-05	NA	0	NA	0.250598	NA	0.140494	0.00976748	NA	0.00296084	NA	0.0115678	NA	0	NA	0	NA	0
GTEX-WVJS-0826-SM-4MVNR	Normal	NL	GTEx	NA	0.172099	NA	0	NA	0	NA	0	NA	0	NA	0	NA	0	NA	0	NA	0	NA	0.23696	NA	0.465392	0.0210284	NA	0.0162127	NA	0.0883081	NA	0	NA	0	NA	0
GTEX-WWYW-0926-SM-3NB2Z	Normal	NL	GTEx	NA	0.0581977	NA	0.321052	NA	0.0483676	NA	0	NA	0	NA	0	NA	0.0395865	NA	0	NA	0	NA	0.226777	NA	0.239688	0.0329448	NA	0.0067107	NA	0.0266757	NA	0	NA	0	NA	0
GTEX-WY7C-0426-SM-3NB3C	Normal	NL	GTEx	NA	0.0720124	NA	0.561311	NA	0.00148068	NA	0	NA	0	NA	0	NA	0.00244269	NA	0	NA	0	NA	0.131274	NA	0.148234	0.0128983	NA	0.00262828	NA	0.06772	NA	0	NA	0	NA	0
GTEX-WYBS-1126-SM-3NMAM	Normal	NL	GTEx	NA	0.145738	NA	0.0188275	NA	0.00137409	NA	0	NA	0	NA	0	NA	0.00165204	NA	0	NA	0	NA	0.256238	NA	0.487545	0.00966554	NA	0.00434985	NA	0.0746092	NA	0	NA	0	NA	0
GTEX-WYJK-0826-SM-3NM8Y	Normal	NL	GTEx	NA	0.284562	NA	0.16843	NA	0	NA	0	NA	0	NA	0	NA	0.00116864	NA	0	NA	0	NA	0.335204	NA	0.18287	0.00506383	NA	0.0115453	NA	0.0111557	NA	0	NA	0	NA	0
GTEX-WYVS-0526-SM-3NM9W	Normal	NL	GTEx	NA	0.0290653	NA	0.438769	NA	0.00972849	NA	0	NA	0.00988838	NA	0	NA	0.0129515	NA	0.00160797	NA	0	NA	0.0631547	NA	0.301149	0.06721	NA	0.0036182	NA	0.0519565	NA	0	NA	0	NA	0.0109015
GTEX-WZTO-0426-SM-3NM99	Normal	NL	GTEx	NA	0.185669	NA	0.28806	NA	0	NA	0	NA	0	NA	0	NA	0	NA	0	NA	0	NA	0.212411	NA	0.17594	0	NA	0.00583298	NA	0.132087	NA	0	NA	0	NA	0
GTEX-X261-1026-SM-3NMDL	Normal	NL	GTEx	NA	0.0298894	NA	0	NA	0	NA	0	NA	0	NA	0	NA	0.00196064	NA	0	NA	0	NA	0.607258	NA	0.285552	0	NA	0.00228675	NA	0.0730532	NA	0	NA	0	NA	0
GTEX-X3Y1-0626-SM-3P5YS	Normal	NL	GTEx	NA	0.057234	NA	0.340034	NA	0.0319758	NA	0	NA	0.0913454	NA	0.00040495	NA	0.0201466	NA	8.8e-05	NA	0.00132924	NA	0.0781049	NA	0.316351	0.00116119	NA	0.0105566	NA	0.0414415	NA	0	NA	0	NA	0.00982643
GTEX-X4EO-0926-SM-3P5Z2	Normal	NL	GTEx	NA	0.0821455	NA	0	NA	0.00772682	NA	0	NA	0.174943	NA	0	NA	0.00052047	NA	1.42e-06	NA	0	NA	0.167446	NA	0.309279	0	NA	0.012825	NA	0.232644	NA	0	NA	0.00124798	NA	0.0112207
GTEX-X4EP-0526-SM-3P5YW	Normal	NL	GTEx	NA	0.284361	NA	0	NA	0.00697411	NA	0	NA	0	NA	0	NA	0.00027847	NA	0.00035442	NA	0	NA	0.212522	NA	0.255543	0.105982	NA	0.0027981	NA	0.131186	NA	0	NA	0	NA	0
GTEX-X4LF-0526-SM-3NMB6	Normal	NL	GTEx	NA	0.0841372	NA	0.600845	NA	0.00482946	NA	0	NA	0	NA	0	NA	0	NA	0	NA	0	NA	0.141238	NA	0.140061	0.014031	NA	0.00562269	NA	0.00923581	NA	0	NA	0	NA	0
GTEX-X4XX-1026-SM-4QARO	Normal	NL	GTEx	NA	0.202021	NA	0.0198666	NA	0.00040652	NA	0	NA	0.00399218	NA	0	NA	0.0100028	NA	0.00623963	NA	0	NA	0.26589	NA	0.354656	0.0212513	NA	0.00972874	NA	0.099374	NA	0	NA	0	NA	0.00657092
GTEX-X4XY-1026-SM-46MVX	Normal	NL	GTEx	NA	0.269826	NA	0	NA	0	NA	0	NA	0	NA	0	NA	0.00370731	NA	0.00013975	NA	0	NA	0.315221	NA	0.346298	0.0131415	NA	0.00805284	NA	0.0407753	NA	0	NA	0	NA	0.00283886
GTEX-X585-1026-SM-46MW6	Normal	NL	GTEx	NA	0.315327	NA	0	NA	0	NA	0	NA	0	NA	0	NA	0	NA	0	NA	0	NA	0.298863	NA	0.27277	0.0207154	NA	0.00975657	NA	0.0825679	NA	0	NA	0	NA	0
GTEX-X5EB-0426-SM-46MVY	Normal	NL	GTEx	NA	0.0541907	NA	0.431117	NA	0.00147553	NA	0	NA	0	NA	0	NA	0.0281724	NA	0.00484011	NA	0	NA	0.198283	NA	0.155191	0.0585888	NA	0.00547533	NA	0.0626659	NA	0	NA	0	NA	0
GTEX-XBEC-1026-SM-4QASM	Normal	NL	GTEx	NA	0.206104	NA	0.0153566	NA	0	NA	0	NA	0	NA	0	NA	0	NA	6.55e-05	NA	0	NA	0.524284	NA	0.178848	0.0312358	NA	0.0075678	NA	0.0365386	NA	0	NA	0	NA	0
GTEX-XBED-0826-SM-47JYC	Normal	NL	GTEx	NA	0.0340144	NA	0.708038	NA	0	NA	0	NA	0	NA	0	NA	0	NA	0	NA	0	NA	0.129193	NA	0.0437258	0	NA	0.00102731	NA	0.0840014	NA	0	NA	0	NA	0
GTEX-XBEW-0226-SM-4AT6A	Normal	NL	GTEx	NA	0.154321	NA	0.477169	NA	0	NA	0	NA	0	NA	0	NA	0.0521808	NA	3.87e-05	NA	0	NA	0.179865	NA	0.1143	0.0147474	NA	0.00564753	NA	0.00172926	NA	0	NA	0	NA	0
GTEX-XGQ4-0826-SM-4AT4T	Normal	NL	GTEx	NA	0.0596023	NA	0.706223	NA	0.0004259	NA	0	NA	0	NA	0	NA	0	NA	0	NA	0	NA	0.145133	NA	0.0671298	0.00951849	NA	0.0119677	NA	0	NA	0	NA	0	NA	0
GTEX-XMD2-1026-SM-4WWE8	Normal	NL	GTEx	NA	0.127064	NA	0	NA	0.00356503	NA	0	NA	0	NA	0	NA	0.00097697	NA	0	NA	0	NA	0.568896	NA	0.25807	0.0368089	NA	0.00443342	NA	0.00018604	NA	0	NA	0	NA	0
GTEX-XOT4-1426-SM-4B65T	Normal	NL	GTEx	NA	0.256885	NA	0	NA	0	NA	0	NA	0	NA	0	NA	0	NA	0	NA	0	NA	0.168606	NA	0.311241	0.0153509	NA	0.00601561	NA	0.21489	NA	0	NA	0.019605	NA	0.00740608
GTEX-XPVG-1026-SM-4B64Y	Normal	NL	GTEx	NA	0.100705	NA	0.495519	NA	0	NA	0	NA	0	NA	0	NA	0	NA	0	NA	0	NA	0.200075	NA	0.112415	0.0413579	NA	0.00713155	NA	0.0427968	NA	0	NA	0	NA	0
GTEX-XQ3S-0926-SM-4BOPI	Normal	NL	GTEx	NA	0.0649691	NA	0.348638	NA	0.00072268	NA	0	NA	0	NA	0	NA	0	NA	0	NA	3.24e-05	NA	0.157631	NA	0.387824	0.0332255	NA	0.00542937	NA	0.00152746	NA	0	NA	0	NA	0
GTEX-XQ8I-1126-SM-4BOO2	Normal	NL	GTEx	NA	0.123426	NA	0.675904	NA	0	NA	0	NA	0	NA	0	NA	0	NA	0	NA	0	NA	0.17847	NA	0.019929	0	NA	0.0022714	NA	0	NA	0	NA	0	NA	0
GTEX-XV7Q-0426-SM-4BRVN	Normal	NL	GTEx	NA	0.0418875	NA	0.384459	NA	0.00077477	NA	0	NA	0	NA	0	NA	0	NA	0	NA	0	NA	0.157934	NA	0.227989	0.141338	NA	0.00120885	NA	0.0444087	NA	0	NA	0	NA	0
GTEX-XXEK-0626-SM-4BRWE	Normal	NL	GTEx	NA	0.0198173	NA	0.51864	NA	0.00086792	NA	0	NA	0	NA	0	NA	0	NA	0	NA	0	NA	0.18539	NA	0.0740182	0.0136228	NA	0.00312193	NA	0.184522	NA	0	NA	0	NA	0
GTEX-XYKS-0526-SM-4BRW2	Normal	NL	GTEx	NA	0.0563293	NA	0.536025	NA	0.00718332	NA	0	NA	0	NA	0	NA	0.0061434	NA	0.00137884	NA	0	NA	0.220278	NA	0.0670214	0.00640743	NA	0.0002383	NA	0.098995	NA	0	NA	0	NA	0
GTEX-Y111-1026-SM-4TT22	Normal	NL	GTEx	NA	0.0453468	NA	0.0329886	NA	0.00157525	NA	0	NA	0	NA	0	NA	0.00466043	NA	0	NA	0	NA	0.456932	NA	0.304926	0	NA	0.00675419	NA	0.143083	NA	0	NA	0.00373332	NA	0
GTEX-Y3I4-0426-SM-4TT29	Normal	NL	GTEx	NA	0	NA	0.652586	NA	0	NA	0	NA	0	NA	0	NA	0	NA	0	NA	0	NA	0.110727	NA	0.126763	0.0256689	NA	0.00036135	NA	0.083894	NA	0	NA	0	NA	0
GTEX-Y3IK-0626-SM-4WWE4	Normal	NL	GTEx	NA	0.0726119	NA	0.614779	NA	0	NA	0	NA	0	NA	0	NA	0.011297	NA	0	NA	0	NA	0.0937892	NA	0.120167	0.0242627	NA	0.00468455	NA	0.058408	NA	0	NA	0	NA	0
GTEX-Y5LM-0726-SM-4VBRP	Normal	NL	GTEx	NA	0.0816855	NA	0.552685	NA	0	NA	0	NA	0	NA	0	NA	0.00097021	NA	0	NA	0	NA	0.183435	NA	0.0534412	0	NA	0.00227	NA	0.125513	NA	0	NA	0	NA	0
GTEX-Y5V5-0826-SM-4VBQD	Normal	NL	GTEx	NA	0.249527	NA	0.232818	NA	0.00300615	NA	0	NA	0	NA	0	NA	0	NA	0	NA	0	NA	0.197617	NA	0.0984751	0.0704753	NA	0.00398995	NA	0.144092	NA	0	NA	0	NA	0
GTEX-Y5V6-0226-SM-4V6G7	Normal	NL	GTEx	NA	0.0565888	NA	0.511377	NA	0.00227166	NA	0	NA	0	NA	0	NA	0	NA	0	NA	0	NA	0.186969	NA	0.191608	0.00871668	NA	0.00359565	NA	0.0388727	NA	0	NA	0	NA	0
GTEX-Y8E4-0526-SM-4V6GC	Normal	NL	GTEx	NA	0.0684243	NA	0.525256	NA	0	NA	0	NA	0	NA	0	NA	0	NA	0	NA	0	NA	0.163809	NA	0.115999	0.0694243	NA	0.00360788	NA	0.053479	NA	0	NA	0	NA	0
GTEX-Y8LW-0326-SM-4VBQ9	Normal	NL	GTEx	NA	0.0286416	NA	0.658114	NA	0	NA	0	NA	0	NA	0	NA	0	NA	0	NA	0.00024744	NA	0.15873	NA	0.138286	0	NA	0.00800618	NA	0.00797582	NA	0	NA	0	NA	0
GTEX-Y9LG-0526-SM-4VBRY	Normal	NL	GTEx	NA	0.0246828	NA	0.573936	NA	0	NA	0	NA	0	NA	0	NA	0	NA	0	NA	0	NA	0.158972	NA	0.21445	0.00241427	NA	0.00633738	NA	0.0192081	NA	0	NA	0	NA	0
GTEX-YB5E-0726-SM-4VDSH	Normal	NL	GTEx	NA	0.0690022	NA	0.551217	NA	6.63e-05	NA	0	NA	0	NA	0	NA	0	NA	0	NA	0	NA	0.197444	NA	0.0601493	0.0126879	NA	0.00628253	NA	0.103151	NA	0	NA	0	NA	0
GTEX-YEC3-0226-SM-5IFJO	Normal	NL	GTEx	NA	0.0976719	NA	0.639563	NA	0	NA	0	NA	0	NA	0	NA	0	NA	0	NA	0	NA	0.0810925	NA	0.154262	0.0185192	NA	0.00705566	NA	0.00183647	NA	0	NA	0	NA	0
GTEX-YEC4-0526-SM-4W21U	Normal	NL	GTEx	NA	0.113643	NA	0.546739	NA	0	NA	0	NA	0	NA	0	NA	0	NA	0	NA	0	NA	0.200782	NA	0.0459368	0.0129522	NA	0.00492243	NA	0.075025	NA	0	NA	0	NA	0
GTEX-YECK-0926-SM-4W214	Normal	NL	GTEx	NA	0.203059	NA	0	NA	0.00485137	NA	0	NA	0	NA	0	NA	0.020131	NA	0.006263	NA	0	NA	0.513652	NA	0.2282	0	NA	0.0111937	NA	0.0126498	NA	0	NA	0	NA	0
GTEX-YF7O-0626-SM-4W21R	Normal	NL	GTEx	NA	0.152039	NA	0.529084	NA	0	NA	0	NA	0	NA	0	NA	0	NA	0	NA	0	NA	0.195207	NA	0.0913458	0.0184165	NA	0.00633253	NA	0.00757459	NA	0	NA	0	NA	0
GTEX-YFC4-1126-SM-5RQJN	Normal	NL	GTEx	NA	0.197987	NA	0	NA	0	NA	0	NA	0	NA	0	NA	0.00254508	NA	0	NA	0	NA	0.327865	NA	0.268335	0.0869801	NA	0.0153029	NA	0.100984	NA	0	NA	0	NA	0
GTEX-YFCO-0426-SM-4W1Z7	Normal	NL	GTEx	NA	0.124229	NA	0.611101	NA	0	NA	0	NA	0	NA	0	NA	0.00869167	NA	0.00105823	NA	0	NA	0.175816	NA	0.0593277	0.00433009	NA	0.0025155	NA	0.0129311	NA	0	NA	0	NA	0
GTEX-YJ8O-1826-SM-5HL82	Normal	NL	GTEx	NA	0.0784833	NA	0	NA	0	NA	0	NA	0	NA	0	NA	0.0181537	NA	0.00047613	NA	0	NA	0.40722	NA	0.395293	0	NA	0.00249939	NA	0.084524	NA	0	NA	0.013351	NA	0
GTEX-ZA64-0326-SM-5HL8T	Normal	NL	GTEx	NA	0.16388	NA	0.502422	NA	0	NA	0	NA	0	NA	0	NA	0	NA	0	NA	0	NA	0.164964	NA	0.0745237	0	NA	0.00497745	NA	0.0892332	NA	0	NA	0	NA	0
GTEX-ZAB4-0626-SM-5CVN3	Normal	NL	GTEx	NA	0.0748943	NA	0.0842506	NA	0.0131713	NA	0	NA	0	NA	0	NA	0	NA	0	NA	0	NA	0.163944	NA	0.585636	0.0054508	NA	0.00646629	NA	0.0661865	NA	0	NA	0	NA	0
GTEX-ZAB5-0626-SM-5PNVB	Normal	NL	GTEx	NA	0.208252	NA	0.156292	NA	0.00292787	NA	0.0006195	NA	0	NA	0	NA	0	NA	0	NA	0	NA	0.240525	NA	0.221193	0.0477088	NA	0.0113586	NA	0.111123	NA	0	NA	0	NA	0
GTEX-ZC5H-0926-SM-5CVMZ	Normal	NL	GTEx	NA	0.120686	NA	0.436295	NA	0.00414845	NA	0	NA	0	NA	0	NA	0.00059355	NA	0	NA	0	NA	0.189937	NA	0.112606	0.10605	NA	0.00312886	NA	0.0265547	NA	0	NA	0	NA	0
GTEX-ZDTS-1026-SM-4WAXS	Normal	NL	GTEx	NA	0.203247	NA	0	NA	0.0091233	NA	0	NA	0	NA	0	NA	0.0053672	NA	0.0008105	NA	0	NA	0.335312	NA	0.290731	0.00881163	NA	0.0165286	NA	0.130068	NA	0	NA	0	NA	0
GTEX-ZDTT-0926-SM-5J2MS	Normal	NL	GTEx	NA	0.23428	NA	0.460439	NA	0	NA	0	NA	0	NA	0	NA	8.67e-06	NA	0	NA	0	NA	0.186432	NA	0.0579454	0.048105	NA	0.00200178	NA	0.0107887	NA	0	NA	0	NA	0
GTEX-ZDXO-1326-SM-57WBS	Normal	NL	GTEx	NA	0.107907	NA	0.0283984	NA	0	NA	0	NA	0	NA	0	NA	0	NA	0	NA	0	NA	0.383909	NA	0.423334	0.0278525	NA	0.0106022	NA	0.0179971	NA	0	NA	0	NA	0
GTEX-ZDYS-0426-SM-5IJEQ	Normal	NL	GTEx	NA	0.0810827	NA	0.682274	NA	0	NA	0	NA	0	NA	0	NA	0.00232187	NA	0	NA	7.2e-05	NA	0.148149	NA	0.0533072	0.00797935	NA	0.00574936	NA	0.0190646	NA	0	NA	0	NA	0
GTEX-ZE7O-0826-SM-57WCP	Normal	NL	GTEx	NA	0.361533	NA	0	NA	0.00344766	NA	0	NA	0	NA	0	NA	0.067531	NA	0.0236933	NA	0	NA	0.259154	NA	0.245053	0.014856	NA	0.0197618	NA	0.00496997	NA	0	NA	0	NA	0
GTEX-ZEX8-0526-SM-4WKH5	Normal	NL	GTEx	NA	0.0419585	NA	0.490957	NA	0	NA	0	NA	0	NA	0	NA	0	NA	0	NA	0	NA	0.10918	NA	0.315562	0.0282082	NA	0.00462105	NA	0.00951339	NA	0	NA	0	NA	0
GTEX-ZF28-0726-SM-4WKFU	Normal	NL	GTEx	NA	0.0741949	NA	0	NA	0.00280961	NA	0	NA	0	NA	0	NA	0	NA	0	NA	0	NA	0.208441	NA	0.635273	0	NA	0.0067893	NA	0.0724926	NA	0	NA	0	NA	0
GTEX-ZF29-1026-SM-4WKGC	Normal	NL	GTEx	NA	0.0946404	NA	0.511155	NA	0	NA	0	NA	0	NA	0	NA	0	NA	0	NA	0	NA	0.258065	NA	0.0707062	0.00058537	NA	0.00211618	NA	0.062732	NA	0	NA	0	NA	0
GTEX-ZF2S-0626-SM-4WKH2	Normal	NL	GTEx	NA	0.190536	NA	0.194153	NA	0.00807731	NA	0	NA	0.00283778	NA	0	NA	0	NA	0	NA	0	NA	0.231922	NA	0.194927	0.125019	NA	0.0119626	NA	0.0328468	NA	0	NA	0	NA	0.00771815
GTEX-ZG7Y-1026-SM-4WWDG	Normal	NL	GTEx	NA	0.0537526	NA	0.489136	NA	0	NA	0	NA	0	NA	0	NA	0	NA	0	NA	0	NA	0.170897	NA	0.115616	0.00037116	NA	0.00121813	NA	0.169009	NA	0	NA	0	NA	0
GTEX-ZLV1-0426-SM-4WWC2	Normal	NL	GTEx	NA	0.0790159	NA	0.645657	NA	0	NA	0	NA	0	NA	0	NA	0	NA	0	NA	0	NA	0.11706	NA	0.0378957	0.00526374	NA	0.00336757	NA	0.11174	NA	0	NA	0	NA	0
GTEX-ZLWG-0626-SM-4WWFR	Normal	NL	GTEx	NA	0.0960498	NA	0.568528	NA	0.00076503	NA	0	NA	0	NA	0	NA	0	NA	0	NA	0	NA	0.187298	NA	0.102673	0.0184938	NA	0.00655926	NA	0.0196334	NA	0	NA	0	NA	0
GTEX-ZPIC-0626-SM-57WDY	Normal	NL	GTEx	NA	0.0402316	NA	0.737904	NA	0	NA	0	NA	0	NA	0	NA	0	NA	0	NA	0	NA	0.0770238	NA	0.104879	0.0108515	NA	0.00412825	NA	0.0249823	NA	0	NA	0	NA	0
GTEX-ZPU1-0926-SM-57WDO	Normal	NL	GTEx	NA	0.115461	NA	0.447287	NA	0.0078906	NA	0	NA	0	NA	0	NA	0.0161636	NA	0	NA	0.00010084	NA	0.185549	NA	0.110433	0.0873303	NA	0.00471531	NA	0.0250695	NA	0	NA	0	NA	0
GTEX-ZQG8-0326-SM-51MSE	Normal	NL	GTEx	NA	0.102287	NA	0.550445	NA	0	NA	0	NA	0	NA	0	NA	0	NA	0	NA	0	NA	0.192269	NA	0.0679437	0.00050514	NA	0.00718656	NA	0.079363	NA	0	NA	0	NA	0
GTEX-ZT9W-0726-SM-4YCDC	Normal	NL	GTEx	NA	0.124727	NA	0.459874	NA	0	NA	0	NA	0	NA	0	NA	0	NA	0	NA	0	NA	0.15476	NA	0.0350864	0.00157198	NA	0.00454294	NA	0.219437	NA	0	NA	0	NA	0
GTEX-ZT9X-0326-SM-51MTE	Normal	NL	GTEx	NA	0.0222456	NA	0.409614	NA	0	NA	0	NA	0	NA	0	NA	0	NA	0	NA	0	NA	0.0749087	NA	0.25399	0.119641	NA	0.00437845	NA	0.115222	NA	0	NA	0	NA	0
GTEX-ZTPG-0926-SM-5O99H	Normal	NL	GTEx	NA	0.19779	NA	0.405786	NA	0	NA	0	NA	0	NA	0	NA	0.00132342	NA	0	NA	0	NA	0.198146	NA	0.0317553	0.112973	NA	0.00164125	NA	0.0505848	NA	0	NA	0	NA	0
GTEX-ZTTD-1126-SM-51MRP	Normal	NL	GTEx	NA	0.177503	NA	0.0221345	NA	0.0511386	NA	0	NA	0	NA	0	NA	0	NA	0	NA	0	NA	0.262828	NA	0.415183	0.0260497	NA	0.00507665	NA	0.0400862	NA	0	NA	0	NA	0
GTEX-ZUA1-1026-SM-4YCEA	Normal	NL	GTEx	NA	0.054193	NA	0	NA	0	NA	0	NA	0	NA	0	NA	0.0483353	NA	0.00572003	NA	0	NA	0.343789	NA	0.448501	0	NA	0.02091	NA	0.0785518	NA	0	NA	0	NA	0
GTEX-ZVT3-0926-SM-5GICK	Normal	NL	GTEx	NA	0.26971	NA	0.0875179	NA	0	NA	0	NA	0	NA	0	NA	0	NA	0	NA	0	NA	0.324599	NA	0.182601	0.0705014	NA	0.0103327	NA	0.0547377	NA	0	NA	0	NA	0
GTEX-ZVZQ-1526-SM-5N9G6	Normal	NL	GTEx	NA	0.194217	NA	0	NA	0	NA	0	NA	0	NA	0	NA	0.00371608	NA	3.18e-05	NA	0	NA	0.200584	NA	0.417486	0.00058527	NA	0.0326878	NA	0.13907	NA	0	NA	0.0116216	NA	0
GTEX-ZXG5-0826-SM-5GID6	Normal	NL	GTEx	NA	0.123388	NA	0	NA	0.00256977	NA	0	NA	0	NA	0	NA	0	NA	0	NA	0.00016554	NA	0.331698	NA	0.491772	0.00086224	NA	0.0171371	NA	0.0324077	NA	0	NA	0	NA	0
GTEX-ZY6K-0326-SM-5SIBB	Normal	NL	GTEx	NA	0.00400829	NA	0.761176	NA	0.00208022	NA	0	NA	0	NA	0	NA	0	NA	0	NA	0	NA	0.0442558	NA	0.167391	0.0194916	NA	0.00159633	NA	0	NA	0	NA	0	NA	0
GTEX-ZYFG-0226-SM-5GIDT	Normal	NL	GTEx	NA	0.0232047	NA	0.682967	NA	0.00240709	NA	0	NA	0	NA	0	NA	0	NA	0	NA	0	NA	0.0679875	NA	0.169682	0	NA	0.00711437	NA	0.0466372	NA	0	NA	0	NA	0
GTEX-ZYT6-0526-SM-5GIEA	Normal	NL	GTEx	NA	0.298101	NA	0	NA	0.00739166	NA	0	NA	0	NA	0	NA	0.0132843	NA	0.00448788	NA	0.00023953	NA	0.316355	NA	0.158424	0.00108039	NA	0.00454262	NA	0.196093	NA	0	NA	0	NA	0
GTEX-ZYVF-1726-SM-5E443	Normal	NL	GTEx	NA	0.325696	NA	0	NA	0	NA	0	NA	0	NA	0	NA	0.0441567	NA	0.0194084	NA	0	NA	0.245092	NA	0.233684	0.00119841	NA	0.0104981	NA	0.120267	NA	0	NA	0	NA	0
GTEX-ZYW4-1526-SM-5SIBA	Normal	NL	GTEx	NA	0.0482504	NA	0	NA	0	NA	0	NA	0	NA	0	NA	0	NA	0	NA	0	NA	0.315568	NA	0.468983	0	NA	0.00808771	NA	0.159111	NA	0	NA	0	NA	0
GTEX-ZYY3-0926-SM-5E454	Normal	NL	GTEx	NA	0.0709027	NA	0.346365	NA	0.00089319	NA	0	NA	0	NA	0	NA	0	NA	0	NA	0	NA	0.281502	NA	0.134953	0	NA	0.0087852	NA	0.156599	NA	0	NA	0	NA	0
GTEX-ZZPT-1326-SM-5E43H	Normal	NL	GTEx	NA	0.289331	NA	0	NA	0	NA	0	NA	0	NA	0	NA	0	NA	0.00039799	NA	0	NA	0.577622	NA	0.107917	0.00174175	NA	0.00259654	NA	0.0203943	NA	0	NA	0	NA	0
GTEX-ZZPU-0526-SM-5E44U	Normal	NL	GTEx	NA	0.188325	NA	0.472742	NA	0.0058665	NA	0	NA	0	NA	0	NA	0.00313979	NA	0.00071374	NA	0	NA	0.120776	NA	0.0930317	0	NA	0.00772932	NA	0.107676	NA	0	NA	0	NA	0
TCGA.73.4662.01A.01R.1206.07.LUAD.I	I	LUAD	TCGA	0.150755	0	0.00911306	0.726723	0.218988	0.0258218	0.00140391	0	0.200878	0	0.0398233	0	0.0273066	0.00018887	0.00933244	0	0.0235753	0	0.00477463	0.0015871	0.018266	0.0767752	0	0.00450767	0.00279167	0.00676402	0.166113	0.21833	0	0.0249425	0	0.04124	0
TCGA.55.8620.01A.11R.2403.07.LUAD.IV	IV	LUAD	TCGA	0.109569	0.151132	0.056432	0.0279156	0.0217035	0.149492	0.0826639	0	0.176335	0.0280674	0.0533169	0	0.0300357	0.0004176	0.0114508	0	0.0273882	0	0.00465959	0.0205418	0.0323878	0.221419	0	0.00798141	0.003174	0.0121209	0.390501	0.275904	0	0.0230043	0	0.0750472	0.00733985
TCGA.49.AAR2.01A.11R.A39D.07.LUAD.I	I	LUAD	TCGA	0.048392	0.718385	0.0200449	0.00393972	0.216716	0.131997	0.00433822	0	0.251363	0	0.0196599	0	0.017354	0	0.00849743	0	0.013297	0	0.00100498	0.0191287	0.0104455	0.0498192	0	0.0022204	0	0.00757129	0.0767312	0.30694	0	0.0122799	0	0.0598761	0
TCGA.44.6779.01A.11R.1858.07.LUAD.II	II	LUAD	TCGA	0.0684418	0	0.00010072	0	0.145505	0	0.0523627	0.0598138	0.20181	0	0.346618	0	0.0137271	0.523438	0.00403771	0	0.0134958	0	0.00290185	0	0.0184747	0.290594	0	0.0038157	0.00622015	0.00010645	0.119934	0.126195	0	0.00059096	0	0.00181677	0
TCGA.NJ.A4YP.01A.11R.A262.07.LUAD.I	I	LUAD	TCGA	0.0510941	0.570403	0.0610503	0.0400079	0.185067	0	0.00049996	0.0898547	0.430622	0	0.0584654	0	0.0153576	0	0.00777676	0	0.0176026	0	0.00216823	0	0.0127699	0.274243	0	0.00355658	0.00256196	0.00112688	0.0229286	0.138652	0	0.00404974	0	0.0101413	0
TCGA.86.8281.01A.11R.2287.07.LUAD.I	I	LUAD	TCGA	0.0471668	0.885989	0.0944738	0.0403287	0.251636	0	0.00719435	3.16e-05	0.145184	0	0.304856	0	0.00901582	0	0.00364732	0	0.00865825	0	0.00111785	0.00240517	0.00430207	0.0607881	0	0.00101184	0.00199203	0.00255948	0.0084655	0.0850824	0	0.00945181	0	0.0246429	0
TCGA.86.7954.01A.11R.2187.07.LUAD.I	I	LUAD	TCGA	0.192728	0.568501	0.0160291	0.0326206	0.0404051	0	0.0329666	0	0.314589	0	0.0290889	0	0.0327803	0.00026131	0.00801697	0	0.02183	0	0.00502413	0.00013886	0.0155442	0.180612	0	0.00608201	0.0053047	0.00163981	0.211927	0.27102	0	0.00641169	0	0.00584421	0.00063434
TCGA.50.5044.01A.21R.1858.07.LUAD.III	III	LUAD	TCGA	0.0684969	0.0168787	0.0278703	0.466736	0.0338914	0.00888058	0.00648184	0.0558497	0.21738	0	0.503139	0	0.0176085	0.00154086	0.00654439	0	0.0141865	0	0.00051042	0.13193	0.0149099	0.221706	0	0.00254576	0.00097182	0.00046025	0.0872681	0.0762447	0	0.00012229	0	0.00960816	0.00823875
TCGA.91.8496.01A.11R.2403.07.LUAD.I	I	LUAD	TCGA	0.10411	0.00770502	0.223947	0.913789	0.0335017	0	0.0155764	0	0.053885	0	0.172963	0	0.00981098	0	0.00450169	0	0.00568186	0	0.00093194	0.0127213	0.00579561	0.0291429	0	0.00183913	0.0089057	4.33e-05	0.0277359	0.365812	0	0.00015097	0	0.00144961	0
TCGA.73.7498.01A.12R.2187.07.LUAD.I	I	LUAD	TCGA	0.103767	0.889007	0.100695	0.0549983	0.285221	0	0.00181265	0	0.187722	0	0.146969	0	0.017534	0	0.00488522	0	0.0144293	0	0.00242134	0.00542201	0.00547408	0.0457148	0	0.00124236	0.00467324	0.0022953	0.00018425	0.103348	0	0.00741893	0	0.0147642	0
TCGA.99.AA5R.01A.11R.A39D.07.LUAD.I	I	LUAD	TCGA	0.0542952	0.368844	0.389188	0.337974	0.0285945	0.0613611	0.00647699	0	0.0762738	0	0.26858	0	0.00838626	0	0.00740638	0	0.0124594	0	0.00141072	0.106988	0.0101682	0.0943237	0	0.00269946	0.0105509	0.00724345	0.0199581	0.0738625	0	0.0305512	0	0.0224034	0
TCGA.86.6562.01A.11R.1755.07.LUAD.II	II	LUAD	TCGA	0.105764	0.0377133	0.069923	0.380873	0.0516968	0.00520418	0.00521929	0	0.265368	0	0.199531	0	0.0105778	0.00010016	0.00295113	0	0.00862441	0	0.00188137	0.0158798	0.0039027	0.326904	0	0.00081081	0.0128674	0.00105144	0.220459	0.258291	0	0.00353208	0	0.0108752	0
TCGA.86.A4D0.01A.11R.A24H.07.LUAD.II	II	LUAD	TCGA	0.136798	0.642421	0.0318405	0.00477778	0.0656288	0.00554166	0.0550567	0	0.239166	0	0.0452507	0	0.0325664	0	0.0147401	0	0.0293974	0	0.00484752	0.00707625	0.0276127	0.180512	0	0.0036713	0.00064611	0.00213527	0.15627	0.279321	0	0.00468069	0	0.0272867	0.0027549
TCGA.05.4427.01A.21R.1858.07.LUAD.II	II	LUAD	TCGA	0.163984	0.582263	0.0174829	0	0.0506846	0	0.00142184	0	0.315349	0	0.0544451	0	0.0177726	0	0.00637363	0	0.0163835	0	0.00302021	0	0.0238336	0.100302	0.218405	0.00600604	0.00095738	0.00053498	0.0980731	0.30898	0	0.00307534	0	0.0106519	0
TCGA.49.4512.11A.01R.1858.07.LUAD.III	III	LUAD	TCGA	0.0245992	0.246005	0.458443	0.535638	0.0248436	0	0.00480835	0	0.0343329	0	0.358876	0	0.00575311	0.012957	0.00256756	0	0.00253001	0	0.00046093	0.0634947	0.00092363	0.056718	0	0.00028359	0.0160833	0.00012311	0.0691038	0.0795966	0	0.00045334	0	0.00140486	0
TCGA.64.1679.01A.21R.2066.07.LUAD.III	III	LUAD	TCGA	0.136395	0.0991327	0.00149154	0	0.0348798	0	0.0657385	0.00970977	0.389867	0	0.120022	0	0.00367336	0.00040549	0.00757789	0	0.00286911	0	0.00130951	0.00140116	0.00132712	0.608055	0	0.0004308	0.00370194	0.00047632	0.277594	0.226867	0	0.0001469	0	0.00692815	0
TCGA.73.4668.01A.01R.1206.07.LUAD.II	II	LUAD	TCGA	0.0653524	0.665908	0.0575066	0	0.136472	0.00043409	0.00627452	0	0.293884	0	0.119337	0	0.00559587	0	0.00340805	0	0.00636544	0	0.0009988	0.00519572	0.0104597	0.202056	0	0.00171599	0.00386886	0.0013764	0.122537	0.240888	0	0.00158718	0	0.0487777	0
TCGA.86.8674.01A.21R.2403.07.LUAD.II	II	LUAD	TCGA	0.0225896	0.942877	0.0103371	0.00767497	0.245992	0	0.0513294	0.00061055	0.420412	0	0.0506459	0	0.0104763	0	0.00510811	0	0.00882776	0	0.00025214	0.00263665	0.00465062	0.0447622	0	0.00123635	6.25e-05	0.00082454	0.00137591	0.150278	0	0.00323493	0	0.0138053	0
TCGA.55.6971.01A.11R.1949.07.LUAD.I	I	LUAD	TCGA	0.104019	0	0.0455921	0.490468	0.0332712	0.0770123	0.00105971	0	0.3368	0	0.0735637	0	0.0218565	0	0.0098246	0	0.021458	0	0.00553884	0.00494265	0.032833	0.208559	0	0.00519481	0.00448518	0.00888083	0.205727	0.217331	0	0.0228271	0	0.0599495	0.00880567
TCGA.78.7149.01A.11R.2039.07.LUAD.III	III	LUAD	TCGA	0.0328887	0.947917	0.0327031	0.00396494	0.62994	0	0.00284017	0.00118798	0.0803019	0	0.12374	0	0.00489744	0	0.00216102	0	0.00528404	0	0.00048158	0.017363	0.00352902	0.0251883	0	0.00090823	0.00276289	0.0009275	0.00161592	0.0643374	0	0.00245185	0	0.0126084	0
TCGA.83.5908.01A.21R.2287.07.LUAD.I	I	LUAD	TCGA	0.114138	0.00071959	0.00435578	0	0.0158297	0.00378573	0.00144372	0	0.266883	0.0338174	0.1368	0	0.0396052	0.00132027	0.0200623	0	0.041689	0	0.00765977	0.00153373	0.0726172	0.232707	0.331677	0.0191384	0.00386417	0.00137941	0.219285	0.247424	0.17129	0.00534875	0	0.00562537	0
TCGA.86.A456.01A.11R.A24H.07.LUAD.I	I	LUAD	TCGA	0.0751879	0.0445189	0.187635	0.699491	0.183468	0	0.0309972	0	0.130596	0	0.120991	0	0.0133086	0	0.00366714	0	0.0121175	0	0.00116149	0.00850893	0.00930985	0.0485507	0	0.00118652	0.00387168	0.00049637	0.195059	0.222582	0	0.0030965	0	0.0041993	0
TCGA.55.7907.01A.11R.2170.07.LUAD.II	II	LUAD	TCGA	0.137644	0.471034	0.0149971	0.00123997	0.132315	0.0146348	0.00044131	0	0.316159	0	0.0281821	0	0.0330087	0.0058964	0.010251	0	0.0264296	0	0.00369856	0.00249323	0.0210791	0.228386	0	0.00593147	0.00783753	0.00142246	0.268204	0.240971	0	0.00554786	0	0.0219221	0.00027367
TCGA.86.7953.01A.11R.2187.07.LUAD.I	I	LUAD	TCGA	0.24064	0.150419	0.0186527	0	0.0939539	0.0253982	0.00695297	0	0.194932	0	0.0349218	0	0.036743	0.00062944	0.0101513	0	0.0250117	0	0.00475531	0.0165143	0.0152382	0.306208	0	0.00310741	0.00141706	0.00232159	0.488445	0.287988	0	0.00956658	0	0.0150639	0.0109685
TCGA.J2.A4AG.01A.11R.A24H.07.LUAD.I	I	LUAD	TCGA	0.127387	0.823721	0.0719431	0	0.0726656	0.0129735	0.00529729	0	0.287402	0	0.114419	0	0.023005	0	0.00997585	0	0.0221344	0	0.00230603	0.00288107	0.0164437	0.0882852	0	0.00238411	0.00150314	0.0122657	0.0706359	0.137042	0	0.0621544	0	0.033174	0
TCGA.44.A47B.01A.11R.A24H.07.LUAD.I	I	LUAD	TCGA	0.177687	0	0.0296001	0.803211	0.0455193	0	0.00051328	0	0.303198	0	0.0295706	0	0.0292915	0	0.0149555	0	0.0320951	0	0.00585118	0.0156178	0.0502748	0.0746156	0	0.00753656	0.00857105	0.00069328	0.0979848	0.261344	0	0.0032812	0	0.00858803	0
TCGA.J2.A4AD.01A.11R.A24H.07.LUAD.I	I	LUAD	TCGA	0.0217204	0.257353	0.0198673	0	0.0745004	0.00220426	0.716393	0.0167119	0.0782388	0	0.0400356	0	0.00199605	0.0156592	0.00067025	0	0.00215056	0	0.00047811	0.0287056	0.00297994	0.453711	0	0.00063494	0.016908	4.89e-05	0.155009	0.036749	0.0537381	0.00035296	0	0.00318383	0
TCGA.05.4430.01A.02R.1206.07.LUAD.I	I	LUAD	TCGA	0.129156	0.500313	0.129528	0.100801	0.0639764	0	0.00561546	0	0.31283	0	0.0972281	0	0.0131101	0.00562893	0.00933944	0	0.00981451	0	0.00219251	0.0184725	0.0110063	0.222208	0	0.00261112	0.009994	0.00109127	0.142583	0.199022	0	0.00307695	0	0.0104017	0
TCGA.05.4417.01A.22R.1858.07.LUAD.I	I	LUAD	TCGA	0.133738	0	0.00368615	0.653102	0.129779	0.0268104	0.00970717	0	0.364998	0	0.0525689	0	0.026777	0	0.0115276	0	0.0225954	0	0.00376632	0	0.0167341	0.309721	0	0.00426977	0.00098121	0.00396627	0.00028401	0.162432	0	0.0135864	0	0.0398678	0.00910056
TCGA.97.A4M7.01A.11R.A24X.07.LUAD.I	I	LUAD	TCGA	0.125958	0.731369	0.0655591	0.041615	0.067353	0.00560816	0.163542	0	0.327757	0	0.0382874	0	0.0205406	0.00487061	0.00656686	0	0.0181223	0	0.00188909	0.0044221	0.00924687	0.103683	0	0.00207421	0.0114228	0.00330947	0.092512	0.113248	0.00449804	0.0126799	0	0.0238663	0
TCGA.78.8662.01A.11R.2403.07.LUAD.I	I	LUAD	TCGA	0.0682191	0.460123	0.120692	0.0385842	0.297173	0	0.0010713	0	0.127673	0	0.157338	0	0.0107995	0	0.00480229	0	0.00953349	0	0.00114364	0.0309043	0.0121697	0.226165	0	0.00283727	0.00400162	0.00033392	0.240222	0.175677	0	0.0053235	0	0.0052131	0
TCGA.55.8207.01A.11R.2241.07.LUAD.I	I	LUAD	TCGA	0.154553	0	0.00718449	0.710022	0.0902368	0	0.00398837	0	0.370591	0	0.0714314	0	0.00825738	0.00097546	0.00332528	0	0.0108593	0	0.00153836	0.00012796	0.0106015	0.110973	0	0.00220011	0.0100598	0.00106903	0.167842	0.254627	0	0.00422937	0	0.00530702	0
TCGA.86.7955.01A.11R.2187.07.LUAD.I	I	LUAD	TCGA	0.0240485	0.25427	0.0135351	0	0.555949	0.0216393	0.0525933	0.00896955	0.122842	0	0.0491541	0	0.00726258	0	0.00287172	0	0.0071666	0	0.00119496	0.0208615	0.0111069	0.257732	0	0.00122071	0.00799571	0.00422176	0.326585	0.132277	0.101947	0.00618815	0	0.00836791	0
TCGA.44.2659.01A.01R.0946.07.LUAD.II	II	LUAD	TCGA	0.059648	0	0.0100864	0.659439	0.0478918	0.0498526	0.564536	0	0.114997	0.0293158	0.0424513	0	0.016935	0	0.00513426	0	0.0141363	0	0.00279263	0.00099102	0.0147872	0.13728	0	0.00362781	0.0128001	0.00156395	0.110322	0.0648817	0	0.0040423	0	0.0324882	0
TCGA.86.6851.01A.11R.1949.07.LUAD.II	II	LUAD	TCGA	0.167028	0.541782	0.00429176	0	0.0335982	0.0856635	0.0068895	0	0.29182	0.00838128	0.0252082	0	0.0448126	0	0.0154659	0	0.0394829	0	0.00813739	0.00035022	0.0357252	0.155215	0	0.00683419	0.00517915	0.0118219	0.197901	0.210319	0	0.0198141	0	0.0787513	0.00552715
TCGA.64.1677.01A.01R.0946.07.LUAD.III	III	LUAD	TCGA	0.0828387	0.628566	0.0385643	0.0421362	0.0393693	0.0821361	0.0112259	0	0.270407	0	0.0664716	0	0.0496293	0	0.028412	0	0.038549	0	0.00315129	0.00793423	0.0321362	0.0865282	0	0.00975821	0.00122279	0.0193224	0.0924924	0.125903	0.0589841	0.0596638	0	0.124598	0
TCGA.91.A4BD.01A.11R.A24H.07.LUAD.II	II	LUAD	TCGA	0.0449135	0	0.062053	0.968987	0.0382241	0	0.654943	0	0.0337609	0	0.0392194	0	0.00472852	0.00874177	0.00174206	0	0.00350054	0	0.00021888	0.00339649	0.00181895	0.00452032	0	0.00049191	0.00562801	0.00034298	0.00872683	0.108666	0	0.00153041	0	0.00384632	0
TCGA.69.7980.01A.11R.2187.07.LUAD.I	I	LUAD	TCGA	0.151175	0.554292	0.0687669	0	0.0976879	0.0004788	0.0231294	0.00125325	0.285816	0	0.0381684	0	0.029056	0.00049993	0.0101553	0	0.0247666	0	0.00321054	0.0105466	0.0254504	0.197606	0	0.00540897	0.00128355	0.00187238	0.23404	0.220723	0	0.0059221	0	0.00869044	0
TCGA.93.A4JQ.01A.11R.A24X.07.LUAD.I	I	LUAD	TCGA	0.106415	0.33914	0.0238604	0.0150217	0.0275823	0.0690211	0.0173527	0	0.355059	0	0.0645437	0	0.0361237	0	0.0119466	0	0.0352716	0	0.00435373	0.00392675	0.0118382	0.305635	0.199833	0.00255105	0.00163867	0.0285421	0.0636138	0.0887941	0	0.124196	0	0.0615701	0.00216981
TCGA.97.8177.01A.11R.2287.07.LUAD.I	I	LUAD	TCGA	0.0940515	0	0.0505628	0.685161	0.0391902	0.012927	0.152755	0	0.240631	0	0.0410448	0	0.0124584	5.25e-05	0.00591843	0	0.00966133	0	0.00127377	0.0073901	0.00904611	0.0981506	0	0.00203626	0.0139573	0.00356726	0.182362	0.310468	0	0.00907911	0	0.0182558	0
TCGA.44.6147.11A.01R.1858.07.LUAD.I	I	LUAD	TCGA	0.0323308	0.305669	0.417424	0.408905	0.026057	0	0.00311193	0	0.0495732	0	0.383182	0	0.00167086	0	0.00040652	0	0.00191123	0	0.00018472	0.0445926	0.00227761	0.0563065	0	0.0003145	0.0107527	1.26e-05	0.173774	0.080356	0	9.4e-05	0	0.00109339	0
TCGA.86.7713.01A.11R.2066.07.LUAD.II	II	LUAD	TCGA	0.0829105	0.905173	0.0297778	0.0484315	0.293004	0	0.0011023	0	0.14201	0	0.06157	0	0.0136911	0	0.00348488	0	0.00932176	0	0.00333556	0.001058	0.00559515	0.0264816	0	0.00261433	0.00049046	0.00088156	0.0183652	0.327032	0	0.00260589	0	0.021063	0
TCGA.97.8176.01A.11R.2403.07.LUAD.III	III	LUAD	TCGA	0.0788454	0.550301	0.0286091	0.0382913	0.350497	0	0.0477398	0.00720945	0.192527	0	0.0551534	0	0.00564934	0.0050163	0.00271216	0	0.00659668	0	0.00077111	0.0329009	0.00630971	0.177545	0	0.00140041	0.00039858	0.00072965	0.188337	0.213448	0	0.00348971	0	0.00552058	0
TCGA.64.5779.01A.01R.1628.07.LUAD.III	III	LUAD	TCGA	0.0800992	0.189248	0.00383224	0	0.0333243	0.180176	0.00065853	0	0.475788	0.00036566	0.0498244	0	0.0195126	0	0.00881376	0	0.0294379	0	0.0185111	0.0182039	0.0233437	0.555645	0	0.0047156	0.00354678	0.0170111	0.0439486	0.0533969	0	0.0376505	0	0.14408	0.00886638
TCGA.44.A4SS.01A.11R.A24X.07.LUAD.I	I	LUAD	TCGA	0.123637	0.0267147	0.00926267	0	0.0867742	0.00735278	0.00499627	0.0573207	0.360014	0.0376289	0.105205	0.00104328	0.0208149	0	0.00893902	0	0.0243299	0	0.00334523	0.00675052	0.0238415	0.479879	0	0.00483751	0.00675522	0.00086575	0.374727	0.214573	0	0.00333993	0	0.00522353	0.00182808
TCGA.73.4659.01A.01R.1206.07.LUAD.III	III	LUAD	TCGA	0.135617	0	0.071458	0.756728	0.0700667	0	0.0213207	0	0.232735	0	0.0863296	0	0.00379004	0.00018695	0.00132633	0	0.0034537	0	0.00063836	0.00265179	0.0032172	0.158174	0	0.00098698	0.00248532	0.0005642	0.0797732	0.360876	0	0.00270543	0	0.00491469	0
TCGA.49.4494.01A.01R.1206.07.LUAD.III	III	LUAD	TCGA	0.0746964	0	0.0755508	0.757611	0.0214065	0.00239653	0.171526	0	0.362528	0	0.062172	0	0.0152824	0	0.0122575	0	0.0111709	0	0.0012387	0.0106873	0.0185226	0.101414	0	0.00626494	0.0001179	0.00039713	0.127774	0.157555	0	0.00056883	0	0.00886192	0
TCGA.44.6776.01A.11R.1858.07.LUAD.I	I	LUAD	TCGA	0.0438236	0.752428	0.0952672	0.233777	0.23755	0	0.0132278	0	0.125489	0	0.396366	0	0.00491045	0	0.00239942	0	0.00607963	0	0.00079285	0.00039242	0.00414114	0.0104092	0	0.00146411	0.00299353	0.00028047	0	0.0590301	0	0.00136623	0	0.00781231	0
TCGA.55.8619.01A.11R.2403.07.LUAD.II	II	LUAD	TCGA	0.0664782	0.124468	0.321121	0.66671	0.0464624	0.0414912	0.00652648	0	0.130566	0	0.153243	0	0.00996817	0.00096353	0.00392165	0	0.0102135	0	0.00138201	0.0186335	0.00793961	0.0729871	0	0.00253241	0.00616739	0.0046077	0.0685798	0.199239	0	0.0161305	0	0.0196682	0
TCGA.05.4434.01A.01R.1206.07.LUAD.IV	IV	LUAD	TCGA	0.120274	0.00109919	0.00317866	0	0.0867227	0.0172075	0.00428185	0.198674	0.238517	0	0.152024	0	0.0178336	0.0105034	0.00655935	0	0.0151956	0	0.00287128	0	0.00945862	0.156312	0	0.00267202	0.00686175	0.00336558	0.320076	0.311548	0.289266	0.0132322	0	0.0122663	0
TCGA.69.8253.01A.11R.2287.07.LUAD.II	II	LUAD	TCGA	0.0546567	0.905676	0.141776	0.0856781	0.18989	0	0.00829773	0	0.183548	0	0.173321	0	0.00702432	0	0.00415302	0	0.0108283	0	0.00100135	0.00205223	0.00439267	0.00631193	0	0.00137364	0.00028177	0.00543814	0	0.15799	0	0.0160226	0	0.0402864	0
TCGA.50.5930.11A.01R.1755.07.LUAD.III	III	LUAD	TCGA	0.0340195	0.228496	0.430327	0.707105	0.0384509	0	0.0100661	0	0.045421	0	0.301702	0	0.00253981	0	0.00061663	0	0.00204497	0	0.00029311	0.0217693	0.0028736	0.0274718	0	0.00065092	0.00490016	1.3e-05	0.0102578	0.130194	0	3.89e-05	0	0.00074844	0
TCGA.80.5608.01A.31R.1949.07.LUAD.I	I	LUAD	TCGA	0.0528658	0	0.068563	0.964972	0.228244	0.00342333	0.00534438	0	0.395875	0	0.0592923	0	0.00965146	1e-05	0.00749963	0	0.0133546	0	0.0024274	0.0136173	0.0124438	0.0145309	0	0.00602733	0.000265	0.0010683	0.00318166	0.123286	0	0.00104642	0	0.0130115	0
TCGA.MP.A4T9.01A.11R.A24X.07.LUAD.III	III	LUAD	TCGA	0.0638631	0.129813	0.37086	0.44878	0.0199127	0.00171164	0.0312425	0	0.1246	0	0.187233	0	0.00810573	0	0.00480565	0	0.00846324	0	0.00081329	0.0328756	0.00607726	0.164721	0	0.00140684	0.0146909	0.00116357	0.207408	0.162099	0	0.00544358	0	0.0039114	0
TCGA.49.6742.01A.11R.1858.07.LUAD.II	II	LUAD	TCGA	0.0473865	0.0485	0.0857038	0.686874	0.166369	0	0.0107779	0.00539341	0.182551	0	0.1631	0	0.00362632	0.00117708	0.00171709	0	0.00346956	0	0.00022336	0.0414869	0.00554583	0.118788	0	0.00110282	0.00380573	0.00011413	0.0939753	0.325021	0	0.00060649	0	0.00268552	0
TCGA.55.6986.11A.01R.1949.07.LUAD.I	I	LUAD	TCGA	0.0342731	0.530283	0.500175	0.160663	0.0802649	0	0.00529144	0	0.0273953	0	0.279376	0	0.00175597	0.0830623	0.00078411	0	0.0022709	0	0.0003832	0.095466	0.00196933	0.0511213	0	0.00024987	0.00816978	0.0002083	0.0712343	0.0637159	0	0.00092707	0	0.0009602	0
TCGA.44.3919.01A.02R.1107.07.LUAD.I	I	LUAD	TCGA	0.167096	0	0.0275238	0.687539	0.0378016	0.0184335	0.0131044	0	0.318135	0.0212724	0.0645788	0	0.035375	0.00146584	0.0120266	0	0.0269217	0	0.00459904	0.00191721	0.022032	0.0834944	0	0.0070145	0.0109625	0.00411077	0.174915	0.216927	0	0.0169709	0	0.025782	0
TCGA.05.4418.01A.01R.1206.07.LUAD.III	III	LUAD	TCGA	0.0817457	0.00209278	0.0050858	0.0331503	0.0684281	0.112726	0.00163937	0.027904	0.233586	0.0228167	0.033759	0	0.0216406	0	0.0101761	0	0.0187201	0	0.00357268	0.00893104	0.0185436	0.264054	0	0.00513235	0.00324826	0.00701049	0.523806	0.423772	0	0.0100168	0	0.0571712	0.00127122
TCGA.86.7701.01A.11R.2170.07.LUAD.IV	IV	LUAD	TCGA	0.12896	0.549672	0.00482772	0.0169726	0.0529703	0.0746003	0.00144621	0	0.352083	0	0.0444567	0	0.0552315	0	0.0187334	0	0.04367	0	0.00825554	0.00228326	0.0306105	0.27165	0	0.00409048	0.00482496	0.0120739	0.0775206	0.11725	0	0.0386082	0	0.0867324	0.00247615
TCGA.55.A490.01A.11R.A466.07.LUAD.II	II	LUAD	TCGA	0.150146	0.483857	0.00253924	0	0.059596	0.00787971	0.0056334	0.00094448	0.188398	0	0.0734657	0	0.0100515	0	0.0119302	0	0.0155833	0	0.026744	0.00296384	0.00838193	0.218982	0	0.0012951	0.00091987	0.00074033	0.284454	0.411736	0	0.00129091	0	0.0324682	0
TCGA.05.4420.01A.01R.1206.07.LUAD.I	I	LUAD	TCGA	0.0738864	0.772753	0.00551421	0	0.209643	0	0.130178	0	0.188397	0	0.0348473	0	0.00767887	0	0.0027618	0	0.00503163	0	0.00125382	0.00743432	0.00770603	0.146343	0	0.00601167	0.00012304	0.00163264	0.0733461	0.301533	0	0.00084427	0	0.0230804	0
TCGA.NJ.A4YI.01A.11R.A262.07.LUAD.III	III	LUAD	TCGA	0.108693	0.79566	0.0404274	0.0265775	0.115353	0	0.245706	0	0.16909	0	0.035161	0	0.00621579	0	0.00182209	0	0.00462265	0	0.00015698	0	0.0013258	0.0985126	0	0.00040092	0	2.67e-05	0.0792499	0.269107	0	5.33e-05	0	0.0018391	0
TCGA.50.5932.11A.01R.1755.07.LUAD.II	II	LUAD	TCGA	0.0324293	0.358821	0.434051	0.491977	0.0345601	0	0.00187642	0	0.0468281	0	0.350252	0	0.00155533	0	0.00048877	0	0.00171629	0	0.00041474	0.0501008	0.00242637	0.0814129	0	0.00026961	0.00345487	6.42e-06	0.0142333	0.0927194	0	0.00011518	0	0.00029059	0
TCGA.44.5645.11A.01R.1628.07.LUAD.I	I	LUAD	TCGA	0.0280149	0.424691	0.530727	0.370306	0.0307054	0	0.00716692	0	0.0311477	0	0.284463	0	0.00256574	0.00568754	0.00084977	0	0.00266658	0	0.00034928	0.0872589	0.00171325	0.0650929	0	0.00038892	0.0162357	7.14e-05	0.0307281	0.077877	0	0.0003272	0	0.0009659	0
TCGA.99.8032.01A.11R.2241.07.LUAD.I	I	LUAD	TCGA	0.0892269	0.616794	0.00817055	0.0625509	0.0539419	0.0350983	0.0243236	0	0.476586	0	0.062589	0	0.0139624	0	0.00716229	0	0.01488	0	0.00176965	0.0337178	0.00849641	0.242588	0	0.00282466	0.00187226	0.0105569	0.00737827	0.125636	0	0.015767	0	0.0841064	0
TCGA.50.5946.02A.11R.2090.07.LUAD.I	I	LUAD	TCGA	0.0947955	0.00398411	0.0128434	0.0482085	0.0302632	0.0692843	0.00351991	0.00260222	0.48723	0	0.0973102	0	0.0168686	0.00131737	0.00772793	0	0.019602	0	0.00291428	0.0130944	0.0187655	0.681558	0	0.0149259	0.00725335	0.0038291	0.145835	0.127171	0.0268623	0.00262429	0	0.0596095	0
TCGA.80.5611.01A.01R.1628.07.LUAD.I	I	LUAD	TCGA	0.214572	0	0.00069169	0	0.124529	0.00927136	0.198185	0.0315107	0.111391	0.0259991	0.0139124	0	0.0188564	0.212791	0.0069251	0	0.013313	0	0.00119225	0	0.00655157	0.160151	0	0.00184045	0.00621164	0.00092057	0.554066	0.278416	0	0.00218522	0	0.00651811	0
TCGA.50.5935.01A.11R.1755.07.LUAD.I	I	LUAD	TCGA	0.108735	0	0.0362784	0.909932	0.193278	0.00194605	0.169613	0	0.18134	9.67e-05	0.073916	0	0.0304191	0	0.00912657	0	0.023103	0	0.00272487	0.00124455	0.0121688	0.0231354	0	0.00229417	0.00126489	0.00085681	0.0620464	0.138439	0	0.00283559	0	0.0148718	0.00033436
TCGA.78.7150.01A.21R.2039.07.LUAD.II	II	LUAD	TCGA	0.0491562	0	0.00080355	0	0.179015	0	0.00038107	0.0436341	0.432612	0	0.112234	0	0.00893646	0.00129963	0.0030406	0	0.00900061	0	0.00234201	0.00635252	0.00911117	0.820338	0	0.00208377	0	0.00019301	0.128191	0.184994	0	0.00057696	0	0.00552	0.00018491
TCGA.86.8280.01A.11R.2287.07.LUAD.II	II	LUAD	TCGA	0.131063	0	0.0279455	0.676231	0.0574093	0.0242993	0.116756	0	0.299199	0.0158405	0.0860469	0	0.0238788	0.00559605	0.00895522	0	0.0222186	0	0.00329652	0.00267611	0.0104356	0.130488	0	0.00246138	0.0132488	0.00395683	0.130824	0.165576	0	0.0151234	0	0.0256772	0.0007968
TCGA.55.8514.01A.11R.2403.07.LUAD.I	I	LUAD	TCGA	0.0971088	0.948891	0.0720263	0	0.174496	0	0.0141027	0	0.200555	0	0.0959282	0	0.0100416	0	0.00267638	0	0.00756702	0	0.00030612	0.00258371	0.00455019	0.0278265	0	0.0007818	0.00055969	0.00140777	0.0201388	0.297194	0	0.00592252	0	0.0153361	0
TCGA.55.6979.01A.11R.1949.07.LUAD.II	II	LUAD	TCGA	0.192289	0.308754	0.0251084	0.0641425	0.0362741	0.0420568	0.0823418	0.00033734	0.183522	0	0.043299	0	0.0295316	0	0.0120232	0	0.0221847	0	0.00365941	0.0156751	0.0270498	0.205926	0	0.00646278	0.00481337	0.00304244	0.358294	0.291713	0	0.00922077	0	0.0322772	0
TCGA.78.7220.01A.11R.2039.07.LUAD.III	III	LUAD	TCGA	0.0401457	0.0872117	0.0190693	0.199478	0.129727	0	0.00071297	0.0148735	0.124571	0	0.130363	0	0.0114076	0	0.00547888	0	0.00932825	0	0.00249045	0.0334301	0.0176334	0.244567	0	0.00852624	0.0131153	0.00013757	0.407325	0.497977	0	0.00106234	0	0.00136957	0
TCGA.55.8097.01A.11R.2241.07.LUAD.I	I	LUAD	TCGA	0.0937991	0.947547	0.290423	0	0.0652924	0	0.00728222	0	0.200881	0	0.191431	0	0.0174477	0	0.00514055	0	0.0141272	0	0.00177808	0.00158869	0.00478989	0.0440261	0	0.00147485	0.00512004	0.00225193	0.00171772	0.0797442	0	0.0109251	0	0.0132123	0
TCGA.05.4396.01A.21R.1858.07.LUAD.III	III	LUAD	TCGA	0.0566861	0.887689	0.00197334	0.0176393	0.437123	0	0.0175321	0	0.346912	0	0.0359279	0	0.00649794	0	0.00245145	0	0.00524631	0	0.0010842	0.00332921	0.00300548	0.0828933	0	0.00058636	0.00172431	0.00019553	0.00672532	0.0789694	0	0.00191575	0	0.00389305	0
TCGA.55.8505.01A.11R.2403.07.LUAD.III	III	LUAD	TCGA	0.0651137	0.00287953	0.00390038	0.00233324	0.0880363	0.00146447	0.00273753	0.176179	0.438716	0	0.132923	0	0.00448351	0	0.00106132	0	0.00454717	0	0.00022003	0.008589	0.00263864	0.556432	0	0.00074922	0.00476145	0.00239841	0.246873	0.229699	0.00048828	0.00093351	0	0.021842	0
TCGA.55.7815.01A.11R.2170.07.LUAD.I	I	LUAD	TCGA	0.169208	0	0.00068526	0.638597	0.0268709	0.00116982	0.0674422	0	0.399274	0.0485448	0.036913	0	0.0466114	0	0.0177868	0	0.0315423	0	0.00714604	0	0.0115515	0.225375	0	0.00114629	0.00383111	0.00132777	0.0824823	0.154674	0	0.0204463	0	0.00737392	0
TCGA.44.7672.01A.11R.2066.07.LUAD.I	I	LUAD	TCGA	0.137539	0.488023	0.00855117	0.0139411	0.059709	0.0700944	0.00449807	0.00332822	0.333099	0	0.0491261	0	0.0222762	0	0.0114673	0	0.022898	0	0.00262035	0.00569053	0.0127961	0.225026	0	0.00249333	0.00108489	0.00902685	0.192812	0.210824	0	0.017709	0	0.0953671	0
TCGA.50.6595.01A.12R.1858.07.LUAD.III	III	LUAD	TCGA	0.0595291	0	0.00056488	0	0.0294391	0	0.00178486	0.114897	0.348572	0	0.396847	0	0.00977237	0.00207325	0.00280788	0	0.00696671	0	0.00090134	0.0107176	0.00756138	0.692252	0	0.0015005	0.0003578	0.0001194	0.179316	0.130882	0	0.00020395	0	0.00254719	0.00038579
TCGA.49.6745.01A.11R.1858.07.LUAD.III	III	LUAD	TCGA	0.127213	0.0117735	0.0456723	0.4234	0.0868287	0.00015634	0.0248724	0	0.208072	0	0.152593	0	0.0215779	0.00120851	0.00771245	0	0.019321	0	0.00489402	0.00535902	0.0260766	0.246707	0	0.00409048	0.00443331	0.00043572	0.306962	0.263521	0	0.00209527	0	0.00502359	0
TCGA.05.5425.01A.02R.1628.07.LUAD.II	II	LUAD	TCGA	0.0984545	0.00231796	0.037298	0.404706	0.158231	0.0279102	0.0313778	0	0.208385	0.0289067	0.0452468	0.00151417	0.0213761	0	0.0106395	0	0.0165515	0	0.00330026	0.0133935	0.0284653	0.145149	0	0.0153887	0.00127948	0.00219403	0.374379	0.298498	0	0.00565502	0	0.0189376	0.00044363
TCGA.75.5122.01A.01R.1755.07.LUAD.I	I	LUAD	TCGA	0.270449	0.426119	0.00145056	0	0.0266487	0	0.00019957	0	0.144952	0	0.0251294	0.0187247	0.0296765	0	0.0110632	0	0.0276166	0	0.00633044	0.00207976	0.0922903	0.0335616	0	0.020091	0.00283943	0.00064019	0.516675	0.335242	0	0.00318942	0	0.00503155	0
TCGA.NJ.A7XG.01A.12R.A39D.07.LUAD.III	III	LUAD	TCGA	0.0444045	0	0.0483992	0.98744	0.219875	0	0.330354	0	0.127371	0	0.109975	0	0.00728632	0	0.00450815	0	0.00743447	0	0.00092151	0.00515718	0.00360826	0.00263332	0	0.00064184	0.00141684	0.00012842	0.00335259	0.091089	0	0.00098098	0	0.00302175	0
TCGA.55.7911.01A.11R.2170.07.LUAD.I	I	LUAD	TCGA	0.0908341	0.699829	0.0168283	0.00634323	0.169953	0.00179757	0.00366164	0.00169535	0.298092	0	0.038314	0	0.0561547	0	0.0174872	0	0.0367524	0	0.00684059	0	0.0430573	0.0598491	0.16474	0.00656017	0.00155796	0.00266309	0.0641874	0.173227	0	0.0124383	0	0.027136	0
TCGA.44.7670.01A.11R.2066.07.LUAD.II	II	LUAD	TCGA	0.0809087	0.584423	0.0779452	0.0155969	0.120477	0.0159578	0.017107	0.0203436	0.287562	0	0.0983078	0	0.00876894	0.0370356	0.00561042	0	0.0123539	0	0.00152744	0.026	0.0188285	0.130186	0	0.0214311	0.00307102	0.00621192	0.16724	0.202327	0	0.0167911	0	0.0238429	0.00014688
TCGA.91.6831.01A.11R.1858.07.LUAD.I	I	LUAD	TCGA	0.153882	0.28001	0.00175602	0	0.0351339	0.057224	0.00057855	0	0.444695	0	0.0399584	0	0.012209	0	0.00548949	0	0.0116199	0	0.00215064	0.0016595	0.00726518	0.453311	0	0.01616	0.00154964	0.00317461	0.206246	0.210383	0	0.00077863	0	0.054766	0
TCGA.05.4402.01A.01R.1206.07.LUAD.IV	IV	LUAD	TCGA	0.138702	0.593799	0.0188446	0	0.0610933	0.0136115	0.112932	0.021875	0.291625	0	0.0594643	0	0.0110813	0.00621022	0.00540617	0	0.00800347	0	0.00685249	0	0.00585052	0.181631	0	0.00138146	0.00495554	0.00333299	0.177918	0.242928	0	0.00681556	0	0.0256872	0
TCGA.55.7574.01A.11R.2039.07.LUAD.I	I	LUAD	TCGA	0.104511	0	0.0420653	0.562432	0.0367752	0.0718971	0.0186173	0	0.34213	0.00321001	0.0754159	0	0.0212257	0	0.0094816	0	0.0284845	0	0.00531425	0.0103162	0.0245783	0.216551	0	0.00530538	0.00809168	0.0149347	0.127502	0.120579	0	0.0850548	0	0.0655263	0
TCGA.NJ.A4YQ.01A.11R.A262.07.LUAD.I	I	LUAD	TCGA	0.0526371	0.041495	0.0287587	0.106118	0.0368294	0.175276	0.565493	0	0.0640239	0.146859	0.0275525	0	0.0178801	0	0.00642763	0	0.0163157	0	0.00163035	0.0142799	0.0167874	0.162669	0	0.00471119	0.0125227	0.00863427	0.34078	0.0911185	0	0.0264607	0	0.0347394	0
TCGA.50.6597.01A.11R.1858.07.LUAD.I	I	LUAD	TCGA	0.109435	0.886724	0.0252334	0	0.460756	0.017211	0.00073129	0	0.149618	0	0.0177712	0	0.0310783	0.00025679	0.0168752	0	0.0382898	0	0.00091401	0.00980273	0.00757011	0.0283054	0	0.00344506	0.0008926	0.00293101	0.0568078	0.0753089	0	0.00532742	0	0.0547146	0
TCGA.50.5931.01A.11R.1755.07.LUAD.I	I	LUAD	TCGA	0.0434752	0.00133886	0.0209647	0	0.00954958	0	0.288787	0.633083	0.329817	0	0.106319	0	0.00218836	0	0.00120675	0	0.00232493	0	0.00053371	0.00549656	0.00601734	0.319097	0	0.0159474	0.00429284	0.00013635	0.0366913	0.168671	0	0.00054345	0	0.00351702	0
TCGA.97.8172.01A.11R.2287.07.LUAD.I	I	LUAD	TCGA	0.137572	0	0.0106229	0.751821	0.0766854	0.0517214	0.00398657	0	0.306927	0.00202426	0.0564013	0	0.021732	0	0.00734676	0	0.0244431	0	0.00393349	0	0.0142768	0.101161	0	0.00359774	0.0270884	0.0161071	0.0661835	0.176385	0	0.0806739	0	0.059308	0
TCGA.55.6971.11A.01R.1949.07.LUAD.I	I	LUAD	TCGA	0.0368022	0.143132	0.342183	0.788831	0.0445977	0	0.00072242	0	0.0643118	0	0.319213	0	0.00467885	0	0.00117891	0	0.00343661	0	0.00063565	0.0180091	0.00645013	0.0293482	0	0.00119184	0.017929	2.47e-05	0.00275075	0.173978	0	0.0002376	0	0.00035721	0
TCGA.86.8585.01A.11R.2403.07.LUAD.I	I	LUAD	TCGA	0.106926	0.00437342	0.0267683	0.191327	0.153448	0.0755636	0.00116365	0.122432	0.228813	0.047222	0.0259589	0	0.0251431	0.00056445	0.0115131	0	0.0309504	0	0.00156546	0.00042808	0.0224616	0.207934	0	0.00547094	0.00252008	0.00736748	0.347636	0.290539	0	0.0211419	0	0.0407688	0
TCGA.86.8076.01A.31R.2241.07.LUAD.I	I	LUAD	TCGA	0.103096	0.635949	0.0280187	0.0877041	0.0853728	0.040287	0.150334	0	0.287072	0	0.0456139	0	0.0312144	0.0154203	0.0119644	0	0.0273391	0	0.00451456	0.00594871	0.0298775	0.127199	0	0.00808682	0.00591707	0.00611566	0.0815754	0.114478	0	0.017137	0	0.0497652	0
TCGA.86.8073.01A.11R.2241.07.LUAD.I	I	LUAD	TCGA	0.130055	0.355518	0.0532975	0.0548994	0.158233	0	0.00238775	0	0.24331	0	0.16685	0	0.012479	0	0.00332237	0	0.0076424	0	0.00176099	0.00986916	0.00940306	0.319394	0	0.00203106	0.0274198	0.00058052	0.2329	0.199682	0	0.00437677	0	0.00458838	0
TCGA.50.5944.01A.11R.1755.07.LUAD.I	I	LUAD	TCGA	0.126678	0.821626	0.0542094	0	0.0602301	0	0.00459015	0	0.340971	0	0.122502	0	0.00780732	0	0.0016167	0	0.00509246	0	0.00157087	0	0.00419956	0.139758	0	0.00113437	0.0212983	0.00016607	0.0173181	0.265505	0	0.00077219	0	0.00295583	0
TCGA.49.4487.01A.21R.1858.07.LUAD.I	I	LUAD	TCGA	0.111297	0.392255	0.0399786	0.0268553	0.067279	0.148441	0.00535598	0	0.306117	0	0.0323684	0	0.0329773	0	0.0130371	0	0.0344232	0	0.00343864	0.00811006	0.0349044	0.26071	0	0.00488973	0.00026931	0.0171767	0.16227	0.129577	0	0.0662745	0	0.100905	0.00108907
TCGA.49.AAR9.01A.21R.A41B.07.LUAD.II	II	LUAD	TCGA	0.0347738	0.00117128	0.00394955	0	0.166366	0.00085252	0.00014543	0	0.228369	0	0.428436	0	0.00998332	0	0.00312927	0	0.00681558	0	0.00081693	0.00722618	0.0166557	0.806472	0	0.00314179	0	0.00024554	0.182714	0.0936025	0	0.0001468	0	0.00342226	0.00156491
TCGA.L9.A743.01A.43R.A39D.07.LUAD.II	II	LUAD	TCGA	0.122321	0	0.0220141	0.426621	0.0492457	0.0435343	0.0337921	0	0.317826	0	0.0846626	0	0.0213317	0.00578212	0.0126233	0	0.0245849	0	0.00330778	0.0128685	0.0205877	0.134501	0.223579	0.00539001	0.00265852	0.00728831	0.150456	0.193445	0	0.0261401	0	0.0554404	0
TCGA.55.1595.01A.01R.0946.07.LUAD.I	I	LUAD	TCGA	0.144293	0.722605	0.0417191	0.0183196	0.117991	7.86e-05	0.0235475	2.69e-05	0.315638	0	0.065369	0	0.0226813	0	0.00770294	0	0.0169606	0	0.00408064	0.00055602	0.0212277	0.190134	0	0.00552624	0.00089812	0.00399798	0.0673815	0.16681	0	0.0102544	0	0.0322011	0
TCGA.49.4486.01A.01R.1206.07.LUAD.I	I	LUAD	TCGA	0.0146637	0.747713	0.0571712	0.245426	0.496101	0	0.0265678	0	0.152956	0	0.201084	0	0.00326992	0	0.00180761	0	0.0033481	0	0.0002582	0.00279265	0.00366335	0.0034157	0	0.00101597	0	0.00031272	0.00065249	0.0301002	0	0.00051608	0	0.00716402	0
TCGA.73.4666.01A.01R.1206.07.LUAD.IV	IV	LUAD	TCGA	0.0815571	0.387861	0.0107461	0.0183725	0.0328928	0	0.013052	0	0.226781	0	0.292602	0	0.0160998	0	0.00530308	0	0.0136607	0	0.00249337	0.00247702	0.023117	0.192889	0	0.00620727	0.00128327	0.00017091	0.397117	0.273449	0	0.00075341	0	0.00111554	0
TCGA.93.7348.01A.21R.2039.07.LUAD.I	I	LUAD	TCGA	0.0788839	0	0.00470155	0.604543	0.0430002	0.0663974	0.0973715	0	0.390189	0	0.0524638	0	0.0205594	0.00769521	0.00777797	0	0.018645	0	0.00232233	0.00017443	0.0126504	0.219632	0	0.00170515	0.0077399	0.00737938	0.0938185	0.13108	0	0.0254207	0	0.10585	0
TCGA.62.8399.01A.21R.2326.07.LUAD.III	III	LUAD	TCGA	0.0966442	0.628049	0.157978	0	0.125884	0	0.0111669	0.00364341	0.22834	0	0.173933	0	0.00703607	0	0.00295125	0	0.00895097	0	0.00148096	0.0150405	0.0155683	0.160415	0.00519605	0.00241033	0.00965638	0.0009491	0.178	0.153346	0	0.00316932	0	0.0101915	0
TCGA.55.6642.01A.11R.1858.07.LUAD.I	I	LUAD	TCGA	0.077166	0.382155	0.00156342	0	0.0513727	0.142063	0.00012173	0	0.362669	0	0.0612454	0	0.0177034	0	0.00687533	0	0.0164488	0	0.00480245	0	0.017805	0.457274	0	0.00525109	0.0029666	0.00623954	0.0155419	0.119148	0	0.00117952	0	0.250409	0
TCGA.78.7539.01A.11R.2066.07.LUAD.II	II	LUAD	TCGA	0.13479	0.863037	0.00745079	0.00334351	0.19467	0	9.92e-05	0	0.18674	0	0.0341523	0	0.0475379	0	0.0168151	0	0.0445925	0	0.0056071	0	0.0393122	0.0330069	0	0.0105682	0.001908	0.00174248	0.0987043	0.254946	0	0.005843	0	0.0151331	0
TCGA.MP.A4SW.01A.21R.A24X.07.LUAD.II	II	LUAD	TCGA	0.0786783	0	0.0214011	0.935856	0.0964568	0.0214388	0.330514	0	0.126778	0	0.0436001	0	0.0182352	0.00022722	0.00504186	0	0.0131384	0	0.00147224	0.00128658	0.00623635	0.0195546	0	0.00147017	0.00391141	0.00632239	0.0177258	0.192881	0	0.0230593	0	0.0347142	0
TCGA.95.7562.01A.11R.2241.07.LUAD.II	II	LUAD	TCGA	0.198777	0	0.00103722	0.0742778	0.0230324	0.0258636	0.0116005	0.0131412	0.345987	0.02884	0.0390249	0	0.0268275	0.0105202	0.0110212	0	0.0220821	0	0.00278902	0.0152948	0.0236558	0.429453	0	0.00381344	0.00253246	0.00057004	0.38756	0.269839	0.0125172	0.00109228	0	0.0188502	0
TCGA.69.7978.01A.11R.2187.07.LUAD.II	II	LUAD	TCGA	0.128204	0.47521	0.00269738	0	0.0386575	0.0181622	0.0712158	0	0.331451	0	0.0914668	0	0.019713	0	0.00697189	0	0.0200353	0	0.00321255	0.00343342	0.0195495	0.229211	0	0.0040018	0.0073921	0.002358	0.266077	0.235791	0	0.00701076	0	0.0176626	0.00051426
TCGA.55.6969.01A.11R.1949.07.LUAD.I	I	LUAD	TCGA	0.116391	0.0406448	0.00108111	0	0.00988738	0.232724	0.00017999	0	0.385693	0.0367228	0.0416353	0	0.0283878	0	0.0146521	0	0.0328242	0	0.00430584	0.00222374	0.0195765	0.439959	0	0.00391259	0.00352187	0.0123135	0.237955	0.176099	0	0.00712166	0	0.14594	0.00624925
TCGA.MP.A4TK.01A.11R.A24X.07.LUAD.II	II	LUAD	TCGA	0.124039	0.109468	0.0274074	0.00530315	0.0343083	0.0883586	0.140266	0	0.246666	0	0.0902291	0	0.01082	0	0.00687177	0	0.016915	0	0.00173667	0.0118537	0.00744866	0.488208	0	0.0024869	0.00147191	0.00700396	0.268879	0.206985	0.026458	0.0174153	0	0.0594011	0
TCGA.55.6987.01A.11R.1949.07.LUAD.I	I	LUAD	TCGA	0.0964577	0.313568	0.0216228	0.105801	0.0440054	0.112994	0.0210447	0	0.295551	0	0.0501234	0.00246008	0.0389676	0	0.0131182	0	0.0361976	0	0.004987	0.0127282	0.0429594	0.215548	0	0.00730087	0.00830543	0.0106683	0.228596	0.205953	0	0.0357428	0	0.0753002	0
TCGA.50.6591.01A.11R.1755.07.LUAD.IV	IV	LUAD	TCGA	0.046768	0.00244819	0.0175491	0	0.021518	0	0.00038956	0	0.287726	0	0.330343	0	0.00057577	0.00167086	0.00034925	0	0.111414	0	0.00019308	0.0213959	0.00117405	0.954541	0	0.00571994	0.00618257	0.00019731	0.0102481	0.174815	0.00305292	0.0001966	0	0.00107145	0.00046069
TCGA.75.6206.01A.11R.1755.07.LUAD.I	I	LUAD	TCGA	0.0870872	0.88608	0.0241123	0.0360045	0.291833	0	0.00020578	0	0.232032	0	0.065906	0	0.00539857	0	0.00179877	0	0.00423632	0	0.00091793	0.00010081	0.00410871	0.0605808	0	0.00067724	0.00207447	0.00010423	0.0151599	0.278072	0	0.00072698	0	0.00278275	0
TCGA.05.4389.01A.01R.1206.07.LUAD.I	I	LUAD	TCGA	0.147541	0.662464	0.00554471	0.0149158	0.0671019	0	0.0734068	0	0.248881	0.00073747	0.0469753	0	0.0430204	0	0.015286	0	0.0305875	0	0.00621728	0.00292217	0.0544598	0.0821242	0	0.0158627	0.0141901	0.00109492	0.218899	0.231713	0	0.00439465	0	0.00791355	0.00374769
TCGA.55.7724.01A.11R.2170.07.LUAD.I	I	LUAD	TCGA	0.125158	0.038829	0.129371	0.287198	0.0229628	0.00653006	0.00704997	0.516932	0.174534	0	0.269098	0	0.0153776	0.00066951	0.00532115	0	0.015273	0	0.00232949	0.0103097	0.0120159	0.0740773	0	0.00216613	0.0103069	0.00085457	0.0551468	0.194562	0	0.0145361	0	0.00939139	0
TCGA.55.7994.01A.11R.2187.07.LUAD.II	II	LUAD	TCGA	0.117819	0.0040294	0.013068	0.633793	0.055549	0.0109632	0.00562331	0	0.225814	0	0.17498	0	0.0235905	0	0.00728329	0	0.0184252	0	0.00492373	0.00024497	0.0299851	0.0441015	0	0.00802025	0.00111431	0.00445863	0.288619	0.28499	0	0.0123684	0.0171346	0.0131014	0
TCGA.97.A4M6.01A.11R.A24X.07.LUAD.I	I	LUAD	TCGA	0.130625	0.610928	0.0764632	0.0520329	0.0392009	0.0235989	0.0428176	0.00027841	0.266583	0	0.0794078	0	0.035242	0.00021043	0.0123043	0	0.0337762	0	0.00346673	0.00556221	0.00951451	0.157651	0	0.00346487	0.00858096	0.00578332	0.13403	0.214163	0.00712735	0.0271524	0	0.0200351	0
TCGA.55.8512.01A.11R.2403.07.LUAD.IV	IV	LUAD	TCGA	0.0492392	0.00922703	0.167114	0.870167	0.296187	0	0.0603406	0.0216457	0.170106	0	0.128254	0	0.00435307	0.0533522	0.00156861	0	0.00565765	0	0.00052031	0.00757979	0.00591024	0.0330478	0	0.00815004	0.00333654	0.00057603	0.00164415	0.095716	0	0.00253867	0	0.0037696	0
TCGA.55.8513.01A.11R.2403.07.LUAD.II	II	LUAD	TCGA	0.085005	0.0736557	0.225105	0.746017	0.074748	0.0166427	0.0152488	0.00453535	0.170428	0	0.112109	0	0.00555727	0.0334362	0.00114706	0	0.00478276	0	0.00054354	0.0093136	0.00205914	0.0704662	0	0.00042305	0.00457872	0.00256572	0.0413544	0.280234	0	0.0100019	0	0.0100423	0
TCGA.55.6970.11A.01R.1949.07.LUAD.III	III	LUAD	TCGA	0.0492968	0.246386	0.424013	0.465268	0.0234814	0.00336984	0.0083117	0	0.05612	0	0.289724	0	0.0110747	0	0.00294042	0	0.00949886	0	0.0016033	0.0292414	0.00504759	0.0542821	0	0.00105399	0.0223376	0.00079648	0.179115	0.109109	0	0.00418723	0	0.00374148	0
TCGA.67.3772.01A.01R.0946.07.LUAD.I	I	LUAD	TCGA	0.110094	0	0.0039223	0.725285	0.0369508	0.0252847	0.0207	0	0.344131	0	0.0815664	0	0.0180663	0.00241422	0.0117925	0	0.0149008	0	0.00337161	0.00302651	0.00918304	0.144731	0	0.00336355	0.00860431	0.00495299	0.0906547	0.266778	0	0.0123915	0	0.0578354	0
TCGA.05.4422.01A.01R.1206.07.LUAD.I	I	LUAD	TCGA	0.0930878	0	0.00289718	0.709353	0.37394	0.0515271	0.00730244	0	0.227831	0.0417658	0.0121829	0	0.0230616	0	0.00682037	0	0.0200951	0	0.00344527	0.00194874	0.0339223	0.0291874	0	0.00916384	0	0.00338037	0.166218	0.140289	0	0.0118773	0	0.0307036	0
TCGA.44.2662.11A.01R.1758.07.LUAD.I	I	LUAD	TCGA	0.0455105	0.283426	0.463813	0.529501	0.0260705	0	0.0165364	0	0.0897678	0	0.251947	0	0.00252305	0	0.00066617	0	0.0029467	0	0.0003394	0.0397856	0.00257238	0.0985513	0	0.00037991	0.00529217	5.9e-05	0.0434444	0.0965342	0	6.99e-05	0	0.00026381	0
TCGA.44.2668.01A.01R.0946.07.LUAD.I	I	LUAD	TCGA	0.117513	0.0619499	0.00224624	0	0.0217852	0.0150392	0.0160331	0	0.341643	0	0.156426	0	0.0162761	0	0.00694182	0	0.0172765	0	0.00367396	0.00558466	0.0289675	0.515215	0	0.00469402	0.00137016	0.00110858	0.400842	0.250972	0	0.00339713	0	0.0110458	0
TCGA.55.8301.01A.11R.2287.07.LUAD.I	I	LUAD	TCGA	0.0996827	0	0.00816559	0.315435	0.0592031	0.139855	0.00353912	0	0.346168	0.0604736	0.0722524	0	0.029704	0	0.0113379	0	0.0289513	0	0.00345111	0.00359617	0.019271	0.23564	0	0.00545165	0.00246671	0.00719373	0.242535	0.187444	0	0.0211078	0	0.0970768	0
TCGA.64.1676.01A.01R.0946.07.LUAD.I	I	LUAD	TCGA	0.028613	0	0.00237247	0	0.0247908	0.00137795	0.70474	0	0.100583	0	0.0256934	0	0.00659645	0	0.0049907	0	0.0031884	0	0.00043482	0	0.00668345	0.0750489	0	0.00327855	0	0.00030682	0.0970015	0.0834036	0.826572	0.00059034	0	0.00373431	0
TCGA.97.8179.01A.11R.2287.07.LUAD.I	I	LUAD	TCGA	0.056079	0.834944	0.108395	0.0557623	0.267825	0	0.0323509	0	0.236346	0	0.147546	0	0.00548496	0	0.0018663	0	0.00358014	0	0.00067255	0.00639949	0.004229	0.0916369	0	0.00121795	0.00175542	0.00015621	0.00950165	0.133102	0	0.00066927	0	0.00048066	0
TCGA.44.A4SU.01A.11R.A24X.07.LUAD.I	I	LUAD	TCGA	0.0727215	0	0.00922981	0.636716	0.0369812	0.0904218	0.433046	0	0.156712	0	0.0473842	0	0.0162228	0.00109788	0.00630364	0	0.0154374	0	0.00194807	0.00088405	0.00625184	0.162687	0	0.00145937	0.00375703	0.0110821	0.104436	0.0767277	0	0.0411272	0	0.0673648	0
TCGA.91.6849.01A.11R.1949.07.LUAD.III	III	LUAD	TCGA	0.0697906	0.928539	0.00297584	0.00787369	0.116393	0.0163074	0.00338697	0.00045704	0.364963	0	0.113112	0	0.00716133	0	0.00382731	0	0.0108274	0	0.00150385	0.00117066	0.0107748	0.0297973	0	0.0020007	0.00043599	0.00475344	0.0154189	0.217801	0	0.019978	0	0.0507508	0
TCGA.78.7153.01A.11R.2039.07.LUAD.I	I	LUAD	TCGA	0.0679083	0	0.00060175	0.931973	0.218762	0.0150587	0.168254	0	0.270764	0.00023686	0.0416686	0	0.0195893	3.93e-05	0.00506571	0	0.0165435	0	0.00269679	0.00623859	0.0168608	0.0406197	0	0.00330588	0.00153048	0.00305273	0.00430296	0.127558	0	0.010815	0	0.0265537	0
TCGA.50.5941.01A.11R.1755.07.LUAD.III	III	LUAD	TCGA	0.16643	0.00564107	0.0476906	0.467524	0.0334595	0.0361886	0.0238689	0	0.279068	0.0325145	0.0543488	0	0.0335841	0.00048935	0.0131461	0	0.0281268	0	0.0051241	0.00856784	0.0334545	0.166615	0	0.0057976	0.0139466	0.00529907	0.268128	0.225697	0	0.0155074	0	0.029398	0.00038491
TCGA.44.6778.01A.11R.1858.07.LUAD.I	I	LUAD	TCGA	0.136874	0.0649417	0.151973	0.3673	0.0185976	0.0435857	0.00078223	0	0.120795	0.043087	0.132128	0	0.0242988	0	0.00884353	0	0.0208661	0	0.00482332	0.0236065	0.0196725	0.0832985	0	0.00314163	0.00805766	0.00539918	0.366123	0.301973	0	0.0268585	0	0.0229735	0
TCGA.97.7941.01A.11R.2187.07.LUAD.I	I	LUAD	TCGA	0.0855162	0.100528	0.154287	0.544303	0.152437	0.00971427	0.0570892	0	0.236515	0	0.134622	0	0.0124212	0.0358108	0.00398708	0	0.0111572	0	0.00176778	0.0203591	0.00737895	0.145388	0	0.00145599	0.0151028	0.00223561	0.128794	0.122681	0	0.00743645	0	0.00901286	0
TCGA.05.4244.01A.01R.1107.07.LUAD.IV	IV	LUAD	TCGA	0.0766442	0.743577	0.0395225	0.0799573	0.112213	0	0.352775	0	0.124445	0	0.0546547	0	0.0110375	0.0015105	0.00310676	0	0.0060319	0	0.0014113	0	0.00546474	0.0528585	0	0.00190415	0.00091911	6.8e-05	0.120163	0.208246	0.00101441	0.00054229	0	0.0019333	0
TCGA.MP.A4T6.01A.32R.A262.07.LUAD.III	III	LUAD	TCGA	0.107688	0	0.0887463	0.846633	0.116412	0.0150918	0.00706373	0	0.244631	0.00524922	0.0624507	0	0.0357323	0.00080887	0.0106647	0	0.0253154	0	0.00278522	0.00179671	0.0154851	0.01351	0	0.00313775	0.00523176	0.0077941	0.111288	0.213267	0	0.025604	0	0.0332231	0.00039044
TCGA.55.7281.01A.11R.2039.07.LUAD.I	I	LUAD	TCGA	0.209342	0.821323	0.00810505	0	0.117183	0	0.00031319	0	0.230075	0	0.0519666	0	0.0165099	0	0.00767477	0	0.0170256	0	0.00124182	0.00074509	0.0156266	0.0763572	0	0.00272217	0.00076027	0.00050234	0.100815	0.266095	0	0.00113277	0	0.0544837	0
TCGA.44.5644.01A.21R.2039.07.LUAD.I	I	LUAD	TCGA	0.057069	0.164752	0.0125853	0	0.0359601	0.0577226	0.294363	0	0.282499	0	0.0439551	0	0.0139473	0.00186425	0.00609466	0	0.0121946	0	0.00203084	0.0388041	0.0159039	0.447398	0	0.00650673	0.00727495	0.00113203	0.282183	0.179293	0	0.00103396	0	0.0354313	0
TCGA.97.8175.01A.11R.2287.07.LUAD.I	I	LUAD	TCGA	0.198158	0	0.0424809	0.667054	0.0273513	0.00335252	0.0111007	0.0105704	0.307929	0	0.0679543	0	0.0240043	0	0.0075009	0	0.0123228	0	0.00159908	0.0123943	0.00571324	0.0675447	0	0.00157817	0.00165909	0.00202192	0.237425	0.270735	0	0.00899688	0	0.0105533	0
TCGA.05.4249.01A.01R.1107.07.LUAD.I	I	LUAD	TCGA	0.233531	0	0.0569613	0.666318	0.0557851	0.0116577	0.00681615	0	0.251288	0.00021633	0.0565781	0	0.0317132	0.00434829	0.00532796	0	0.0131423	0	0.0024493	0.00394533	0.00804585	0.100729	0	0.00273935	0.0264709	0.00304246	0.186314	0.242309	0	0.011094	0	0.019177	0
TCGA.75.5147.01A.01R.1628.07.LUAD.I	I	LUAD	TCGA	0.110036	0	0.00642226	0	0.0480701	0.0243913	0.185334	0	0.26022	0	0.0489847	0	0.0264807	0.00435445	0.0106925	0.00121809	0.0183303	0	0.00371892	0	0.012304	0.0801022	0	0.00319298	0.00746576	0.00437721	0.0753068	0.211971	0.807161	0.0119498	0	0.0379154	0
TCGA.44.2661.11A.01R.1758.07.LUAD.I	I	LUAD	TCGA	0.0467715	0.595227	0.468332	0.192236	0.0272007	0	0.00267348	0	0.0937755	0	0.249656	0	0.00484932	0	0.00128426	0	0.00422159	0	0.00055182	0.0258147	0.00142482	0.137242	0	0.0005314	0.0185371	3.23e-05	0.0309437	0.097975	0	0.00013242	0	0.00058839	0
TCGA.91.6836.11A.01R.1858.07.LUAD.I	I	LUAD	TCGA	0.0517091	0.193876	0.308824	0.537275	0.0469	0	0.002277	0	0.0361495	0	0.297803	0	0.00612269	0.00301031	0.00188438	0	0.00566882	0	0.00111617	0.0265488	0.0103314	0.0297193	0	0.00293078	0.00733979	6.76e-05	0.202231	0.226717	0	0.00066508	0	0.0008335	0
TCGA.35.4122.01A.01R.1107.07.LUAD.I	I	LUAD	TCGA	0.0900345	0	0.00868558	0.314411	0.0225841	0.0468944	0.265603	0	0.154207	0.0323895	0.120898	0	0.0226314	0	0.014634	0	0.0123201	0	0.00287907	0.0165577	0.0204245	0.150987	0	0.00750573	0.00136736	0.00173002	0.437393	0.226727	0	0.00320133	0	0.0259356	0
TCGA.44.3398.01A.01R.1107.07.LUAD.I	I	LUAD	TCGA	0.106699	0.0417001	0.191453	0.453238	0.014563	0.00693558	0.00080548	0	0.194905	0	0.191068	4.39e-05	0.0206097	0	0.00775716	0	0.0104059	0	0.00231808	0.0170947	0.00865305	0.23481	0	0.00339418	0.00739129	0.00189513	0.23371	0.226452	0	0.00948088	0.0050762	0.00954054	0
TCGA.67.6217.01A.11R.1755.07.LUAD.II	II	LUAD	TCGA	0.129195	0.939556	0.0540416	0.0322095	0.130308	0	0.0092607	0	0.225025	0	0.133521	0	0.0227404	0	0.00974305	0	0.0261921	0	0.00492298	0	0.0288785	0.0230625	0	0.00653779	0.00228062	0.00585958	0.00289103	0.152089	0	0.019609	0	0.0420766	0
TCGA.91.7771.01A.11R.2170.07.LUAD.II	II	LUAD	TCGA	0.100794	0.70661	0.00684955	0.0447302	0.125064	0.00699899	0.00464578	0	0.454166	0	0.0511732	0	0.0185877	0	0.00672518	0	0.0194224	0	0.00351993	0	0.0190105	0.118364	0	0.0030714	0.00231201	0.00280276	0.120985	0.155004	0	0.0113947	0	0.0177697	0
TCGA.97.A4LX.01A.11R.A24X.07.LUAD.I	I	LUAD	TCGA	0.163712	0	0.0295024	0.386619	0.0523788	0.0644164	0.00722914	0	0.273883	0.0293226	0.0323112	0	0.0363552	0.00051268	0.0108655	0	0.0275617	0	0.00433932	0.00380475	0.023295	0.216163	0	0.00390089	0.00817786	0.00904635	0.282333	0.242617	0	0.038075	0	0.0449266	0.0086503
TCGA.L4.A4E5.01A.11R.A24X.07.LUAD.I	I	LUAD	TCGA	0.0882236	0	0.0342272	0.482047	0.114441	0.0388711	0.123143	0	0.32134	2.28e-05	0.0643096	0	0.0309468	0.00144761	0.00972876	0	0.0208154	0	0.0021798	0.0041939	0.0192577	0.284853	0	0.00329175	0.00730411	0.00237289	0.159864	0.127046	0	0.00405316	0	0.0346235	0.0213955
TCGA.44.2655.11A.01R.1758.07.LUAD.I	I	LUAD	TCGA	0.0418014	0.369401	0.481287	0.378741	0.0396584	0	0.00816226	0	0.047968	0	0.304852	0	0.00155275	0.00565204	0.00052369	0	0.00144538	0	0.00023676	0.091117	0.00241509	0.109157	0	0.00027604	0.00701084	3.68e-05	0.0389212	0.0693036	0	9.7e-05	0	0.00038321	0
TCGA.62.8394.01A.11R.2326.07.LUAD.III	III	LUAD	TCGA	0.096443	0.562856	0.175493	0.0752577	0.0476321	0	0.0515834	0	0.283288	0	0.11327	0	0.0177207	0.00133573	0.00577399	0	0.0138381	0	0.00132501	0.0330315	0.00741607	0.160618	0	0.0138741	0.00319294	0.00163104	0.14101	0.158016	0.0221743	0.00358763	0	0.00910752	0.00052321
TCGA.62.A471.01A.12R.A24H.07.LUAD.II	II	LUAD	TCGA	0.0209957	0.00690736	0.0187313	0	0.179355	0.0122688	0.0009041	0.22284	0.29634	0	0.143186	0	0.0134655	0	0.00486336	0	0.0130741	0	0.0011375	0.00735968	0.0154754	0.177519	0	0.00309871	0.00146634	0.00151471	0.110125	0.268086	0.461514	0.00807276	0	0.0117001	0
TCGA.62.A46V.01A.11R.A24H.07.LUAD.I	I	LUAD	TCGA	0.0843043	0	0.0321583	0.781979	0.0588867	0	0.427757	0	0.210219	0	0.032758	0	0.00581529	0	0.00135614	0	0.00404414	0	0.00027039	2.68e-05	0.00092173	0.123275	0	0.00027622	0.0127852	2.51e-05	0.0819338	0.139361	0	5.01e-05	0	0.00179604	0
TCGA.67.3774.01A.01R.0946.07.LUAD.I	I	LUAD	TCGA	0.13026	0.810673	0.0465715	0.120864	0.124076	0	0.00381977	0	0.293322	0	0.089445	0	0.0211613	0.00343448	0.00783098	0	0.0165454	0	0.00712275	0.00210269	0.0105728	0.0555456	0	0.00205574	0.00164458	0.00221887	0.00573581	0.211181	0	0.01065	0	0.0231671	0
TCGA.75.6207.01A.11R.1755.07.LUAD.III	III	LUAD	TCGA	0.0210623	0.74734	0.00213914	0.0131317	0.0607133	0	0.666604	0	0.101482	0	0.0620725	0	0.00257856	0	0.00086764	0	0.00234833	0	0.0004503	0	0.00289683	0.0804058	0	0.00056	0.00228631	0.00022008	0.156837	0.0743662	0	0.00079742	0	0.00084199	0
TCGA.55.7576.01A.11R.2066.07.LUAD.I	I	LUAD	TCGA	0.119481	0.764071	0.0339928	0	0.213463	0	0.00198755	0	0.214568	0	0.0784281	0	0.017759	0	0.00607305	0	0.0175536	0	0.00269397	0.00055949	0.0196682	0.0954244	0	0.0037652	0.00578493	0.00252021	0.13416	0.245641	0	0.00926662	0	0.0131398	0
TCGA.MP.A4TI.01A.21R.A24X.07.LUAD.II	II	LUAD	TCGA	0.136777	0.217377	0.0244995	0.0674416	0.0262798	0.00876327	0.0033748	0.0096102	0.315002	0.00613863	0.150877	0	0.0335811	0	0.00981199	0	0.0271603	0	0.00279173	0.0118625	0.019005	0.328797	0	0.00389879	0.0106121	0.00185382	0.329455	0.231264	0	0.00556542	0	0.00825808	0.00994249
TCGA.49.AAR4.01A.12R.A41B.07.LUAD.III	III	LUAD	TCGA	0.0824743	6.93e-05	0.00911321	0	0.0741253	0.0580031	0.0097331	0	0.194127	0	0.0753618	0.0368354	0.0769698	0.00870357	0.0302384	0	0.0683242	0	0.00565498	0	0.128194	0.113596	0	0.0260718	0.0021407	0.00537346	0.0331842	0.121237	0.745821	0.0128296	0	0.080173	0.00164656
TCGA.97.7937.01A.11R.2170.07.LUAD.I	I	LUAD	TCGA	0.0554805	0.84762	0.0171201	0	0.193042	0	0.0131912	0	0.152084	0	0.430438	0	0.00447947	0	0.00129177	0	0.00343274	0	0.00066489	0	0.00242079	0.0917227	0	0.00052828	0.00692259	0.00070464	0.0537345	0.114581	0	0.00343526	0	0.00710598	0
TCGA.49.4501.01A.01R.1206.07.LUAD.I	I	LUAD	TCGA	0.110074	0	0.0167924	0.791261	0.0625151	0.0235178	0.0272038	0	0.32887	0	0.0941293	0	0.0271745	0	0.0121285	0	0.0267727	0	0.00419567	0.00389892	0.012837	0.092275	0	0.00470655	0.00806257	0.00708282	0.0809848	0.189737	0	0.0296083	0	0.0461728	0
TCGA.86.8056.01A.11R.2241.07.LUAD.III	III	LUAD	TCGA	0.144234	0.755577	0.0247353	0	0.140393	0.00098198	0.00168304	0	0.23122	0	0.100003	0	0.0207295	0.00206741	0.00646999	0	0.0142587	0	0.00300809	0.00271479	0.010529	0.0552497	0	0.0029438	0.0164216	0.00247992	0.166988	0.252833	0	0.0184809	0	0.0259977	0
TCGA.J2.A4AE.01A.21R.A24H.07.LUAD.I	I	LUAD	TCGA	0.0705077	0	0.0388114	0.838047	0.114267	0.0279482	0.322126	0	0.115712	0	0.101342	0	0.0114225	0.00841359	0.00587343	0	0.0155655	0	0.00175018	0.00447147	0.0127894	0.0236556	0	0.00268185	0.00738105	0.00503623	0.0900833	0.1157	0	0.0318672	0	0.0345466	0
TCGA.53.7813.01A.11R.2170.07.LUAD.III	III	LUAD	TCGA	0.0565237	0	0.0152238	0.773926	0.0591862	0.0570297	0.0119321	0	0.443811	0.0369239	0.0649327	0	0.04625	0	0.0266376	0	0.0350429	0	0.00556151	0	0.046281	0.113695	0	0.0145635	0.00072073	0.00600367	0.0177043	0.0419872	0	0.0150748	0	0.110988	0
TCGA.50.8459.01A.11R.2326.07.LUAD.II	II	LUAD	TCGA	0.175486	0.0022104	0.00504166	0.00254106	0.0448675	0.0492238	0.0252586	0.078263	0.301063	0	0.0664888	0	0.0104827	0.00983852	0.00555494	0	0.01147	0	0.00104544	0.0004637	0.00598615	0.59645	0	0.00146846	0.00135832	0.00468746	0.258772	0.294913	0	0.0156085	0	0.0305784	0.00087915
TCGA.44.7660.01A.11R.2066.07.LUAD.I	I	LUAD	TCGA	0.0333101	0.0427023	0.00317058	0	0.00974505	0.033268	0.736493	0.0841583	0.123465	0.0071033	0.0103756	0	0.00545407	0.0016686	0.00224401	0	0.00496068	0	0.00279812	0.0220456	0.00280251	0.506146	0	0.00665475	0.0260579	0.00082657	0.272528	0.0502805	0.00115939	0.00153589	0	0.00588348	0.00316211
TCGA.67.6216.01A.11R.1755.07.LUAD.I	I	LUAD	TCGA	0.149907	0	0.00745681	0.937995	0.0483131	0.0110318	0.0118744	0	0.295881	0	0.0243829	0	0.0231989	0	0.00822908	0	0.0189971	0	0.00348388	0.00024713	0.016968	0.0347979	0	0.00466466	0.00520808	0.0060836	0.0105247	0.316422	0	0.0365768	0	0.0275605	0.00019536
TCGA.78.7159.01A.11R.2039.07.LUAD.I	I	LUAD	TCGA	0.082531	0	0.00324928	0.714979	0.0932394	0.0607858	0.0012074	0	0.437902	0	0.0596565	0	0.0154661	0	0.00549566	0	0.0157439	0	0.00285407	0.00355395	0.0161417	0.214551	0	0.0182459	0.00124594	0.00592742	0.00488455	0.130534	0	0.0125621	0	0.0992431	0
TCGA.97.8174.01A.11R.2287.07.LUAD.II	II	LUAD	TCGA	0.133675	0.026253	0.120476	0.760765	0.237506	0.0125957	0.0103572	0	0.270704	0	0.0640599	0	0.0122176	0	0.00465375	0	0.0134388	0	0.00204047	0.00486192	0.00630997	0.187621	0	0.00125231	0.00517189	0.00169785	0.00273146	0.102813	0	0.00587179	0	0.0129269	0
TCGA.50.5939.11A.01R.1628.07.LUAD.I	I	LUAD	TCGA	0.0486014	0.278195	0.442101	0.407284	0.0240729	0	0.024152	0	0.0620989	0	0.267994	0	0.00128524	0	0.00042425	0	0.00141345	0	0.00024657	0.0405443	0.00123723	0.081841	0	0.00020274	0.0172904	1.84e-05	0.174845	0.125464	0	0.00016534	0	0.00052284	0
TCGA.55.6978.01A.11R.1949.07.LUAD.II	II	LUAD	TCGA	0.130415	0.0833938	0.00247633	0	0.0222015	0.0054979	0.00309628	0.0060267	0.317057	0.0318506	0.195898	0.0235159	0.0279433	0.00162041	0.00879643	0	0.0242127	0	0.00462383	0.0137187	0.0439817	0.489814	0	0.00981342	0.00892534	0.00052955	0.334527	0.202019	0	0.00126838	0	0.00566818	0.00110957
TCGA.91.6830.01A.11R.1949.07.LUAD.II	II	LUAD	TCGA	0.0594047	0.235221	0.130547	0.153907	0.161076	0.0100825	0.0404909	0.0444005	0.182981	0	0.19323	0	0.00910769	0.00032894	0.00391813	0	0.00800514	0	0.00246934	0.0275528	0.0133249	0.217702	0	0.00272171	0.022822	0.00084117	0.287983	0.179214	0	0.00531556	0	0.00735237	0
TCGA.44.2655.01A.01R.0946.07.LUAD.I	I	LUAD	TCGA	0.0599724	0.815477	0.141629	0.117431	0.192994	0.00463277	0.041819	0	0.203202	0	0.168745	0	0.0140983	0	0.00645287	0	0.0109285	0	0.00158742	0.00796537	0.00458148	0.0411177	0	0.0009342	0.00185059	0.00372938	0.0115256	0.107073	0	0.0219795	0	0.0202751	0
TCGA.62.A46S.01A.11R.A24H.07.LUAD.I	I	LUAD	TCGA	0.104827	0	0.019233	0.94099	0.288154	0.00688672	0.00050914	0	0.205272	0	0.100437	0	0.0241688	0.00077289	0.00711539	0	0.0155672	0	0.0046907	0.0110326	0.0119145	0.0319723	0	0.00318441	0.00271307	0.00242712	0.00372461	0.191456	0	0.00220677	0	0.018836	0.00190765
TCGA.38.4629.01A.02R.1206.07.LUAD.II	II	LUAD	TCGA	0.0884121	0.164114	0.00056445	0	0.0387351	0.0234568	0.0196198	0.0095813	0.160396	0	0.366996	0	0.00677366	0	0.00433146	0	0.00697591	0	0.00120921	0.00909567	0.0136612	0.248329	0	0.00333462	0.0001368	0.00076092	0.540829	0.27152	0.00445746	0.0013162	0	0.0153928	0
TCGA.49.AAR3.01A.11R.A41B.07.LUAD.II	II	LUAD	TCGA	0.0926997	0.00351304	0.00303393	0	0.022545	0.0494408	0.00047697	0.00122039	0.275755	0.077515	0.243079	0.0206003	0.0316806	0	0.0113124	0	0.0233918	0	0.00257894	0.0363018	0.0382677	0.393385	0	0.00753033	0	0.00388737	0.404673	0.209325	0.00216421	0.0122328	0	0.0222023	0.0111865
TCGA.MP.A5C7.01A.11R.A262.07.LUAD.I	I	LUAD	TCGA	0.05419	0	0.0196173	0.93502	0.481612	0.0002077	0.00358782	0	0.259367	0	0.0548067	0	0.0110476	0.00051848	0.00241246	0	0.00773005	0	0.00101038	0.00872917	0.00241655	0.0151314	0	0.00049543	0.00199721	0.00041301	0.0383958	0.0924154	0	0.00144034	0	0.00743842	0
TCGA.49.4490.11A.01R.1858.07.LUAD.III	III	LUAD	TCGA	0.0209749	0.248752	0.500728	0.44885	0.0209045	0	0.00466564	0	0.0349797	0	0.344286	0	0.0041301	0.00298419	0.00210536	0	0.00241343	0	0.00057098	0.1428	0.00381469	0.0808443	0	0.00122939	0.0111858	9.87e-05	0.0645829	0.0580645	0	0.00020573	0	0.00082869	0
TCGA.55.7913.01B.11R.2241.07.LUAD.I	I	LUAD	TCGA	0.0695997	0.743212	0.00676778	0	0.234926	1.67e-05	0.205468	0	0.229772	0	0.0269399	0	0.0182131	0	0.00881608	0	0.0116719	0	0.00267513	0	0.0139268	0.144987	0	0.00280764	0	0.00153542	0.111784	0.14459	0	0.00320904	0	0.0190816	0
TCGA.44.5643.01A.01R.1628.07.LUAD.III	III	LUAD	TCGA	0.126633	0.00627532	0.0540899	0.00087809	0.0181646	0.0120571	0.00167866	0.902694	0.423512	0	0.0504508	0	0.0323999	0	0.0131907	0	0.0319699	0	0.0078796	0	0.0262382	0.0295696	0	0.00549959	0	0.00710213	0.0475967	0.144037	0	0.0245188	0	0.0326361	0.00092874
TCGA.75.5125.01A.01R.1755.07.LUAD.II	II	LUAD	TCGA	0.171487	0.232745	0.00814309	0.00478514	0.0464928	0.00311144	0.0134977	0	0.336595	0	0.0448907	0	0.0259557	0	0.00772943	0	0.019951	0	0.00458457	0.00275052	0.0248724	0.225493	0.320338	0.00325799	0.00769485	0.00185877	0.203082	0.275878	0	0.0033997	0	0.011407	0
TCGA.49.AARQ.01A.11R.A41B.07.LUAD.I	I	LUAD	TCGA	0.142315	0.851353	0.0278608	0	0.0512718	0.0025415	0.0142219	0	0.457484	0	0.0150679	0	0.0449903	0.00014011	0.0194611	0.00854202	0.0372334	0	0.00086565	0.00692668	0.0262561	0.0628068	0	0.0358145	0.00155983	0.00461276	0.0661301	0.0858069	0	0.0146069	0	0.0221316	0
TCGA.55.6980.01A.11R.1949.07.LUAD.I	I	LUAD	TCGA	0.139333	0	0.00496016	0	0.0461233	0	0.220066	0	0.253569	0	0.119942	0	0.0267385	1.14e-05	0.010903	0	0.0209434	0	0.00310997	0	0.00727834	0.181384	0	0.00186689	0.00326116	9.83e-05	0.0485415	0.139504	0.766802	0.00084881	0	0.00471483	0
TCGA.55.8616.01A.11R.2403.07.LUAD.I	I	LUAD	TCGA	0.0762096	5.63e-05	0.0199189	0	0.298122	0.0165934	0.00397615	0	0.205657	0	0.149261	0	0.0112332	0.0068044	0.00531929	0	0.0198899	0	0.00203232	0	0.0118897	0.0558083	0	0.00355456	0.00156812	0.00761526	0.00055867	0.111377	0.918611	0.0336749	0	0.04027	0
TCGA.50.6673.01A.11R.1949.07.LUAD.I	I	LUAD	TCGA	0.129591	0	0.00829817	0.679124	0.0376913	0.0111417	0.145352	0	0.369394	0	0.0610258	0	0.00941695	0.00426052	0.00783742	0	0.00846835	0	0.00153251	0.00673874	0.00324742	0.151883	0	0.00054082	0.00280243	0.00205019	0.144049	0.185986	0	0.00178746	0	0.0277807	0
TCGA.55.A493.01A.11R.A24H.07.LUAD.I	I	LUAD	TCGA	0.135822	0	0.00537786	0	0.0345596	0.0145674	0.0602394	0	0.301365	0	0.078878	0	0.0355082	0	0.0110895	0	0.0301804	0	0.0028062	0	0.0249804	0.150971	0.383337	0.00524265	0.00049309	0.00728562	0.119002	0.218271	0.33163	0.025691	0	0.0227039	0
TCGA.67.6215.01A.11R.1755.07.LUAD.I	I	LUAD	TCGA	0.156542	0	0.0637235	0.98991	0.0677328	0	0.0024484	0	0.159184	0	0.0817907	0	0.0104851	0	0.00289862	0	0.00779234	0	0.00183584	0.00207996	0.00501394	0.0037936	0	0.00073109	0.00309688	9.54e-05	0.00112001	0.436241	0	0.00034852	0	0.00313685	0
TCGA.55.7573.01A.11R.2039.07.LUAD.I	I	LUAD	TCGA	0.129895	0.901435	0.0350251	0.036809	0.0419861	0.0046264	0.106561	0	0.334307	0	0.079655	0	0.0279755	0.00457438	0.00703537	0	0.0209695	0	0.00440689	0	0.0106578	0.0422831	0	0.00170525	0.00800061	0.00771061	0.00227121	0.113739	0	0.0454851	0	0.0328846	0
TCGA.44.3396.01A.01R.1206.07.LUAD.III	III	LUAD	TCGA	0.153475	0.288572	0.00334873	0	0.0216428	0.0681894	0.00280433	0	0.364876	0	0.0437686	0	0.0192507	0	0.00724185	0	0.0211373	0	0.00359258	0.0203893	0.0289773	0.353565	0	0.00611353	0.00591069	0.00513426	0.263373	0.249478	0	0.00863287	0	0.0605262	0
TCGA.55.6968.01A.11R.1949.07.LUAD.IV	IV	LUAD	TCGA	0.161829	0	0.00131065	0	0.0226251	0.100293	0.00088882	0.00191399	0.240797	0.0308507	0.0334119	0	0.0291369	0	0.010727	0	0.0235915	0	0.00420201	0.00508583	0.0263409	0.291345	0	0.00605805	0	0.0113934	0.568091	0.359427	0.00241968	0.0054519	0	0.0628085	0
TCGA.53.7624.01A.11R.2066.07.LUAD.IV	IV	LUAD	TCGA	0.0691292	0.00474735	0.00488684	0	0.0697008	0.0272602	7.9e-05	0.0442707	0.371529	0.0372074	0.245355	0	0.0161617	7.18e-05	0.00687418	0	0.0173685	0	0.00242906	0	0.0155644	0.564347	0	0.00820464	0	0.00124117	0.319972	0.154838	0	0.00402924	0	0.0126099	0.00212385
TCGA.75.7027.01A.11R.1949.07.LUAD.I	I	LUAD	TCGA	0.102576	0.00272068	0.00508086	0.0119994	0.0861467	0.0023915	0.0882575	0.0560349	0.455585	0	0.049343	0	0.00999767	0.00121632	0.00424618	0	0.00799047	0	0.00157098	0.0444839	0.00808863	0.703219	0	0.00167862	0.00679648	0.00097803	0.171138	0.160767	0	0.00172836	0	0.015966	0
TCGA.75.6211.01A.11R.1755.07.LUAD.I	I	LUAD	TCGA	0.0756042	0.287937	0.00122335	0	0.148466	0.0575206	0.132199	0	0.369755	0	0.0279837	0	0.0185742	0.00128206	0.00690971	0	0.0157358	0	0.00452554	0.028449	0.018099	0.507127	0	0.00293291	0	0.00363021	0.0831746	0.124202	0	0.00416219	0	0.0459963	0.0345095
TCGA.75.6214.01A.41R.1949.07.LUAD.III	III	LUAD	TCGA	0.0423689	0.00064961	0.00376178	0	0.0874411	0	0.00202041	0.796046	0.139296	0	0.514982	0	0.00647579	0.00023189	0.00283157	8.51e-05	0.00593294	0	0.00080572	0.00153466	0.00769891	0.0942046	0	0.00305716	0.0003265	0.00011763	0.106922	0.181939	0	0.00039849	0	0.00087294	0
TCGA.95.7948.01A.11R.2187.07.LUAD.I	I	LUAD	TCGA	0.0426641	0.471205	0.008118	0	0.18262	0.0187696	0.00533565	0	0.141548	0	0.475736	0	0.00435839	0.0152005	0.00254295	0	0.0037129	0	0.00033426	0.02585	0.00679492	0.246319	0	0.00218935	0.00832884	0.00104485	0.214326	0.106067	0	0.00142149	0	0.0155119	0
TCGA.44.7659.01A.11R.2066.07.LUAD.I	I	LUAD	TCGA	0.0930701	0	0.0264943	0.970845	0.283095	0.00713425	0.00552835	0	0.198679	0	0.0653158	0	0.0145438	0.00921764	0.00534132	0	0.0145315	0	0.00154295	0	0.0104066	0.00889634	0	0.0015762	0.00137061	0.00782956	0.00253632	0.194068	0	0.0368398	0	0.0411381	0
TCGA.05.4405.01A.21R.1858.07.LUAD.I	I	LUAD	TCGA	0.152387	0.576747	0.0265877	0.00562626	0.14097	0.00478489	0.0140854	0	0.324048	0	0.0539718	0	0.0122165	0	0.00313064	0	0.0100236	0	0.00213911	0.00094259	0.0151751	0.283267	0	0.00222494	0.00831732	0.0032989	0.120316	0.203326	0	0.0103363	0	0.0260791	0
TCGA.MP.A4SV.01A.11R.A24X.07.LUAD.I	I	LUAD	TCGA	0.105423	0.64729	0.0194766	0.0224606	0.0502934	0.0217031	0.130325	0	0.268418	0	0.0504914	0	0.0341079	0	0.0111419	0	0.0267377	0	0.00401094	0.00038276	0.033189	0.154233	0	0.00675392	0.00462366	0.00711679	0.143509	0.196066	0.00579788	0.017885	0	0.0385639	0
TCGA.49.4488.01A.01R.1755.07.LUAD.I	I	LUAD	TCGA	0.130332	0	0.0113854	0.658461	0.0945259	0.0132193	0.00186736	0	0.175261	0.00146871	0.243945	0	0.0316886	0.00227622	0.0121841	0	0.0232948	0	0.00257093	0.00841311	0.0380923	0.0634249	0.15455	0.0109255	0.00044025	0.00299513	0.0977465	0.181887	0	0.00884833	0	0.030198	0
TCGA.78.7148.01A.11R.2039.07.LUAD.II	II	LUAD	TCGA	0.0624226	0.711711	0.0119479	0.189098	0.357459	0	0.0918777	0	0.201071	0	0.0716784	0	0.0162661	0	0.00655866	0	0.0154663	0	0.00286253	0.00193296	0.0215884	0.0539305	0	0.0040208	0.00083512	0.00026815	0.0424923	0.130096	0	0.00092301	0	0.00549355	0
TCGA.44.8117.01A.11R.2241.07.LUAD.I	I	LUAD	TCGA	0.120828	0.817567	0.0387922	0	0.147153	0	0.00458718	0	0.343515	0	0.0776595	0	0.014831	0	0.00597608	0	0.0117276	0	0.00217885	0.00058291	0.014809	0.110418	0	0.00203226	0.00294507	0.00137955	0.0684869	0.191495	0	0.00564301	0	0.0173918	0
TCGA.44.2666.01A.01R.0946.07.LUAD.I	I	LUAD	TCGA	0.0715279	0.014529	0.128471	0.893543	0.114896	0.00497902	0.00107319	0	0.242657	0	0.215255	0	0.00965621	0.00063337	0.00250665	0	0.00880329	0	0.00251958	0.00248779	0.0166259	0.0426486	0	0.00300286	0.0370043	0.00085828	0.00417453	0.151927	0	0.00370582	0	0.0265137	0
TCGA.44.6145.01A.11R.1755.07.LUAD.I	I	LUAD	TCGA	0.0812317	0.0162289	0.0238332	0.122946	0.0932929	0.0824234	0.0102644	0.117891	0.403811	0.0263691	0.0736114	0	0.0209688	0.0003614	0.0104566	0	0.0251181	0	0.00485343	0.00232465	0.0383658	0.392469	0	0.00619753	0.00954993	0.00579243	0.229192	0.140524	0.00011324	0.0154438	0	0.0462351	0.00013196
TCGA.55.6972.01A.11R.1949.07.LUAD.I	I	LUAD	TCGA	0.00821187	0.025004	0.0500127	0.945042	0.819317	0	0.00291126	0	0.0282495	0	0.0668285	0	0.0022066	0	0.00065251	0	0.00152925	0	0.00011099	0.0118886	0.00253096	0.0126755	0	0.00090709	0.00025105	0.00011343	0.00513938	0.0140776	0	0.00033906	0	0.00200181	0
TCGA.78.7536.01A.11R.2066.07.LUAD.III	III	LUAD	TCGA	0.162147	0.38848	0.00281774	0	0.275336	0.0194482	0.00109724	0	0.116968	0	0.0340027	0	0.0178493	0	0.0074057	0	0.0174637	0	0.00348875	0.00127958	0.0193213	0.200992	0	0.00339621	7.79e-05	0.00117444	0.389723	0.319597	0	0.00102393	0	0.0169115	0
TCGA.MP.A4T7.01A.11R.A24X.07.LUAD.IV	IV	LUAD	TCGA	0.0574279	0.0391449	0.161357	0.804113	0.171143	0.00189522	0.0296623	0.0170532	0.185632	0	0.173233	0	0.00937976	0.0003398	0.0029982	0	0.00925965	0	0.00072468	0.0366946	0.00537536	0.0794646	0	0.00111832	0.00287157	0.00105571	0.0184231	0.183124	0	0.00398784	0	0.00452057	0
TCGA.49.6744.01A.11R.1858.07.LUAD.II	II	LUAD	TCGA	0.131099	0.618254	0.0655488	0.0129067	0.0638643	0.0165444	0.0372605	8.24e-05	0.273111	0	0.0990213	0	0.0244079	0	0.0103185	0	0.0266654	0	0.00370974	0.0115801	0.0200364	0.164128	0	0.00448145	0.00885887	0.00282828	0.167396	0.199398	0	0.00538137	0	0.0328674	0.00025067
TCGA.05.4415.01A.22R.1858.07.LUAD.III	III	LUAD	TCGA	0.0509139	0.186157	0.0228525	0.0782762	0.176947	0.0025442	0.00258753	0	0.151579	0	0.282937	0	0.0164267	0	0.00662804	0	0.012829	0	0.00414058	0.0190786	0.0360952	0.292039	0	0.0052779	0.00829311	0.00033701	0.413612	0.223345	0	0.00097009	0	0.00613403	0
TCGA.J2.8194.01A.11R.2241.07.LUAD.II	II	LUAD	TCGA	0.103958	0.802527	0.011415	0.0313061	0.111874	0	0.0189401	0	0.445015	0	0.166152	0	0.00720045	0	0.00275049	0	0.00575097	0	0.00126714	0.00559974	0.00340307	0.138742	0	0.00056093	9.97e-06	0.00047481	0.0218157	0.116272	0	0.002387	0	0.0025783	0
TCGA.49.6743.01A.11R.1858.07.LUAD.III	III	LUAD	TCGA	0.0757284	0.195289	0.0069546	0.0487599	0.0872439	0.0324485	0.272706	0	0.227269	0	0.0310755	0	0.0101195	0	0.00405361	0	0.00925404	0	0.00181413	0.00657607	0.00940892	0.377544	0	0.00183142	0.00461284	0.00248643	0.33477	0.232835	0	0.00580252	0	0.0214173	0
TCGA.55.8510.01A.11R.2403.07.LUAD.I	I	LUAD	TCGA	0.119978	0.0366296	0.0911889	0.405231	0.0548696	0.0197643	0.0337598	0	0.223237	0	0.132936	0	0.0181371	0.00049755	0.00687482	0	0.0149461	0	0.00185557	0.0180939	0.0160668	0.196362	0	0.00355832	0.0123889	0.00247845	0.311034	0.258037	0	0.0068119	0	0.0152649	0
TCGA.44.4112.01A.01R.1107.07.LUAD.I	I	LUAD	TCGA	0.0935632	0.663876	0.00701158	0.0475242	0.0401323	0	0.0133005	0	0.372722	0	0.151179	0	0.0179927	0	0.00660807	0	0.013557	0	0.00307637	0.00329765	0.018595	0.149484	0	0.00491041	0.00918595	0.00275086	0.126632	0.228579	0	0.00369189	0	0.0223303	0
TCGA.35.4123.01A.01R.1107.07.LUAD.I	I	LUAD	TCGA	0.0965357	0.274487	0.00140921	0	0.0311747	0.0125315	0.00029114	0	0.155327	0.00053379	0.219797	0.0178302	0.0685616	0	0.0359156	0	0.0374581	0	0.0111687	0.0078832	0.110191	0.243313	0	0.0340955	0.0094149	0.00147463	0.370413	0.179154	0	0.00833105	0	0.00911522	0.0635929
TCGA.97.7553.01A.21R.2039.07.LUAD.I	I	LUAD	TCGA	0.121073	0.0503188	0.129994	0.544415	0.0345368	0.0148935	0.0119114	0	0.148452	0	0.186455	0	0.0105565	0.00181842	0.00364979	0	0.0099934	0	0.00246613	0.00890266	0.012833	0.0723372	0	0.00315545	0.0168016	0.00209594	0.290513	0.298706	0	0.0104589	0	0.0136622	0
TCGA.97.A4M2.01A.12R.A24X.07.LUAD.I	I	LUAD	TCGA	0.0724366	0.100179	0.217875	0.728409	0.122102	0.0251701	0.0211233	0	0.120903	0.00464545	0.150191	0	0.0142268	0.00398822	0.00397921	0	0.0128294	0	0.00158031	0.0227673	0.0110198	0.061448	0	0.00239402	0.021946	0.00250503	0.0314468	0.221969	0	0.00998404	0	0.0148817	0
TCGA.50.8460.01A.11R.2326.07.LUAD.I	I	LUAD	TCGA	0.0448511	0.885122	0.03816	0.0591598	0.0297761	0	0.350296	0	0.343083	0	0.0344977	0	0.00991746	0	0.00467224	0	0.0116619	0	0.00077601	0	0.0045164	0.0472231	0	0.00148353	0.00692999	0.00288887	0.00156545	0.094696	0	0.0066487	0	0.0220747	0
TCGA.91.6847.11A.01R.1949.07.LUAD.I	I	LUAD	TCGA	0.0168636	0.436662	0.582179	0.493467	0.0532951	0	0.00491366	0	0.01533	0	0.274719	0	0.00091242	0.0172706	0.00021594	0	0.00080413	0	7.96e-05	0.0181086	0.00078507	0.0186883	0	9.21e-05	0.0058588	1.08e-05	0.00994512	0.049474	0	1.62e-05	0	0.00030916	0
TCGA.L9.A5IP.01A.21R.A39D.07.LUAD.IV	IV	LUAD	TCGA	0.037594	0	0.00177417	0	0.372092	0.00058348	0.0585819	0.751729	0.212736	0	0.080978	0	0.0111404	0	0.00571853	0	0.0108717	0	0.00183486	0	0.0141475	0.108523	0	0.00311556	0	0.00065882	0.139164	0.172644	0	0.00040397	0	0.0157089	0
TCGA.05.5423.01A.01R.1628.07.LUAD.II	II	LUAD	TCGA	0.101622	0	0.0848117	0.825069	0.166717	0.00460636	0.132025	0	0.0865992	0	0.0555823	0	0.0207856	0.00070787	0.0100979	0	0.0131281	0	0.00273099	0.00286309	0.00909002	0.0371172	0	0.00366509	0.00522836	0.00169642	0.124408	0.286265	0	0.0134952	0	0.0116882	0
TCGA.86.8054.01A.11R.2241.07.LUAD.II	II	LUAD	TCGA	0.103942	0	0.0897965	0.584158	0.031503	0.00095389	0.00898716	0	0.352776	0	0.113212	0	0.0128727	0	0.00487369	0	0.0120453	0	0.00252053	0	0.0110104	0.340578	0	0.00310757	0.00869572	0.00039969	0.0656152	0.242355	0	0.00336304	0	0.0072347	0
TCGA.MP.A4TE.01A.22R.A466.07.LUAD.II	II	LUAD	TCGA	0.0300602	0.928432	0.00270558	0.0110613	0.190417	0	0.0373815	0	0.592695	0	0.014632	0	0.00445021	0	0.00751982	0	0.00508626	0	0.00219854	0.00105173	0.00526641	0.0579053	0	0.0009392	0	0.00281866	0.00154935	0.0768251	0	0.00097687	0	0.0260273	0
TCGA.86.8278.01A.11R.2287.07.LUAD.II	II	LUAD	TCGA	0.112369	0.699178	0.0119441	0	0.0246798	0	0.00245861	0.00016879	0.465731	0	0.0462274	0	0.0204258	0	0.0064768	0	0.0161804	0	0.00287117	0	0.00696992	0.182664	0	0.00182463	0.00758297	0.00238825	0.110406	0.228206	0	0.0040964	0	0.0471503	0
TCGA.55.6982.01A.11R.1949.07.LUAD.II	II	LUAD	TCGA	0.135498	0	0.00505497	0.412567	0.0654794	0.0198606	0.0146196	0	0.350593	0	0.0746266	0	0.0114249	0.00249819	0.00316375	0	0.00775737	0	0.00115321	0	0.00720709	0.293204	0.00684512	0.00231686	0.00133287	0.00388906	0.263692	0.283843	0	0.00763269	0	0.0257402	0
TCGA.MP.A4TH.01A.31R.A262.07.LUAD.I	I	LUAD	TCGA	0.104965	0	0.0222611	0.875152	0.138038	0.0596644	0.00199358	0	0.254417	0.00472942	0.0486278	0	0.0370608	0	0.010843	0	0.030177	0	0.00466051	0.00027658	0.0167898	0.0451171	0	0.0045086	0.00348668	0.0220465	0.00442743	0.117164	0	0.106834	0	0.0796132	0.00714611
TCGA.86.8279.01A.11R.2287.07.LUAD.II	II	LUAD	TCGA	0.104712	0.781005	0.00985993	0	0.129442	0	0.00271731	0	0.433894	0	0.122261	0	0.0103487	0	0.00170145	0	0.00419282	0	0.00040618	0	0.00275149	0.191803	0	0.00067699	0	0.00076463	0.0271926	0.168738	0	0.00043536	0	0.00709812	0
TCGA.97.A4M0.01A.11R.A24X.07.LUAD.I	I	LUAD	TCGA	0.1292	0.881121	0.0238328	0.0942164	0.139715	0	0.0416423	0	0.31318	0	0.0317975	0	0.0357409	0	0.0109464	0	0.0300895	0	0.00371047	0.00047826	0.0288518	0.0110154	0	0.00649788	0.00437355	0.00189592	0.00856871	0.18122	0	0.0100977	0	0.0115821	0.00022631
TCGA.55.6981.11A.01R.1949.07.LUAD.III	III	LUAD	TCGA	0.0566402	0.367111	0.401553	0.313901	0.041626	0	0.0123843	0	0.0477028	0	0.30671	0	0.00236936	0.002798	0.00062752	0	0.00215856	0	0.00043644	0.101816	0.00139497	0.0565509	0	0.00020577	0.015342	8.01e-05	0.142481	0.124777	0	0.00077486	0	0.00055891	0
TCGA.55.8096.01A.11R.2241.07.LUAD.I	I	LUAD	TCGA	0.0940618	0	0.00148272	0	0.0278439	0.0206714	0.304757	0	0.233604	0	0.0385327	0	0.00666636	0.00207538	0.00314974	0.00026282	0.00602676	0	0.00121937	0	0.00566391	0.202548	0	0.00175523	0.00345859	0.00179364	0.17184	0.246621	0.599144	0.00524868	0	0.0215728	0
TCGA.55.8614.01A.11R.2403.07.LUAD.I	I	LUAD	TCGA	0.0936576	0.273175	0.0278159	0.0202553	0.0378735	0.00412396	0.0182939	0.450138	0.494027	0	0.146384	0	0.0103773	0.00226198	0.00531551	0	0.0147283	0	0.00139197	0	0.0133232	0.20015	0	0.00197496	0.00108991	0.00237084	0.0488054	0.0987609	0	0.00409465	0	0.0296104	0
TCGA.44.6778.11A.01R.1858.07.LUAD.I	I	LUAD	TCGA	0.0560548	0.231108	0.374372	0.377261	0.0300918	0	0.00081995	0	0.0531746	0	0.318397	0	0.0078177	0.00116967	0.00269543	0	0.00718962	0	0.00139337	0.0549571	0.00752337	0.0585433	0	0.0015262	0.0130362	3.16e-05	0.263925	0.137494	0	0.00071728	0	0.00070162	0
TCGA.86.8359.01A.11R.2326.07.LUAD.III	III	LUAD	TCGA	0.0769659	0.792876	0.00572098	0	0.162237	0	0.0185845	6.97e-05	0.308018	0	0.0587168	0	0.0490216	0.0118841	0.0213744	0	0.0491235	0	0.00810183	0.0006867	0.0851397	0.118282	0	0.0160721	0.00033637	0.00085887	0.0758653	0.124209	0	0.00236195	0	0.013494	0
TCGA.NJ.A55O.01A.11R.A262.07.LUAD.II	II	LUAD	TCGA	0.0657386	0.0341228	0.192938	0.898504	0.160402	0.00016096	0.00574789	0	0.110003	0	0.191289	0	0.00783938	0	0.00234236	0	0.0071636	0	0.00055139	0.0257177	0.00331898	0.0308669	0	0.0007169	0.00329261	0.0011782	0.00733527	0.243322	0	0.00336875	0	0.00407979	0
TCGA.L9.A7SV.01A.11R.A39D.07.LUAD.II	II	LUAD	TCGA	0.0797696	0.8657	0.0324751	0	0.40773	0	0.00965688	0	0.101017	0	0.18303	0	0.0128497	0	0.00628981	0	0.0118362	0	0.00229089	0.010241	0.0148008	0.0517694	0	0.00263279	0.00047035	0.00221571	0.0718194	0.106307	0	0.0137046	0	0.0133938	0
TCGA.50.6595.11A.01R.1858.07.LUAD.III	III	LUAD	TCGA	0.0363489	0.332757	0.471456	0.48762	0.0388449	0	0.00221422	0	0.0369259	0	0.318226	0	0.00524785	0.00258502	0.00131559	0	0.0047682	0	0.00056496	0.0755838	0.00388286	0.038226	0	0.00091214	0.0317351	1.66e-05	0.0314927	0.0788296	0	0.00015208	0	0.00029429	0
TCGA.55.8091.01A.11R.2241.07.LUAD.I	I	LUAD	TCGA	0.0629994	0.674918	0.00102142	0.0131886	0.0120981	0	0.542021	0	0.260617	0	0.0270819	0	0.00668642	0.00290131	0.00196021	0	0.00477267	0	0.00063139	0	0.00224572	0.242744	0	0.0003411	0.0055919	0.00016131	0.060656	0.0721715	0	0.00014836	0	0.00504224	0
TCGA.55.7727.01A.11R.2170.07.LUAD.III	III	LUAD	TCGA	0.103744	0.00099539	0.0690241	0.657845	0.0608332	0.00902773	0.0160687	0	0.282973	0.00580436	0.112194	0	0.0380692	1.61e-05	0.017478	0	0.0311341	0	0.00603174	0	0.0206531	0.0433231	0.223487	0.00430722	0.0066556	0.00646324	0.0445717	0.119758	0	0.0923659	0	0.0189023	0.00827366
TCGA.50.5932.01A.11R.1755.07.LUAD.II	II	LUAD	TCGA	0.0634634	0.976284	0.0564429	0	0.477884	0	0.00592444	0	0.103243	0	0.0553347	0	0.00445438	0	0.0016425	0	0.00380385	0	0.00094341	0	0.00322683	0.0205958	0	0.00060234	0.00064013	0.00033744	0.00247975	0.214635	0	0.00062441	0	0.00743844	0
TCGA.50.5051.01A.21R.1858.07.LUAD.III	III	LUAD	TCGA	0.082102	0.974002	0.0319654	0	0.257646	0	0.0335992	0	0.300488	0	0.0825993	0	0.0116088	0	0.00430327	0	0.0108172	0	0.0008033	0.00440967	0.01146	0.0162265	0	0.00277745	0.00201889	0.00536754	0.00334256	0.0859801	0	0.0300758	0	0.0484064	0
TCGA.05.4384.01A.01R.1755.07.LUAD.III	III	LUAD	TCGA	0.0779778	0.040576	0.088218	0.832855	0.298863	0	0.00870786	0	0.118455	0	0.194556	0	0.00541241	0	0.00158115	0	0.00404395	0	0.00065559	0.0225196	0.00348811	0.0653089	0	0.00063251	0.00270408	0.0001861	0.0360362	0.194233	0	0.00064901	0	0.00234114	0
TCGA.44.A479.01A.31R.A24H.07.LUAD.I	I	LUAD	TCGA	0.16604	0.332961	0.0034836	0	0.0183105	0.0744552	0.0151118	0	0.34612	0.0026672	0.0202363	0	0.0432885	0	0.0160826	0	0.0327504	0	0.00575179	0.00076479	0.0376651	0.440896	0	0.00535919	0.0005923	0.00983962	0.147663	0.184341	0	0.0348617	0	0.0607577	0
TCGA.75.7030.01A.11R.1949.07.LUAD.II	II	LUAD	TCGA	0.0882278	0.0146951	0.0718384	0.312485	0.0811881	0.0395295	0.0683544	0.137515	0.331352	0	0.170146	0	0.0153002	0.00897585	0.00585553	0	0.0206541	0	0.00247547	0	0.0147952	0.46361	0	0.00236671	0.0107027	0.00421627	0.0124864	0.0708672	0	0.00988871	0	0.0424734	0
TCGA.49.AARE.01A.11R.A41B.07.LUAD.I	I	LUAD	TCGA	0.0991166	0.193185	0.0200644	0.00054136	0.320752	0.0863783	0.00543226	0.0111387	0.251357	2.95e-05	0.032555	0	0.0216268	0.0179006	0.0106751	0	0.0230111	0	0.0007615	0.0298159	0.0148008	0.470159	0	0.00322276	0.0023591	0.0112283	0.177943	0.122942	0	0.0268619	0	0.0355919	0.0105499
TCGA.55.8206.01A.11R.2241.07.LUAD.I	I	LUAD	TCGA	0.136389	0	0.0636329	0.812815	0.0248332	0.00685589	0.417979	0	0.101078	0	0.0454329	0	0.0099494	0	0.0024818	0	0.00672697	0	0.00124606	0	0.00189077	0.0517887	0	0.00056342	0.02379	0.00085588	0.104751	0.172058	0	0.00399361	0	0.0108885	0
TCGA.99.7458.01A.11R.2039.07.LUAD.III	III	LUAD	TCGA	0.11932	0.00022922	0.0895123	0.700984	0.0563231	0.00318783	0.102132	0	0.209874	0.0325199	0.133258	0	0.0387928	0.00133063	0.0116621	0	0.02683	0	0.00667412	0.00666621	0.0258215	0.124092	0	0.00546114	0.00396026	0.001346	0.127029	0.153997	0	0.0101319	0	0.00886502	0
TCGA.44.2656.01A.02R.0946.07.LUAD.I	I	LUAD	TCGA	0.108547	0	0.0400143	0.601729	0.0868613	0.0281977	0.296274	0	0.0967047	0.0188024	0.0518807	0	0.0197262	0	0.00750747	0	0.0162037	0	0.00404596	0.00242959	0.0296775	0.0846967	0	0.00923781	0.00874225	0.00174713	0.255402	0.203471	0	0.00494824	0	0.0231538	0
TCGA.55.6968.11A.01R.1949.07.LUAD.IV	IV	LUAD	TCGA	0.0518604	0.0810407	0.338087	0.801022	0.0395601	0.0144417	0.0281365	0	0.110523	0	0.164527	0	0.00473069	0.00060575	0.00318654	0	0.00672749	0	0.00109757	0.0164805	0.00472036	0.0388174	0	0.00180902	0.00667227	0.00364767	0.0409193	0.218025	0	0.0126223	0	0.0107397	0
TCGA.75.7031.01A.11R.1949.07.LUAD.I	I	LUAD	TCGA	0.109081	0.71164	0.0791725	0.106261	0.27167	0	0.0321907	0	0.162007	0	0.0539045	0	0.0190522	0	0.0117631	0	0.0222767	0	0.00368596	0.0021167	0.0317519	0.0523301	0	0.00446467	0.00157809	0.00080717	0.126074	0.184267	0	0.00187662	0	0.0120291	0
TCGA.MP.A4TA.01A.21R.A24X.07.LUAD.I	I	LUAD	TCGA	0.0627819	0	0.00229098	0	0.264501	0.0357205	0.121426	0	0.226106	0	0.0274779	0	0.0144186	0.016524	0.00598703	0	0.0141306	0	0.0012118	0	0.0206027	0.243579	0	0.00515491	0	0.00238435	0.351183	0.204864	0.352993	0.00162067	0	0.0250417	0
TCGA.95.A4VP.01A.21R.A262.07.LUAD.III	III	LUAD	TCGA	0.056702	0.0354174	0.267606	0.71737	0.0577973	0.0270792	0.00169711	0	0.240854	0	0.202649	0	0.0107733	0	0.00600527	0	0.0172902	0	0.00034242	0.050856	0.0114214	0.120883	0	0.00398461	0.00042627	0.00782006	0.0479683	0.0643645	0	0.0244065	0	0.0262855	0
TCGA.97.7547.01A.11R.2039.07.LUAD.I	I	LUAD	TCGA	0.135872	0	0.0032876	0.808311	0.0994127	0.0156208	0.0504269	0	0.29667	0	0.0684233	0	0.0183216	0.0950272	0.00593442	0	0.0165094	0	0.00348954	8.12e-05	0.00825174	0.0726214	0	0.00225462	0.0066996	0.00344416	0.00163907	0.243007	0	0.0133322	0	0.0313638	0
TCGA.69.7764.01A.11R.2170.07.LUAD.I	I	LUAD	TCGA	0.076056	0	0.0630664	0.933719	0.334033	0.0191557	0.00195014	0	0.19993	0	0.110261	0	0.0185238	0	0.00797258	0	0.0265087	0	0.00386626	0.00416996	0.0233135	0.0385178	0	0.00414706	0.00044245	0.00367448	0.0039951	0.0742701	0	0.0137002	0	0.0387262	0
TCGA.55.6986.01A.11R.1949.07.LUAD.I	I	LUAD	TCGA	0.109148	0.0117393	0.176781	0.883998	0.0435254	0.0118989	0.0106415	0.00506045	0.194469	0	0.179869	0	0.0149614	0	0.00576951	0	0.0162535	0	0.00233487	0.00638119	0.0094228	0.059264	0	0.00157593	0.00341756	0.00242869	0.0182402	0.201681	0	0.0119723	0	0.0191653	0
TCGA.97.A4M5.01A.11R.A24X.07.LUAD.I	I	LUAD	TCGA	0.0895216	0.0910196	0.1912	0.454883	0.200265	0.0138916	0.00275085	0.017614	0.112988	0	0.177844	0	0.0071958	0.0172143	0.00202584	0	0.00603361	0	0.00097388	0.0238203	0.00360793	0.18067	0	0.00079589	0.0193649	0.00202365	0.178138	0.184555	0.00338402	0.00802136	0	0.0101981	0
TCGA.05.5715.01A.01R.1628.07.LUAD.I	I	LUAD	TCGA	0.13169	0	0.044432	0.862514	0.101646	0	0.0099655	0	0.168133	0	0.0544362	0	0.00687726	0	0.00257659	0	0.0069866	0	0.00122095	0.00493753	0.00592433	0.116726	0	0.00113387	0.00494441	0.00045372	0.0108785	0.455929	0	0.00192135	0	0.00667271	0
TCGA.75.6203.01A.11R.1755.07.LUAD.III	III	LUAD	TCGA	0.0479768	0.151402	0.276436	0.661333	0.0302169	0	0.242799	0	0.0367553	0	0.192846	0	0.00499537	0	0.00138648	0	0.00437183	0	0.00072039	0.0215547	0.00231289	0.0380074	0	0.00044155	0.00300128	0.00012957	0.124702	0.156326	0	0.00034036	0	0.00194553	0
TCGA.44.6774.01A.21R.1858.07.LUAD.III	III	LUAD	TCGA	0.0848458	0.114425	0.00092618	0	0.0303603	0	5.52e-05	0	0.679268	0	0.0458191	0	0.00873235	0	0.00284646	0	0.00714197	0	0.00090313	0.00539628	0.00338372	0.794228	0	0.0005871	0.00145228	0.00041952	0.0844988	0.121942	0	0.00122615	0	0.0115421	0
TCGA.91.6828.11A.01R.1858.07.LUAD.I	I	LUAD	TCGA	0.0272173	0.353093	0.477634	0.565982	0.053623	0	0.0117913	0	0.0304963	0	0.317149	0	0.00158875	0.018388	0.00061358	0	0.0014864	0	0.00032196	0.0311969	0.00153824	0.0197342	0	0.00043462	0.00258734	5.88e-06	0.00901871	0.0758789	0	9.37e-05	0	0.00012762	0
TCGA.44.6146.01A.11R.1755.07.LUAD.II	II	LUAD	TCGA	0.0417608	0.0637068	0.114901	0.815376	0.224135	0	0.211364	0.0196439	0.0918178	0	0.105321	0	0.00479675	0	0.00193766	0	0.00386039	0	0.00083201	0.0147852	0.00510133	0.0623897	0	0.00110492	0.0041273	0.00014879	0.0199716	0.190579	0	0.00033888	0	0.00200072	0
TCGA.64.5781.01A.01R.1628.07.LUAD.I	I	LUAD	TCGA	0.038831	0	0.00072209	0	0.125796	0.0636841	0.0317249	0.187099	0.396089	0.0854445	0.0727812	0	0.0342291	0	0.0205064	0	0.0368186	0	0.00321534	0	0.0469445	0.471845	0	0.0131809	0.00196296	0.00167473	0.189965	0.139597	0	0.00143635	0	0.0364531	0
TCGA.55.A48X.01A.11R.A24H.07.LUAD.II	II	LUAD	TCGA	0.111248	0.648586	0.024308	0.0753449	0.0507016	0.0810149	0.0344197	0.00084872	0.283268	0	0.0514151	0	0.0228251	0.00623991	0.00946581	0	0.0265495	0	0.00284678	0.0034676	0.0168012	0.104671	0	0.00344271	0.00685034	0.0332848	0.0729768	0.105031	0	0.132084	0	0.0923073	0
TCGA.49.6761.01A.31R.1949.07.LUAD.III	III	LUAD	TCGA	0.114573	0	0.0333717	0.44913	0.0818783	0.0274221	0.0249319	0	0.278535	0.0139788	0.0812088	0	0.0316676	0	0.0142758	0	0.0316096	0	0.00424779	0.0149035	0.0349773	0.203894	0.0738903	0.00483244	0.0015461	0.00542619	0.215221	0.203864	0	0.02143	0	0.0331707	1.41e-05
TCGA.05.4397.01A.01R.1206.07.LUAD.II	II	LUAD	TCGA	0.108916	0.00330585	0.0038521	0	0.110837	0.011606	0.166045	0.00374379	0.186933	0	0.0219065	0	0.00722529	0.00193366	0.00274342	0	0.00698993	0	0.00123011	0.00825344	0.00780571	0.237717	0	0.00238471	0	0.00039998	0.73344	0.366564	0	0.00056934	0	0.00559801	0
TCGA.50.5930.01A.11R.1755.07.LUAD.III	III	LUAD	TCGA	0.0761602	0.485138	0.00754975	0	0.102642	0.0778804	0.019671	0	0.33642	0	0.0994942	0	0.00915746	0	0.00541776	0	0.0147989	0	0.00173511	0.0114684	0.0175426	0.30013	0	0.00303858	0	0.00603722	0.125383	0.203314	0	0.00883392	0	0.088186	0
TCGA.86.8668.01A.11R.2403.07.LUAD.I	I	LUAD	TCGA	0.119293	0.827825	0.0186045	0	0.0345825	0.00017292	0.0381809	0	0.503558	0	0.0630432	0	0.015454	0	0.00458734	0	0.0114831	0	0.002095	0	0.00625775	0.122806	0	0.00143615	0.00671836	0.00442274	0.0424771	0.13408	0	0.0132204	0	0.0297017	0
TCGA.97.8547.01A.11R.2403.07.LUAD.III	III	LUAD	TCGA	0.109363	0	0.00225406	0.431411	0.028947	0	0.27428	0	0.304226	0	0.0400634	0	0.00820169	0.0622917	0.0323745	0	0.00556846	0	0.00184039	0	0.00158537	0.377325	0	0.00034468	0.00211101	6.27e-05	0.126862	0.18949	0	9.37e-05	0	0.00130498	0
TCGA.44.6144.11A.01R.1755.07.LUAD.I	I	LUAD	TCGA	0.0286406	0.242009	0.486601	0.554427	0.0323426	0	0.00597386	0	0.0441823	0	0.268268	0	0.00314191	0	0.00127249	0	0.00326461	0	0.00047702	0.0383364	0.00235855	0.0275407	0	0.00028056	0.0047405	1.97e-05	0.132946	0.123026	0	3.93e-05	0	0.00011141	0
TCGA.05.4433.01A.22R.1858.07.LUAD.I	I	LUAD	TCGA	0.0903197	0.0366726	0.0841907	0.581399	0.160462	0.00318471	0.0970956	0	0.102241	0	0.0765421	0	0.012421	0	0.00449082	0	0.0101464	0	0.00235326	0.0112022	0.0124015	0.0469351	0	0.00225974	0.00357251	0.00072146	0.317034	0.336875	0	0.00395376	0	0.00352591	0
TCGA.49.AARO.01A.12R.A41B.07.LUAD.I	I	LUAD	TCGA	0.137874	0.433856	0.0189431	0	0.107902	0.0352238	0.0419642	0	0.268584	0	0.0885013	0	0.0190153	0.0207769	0.0101902	0	0.018423	0	0.00208649	0.0201914	0.0116634	0.211658	0	0.0033879	0.00198015	0.00879836	0.276314	0.19977	0	0.0322041	0	0.0306933	0
TCGA.95.8494.01A.11R.2326.07.LUAD.II	II	LUAD	TCGA	0.0865407	0	0.00453298	0.580455	0.0853377	0	0.442584	0	0.112692	0	0.108746	0	0.00604687	0.00012535	0.00211999	0	0.00511115	0	0.00039067	0.00673568	0.00234726	0.0877637	0.119624	0.00059863	0.00278775	5.7e-05	0.202508	0.14175	0	0.00011366	0	0.00103235	0
TCGA.86.8672.01A.21R.2403.07.LUAD.II	II	LUAD	TCGA	0.0674354	0.00095302	0.00330545	0	0.0757993	0.0266524	0.00279495	0.271856	0.312341	0	0.165167	0	0.0220318	0.0994175	0.00961893	0	0.0222549	0	0.00129591	0.00189884	0.0234589	0.277252	0	0.00508993	0	0.00134717	0.264508	0.265014	0.0449721	0.00161533	0	0.0214294	0.0124899
TCGA.44.6776.11A.01R.1858.07.LUAD.I	I	LUAD	TCGA	0.0191961	0.384407	0.512947	0.513819	0.0333542	0	0.019638	0	0.0284538	0	0.325659	0	0.00150971	0.00749388	0.00049173	0	0.0018823	0	0.00033686	0.0364992	0.00198842	0.0266068	0	0.00039845	0.0101525	1.81e-05	0.0210212	0.0535674	0	0.00018655	0	0.00037167	0
TCGA.05.4395.01A.01R.1206.07.LUAD.III	III	LUAD	TCGA	0.0303011	0	0.00040511	0	0.226421	0	0.175084	0.30198	0.260411	0	0.163327	0	0.00736657	0	0.00235432	0	0.00401899	0	0.00065249	0.113129	0.00518572	0.362804	0	0.0010735	0	9.83e-05	0.199074	0.121543	0.023012	0.00025877	0	0.00149917	0
TCGA.55.8087.01A.11R.2241.07.LUAD.I	I	LUAD	TCGA	0.207379	0.927523	0.0330921	0.030929	0.0514102	0	0.0088616	0	0.347877	0	0.0775922	0	0.0195602	0	0.00472698	0	0.00849717	0	0.00097603	0	0.00402044	0.0354031	0	0.0013187	0.00614541	0.00032175	0	0.230618	0	0.00086561	0	0.00288286	0
TCGA.78.7158.01A.11R.2039.07.LUAD.III	III	LUAD	TCGA	0.134959	0	0.0449925	0.961877	0.101452	0	0.0779627	0	0.232752	0	0.0510816	0	0.0119796	0	0.00430131	0	0.0125706	0	0.00194557	0.001225	0.00679152	0.0229262	0	0.00248438	0.00928881	0.0003866	0.00468302	0.307248	0	0.00104557	0	0.00804741	0
TCGA.86.7711.01A.11R.2066.07.LUAD.II	II	LUAD	TCGA	0.10703	0.0180456	0.00069606	0	0.0448204	0.0192227	0.220856	0	0.247534	0	0.09954	0	0.0085867	0	0.00237583	0	0.00743093	0	0.00140185	0.00497782	0.0103801	0.562283	0	0.00242547	0.00388552	0.00136807	0.390074	0.231768	0.00151119	0.00246908	0	0.0113185	0
TCGA.44.6146.11A.01R.1858.07.LUAD.II	II	LUAD	TCGA	0.0448566	0.274271	0.370795	0.581257	0.0416844	0	0.00139254	0	0.0775064	0	0.352872	0	0.00642691	0	0.00164309	0	0.00567729	0	0.00133279	0.0300833	0.00814447	0.0949269	0	0.00166947	0.0194627	4.86e-05	0	0.0842993	0	0.00032312	0	0.00132806	0
TCGA.91.6828.01A.11R.1858.07.LUAD.I	I	LUAD	TCGA	0.198827	0	0.0581033	0.909361	0.0353366	0.0134983	0.0183903	0	0.153214	0	0.108427	0	0.0205116	0	0.00774762	0	0.0204516	0	0.00443087	0.00253735	0.0250609	0.0573552	0	0.00400905	0.00244408	0.00202684	0.0100184	0.309367	0	0.0100547	0	0.0240417	0.00478519
TCGA.95.8039.01A.11R.2241.07.LUAD.I	I	LUAD	TCGA	0.135579	0.865971	0.0839595	0.0176786	0.0686027	0	0.0639508	0	0.326803	0	0.0780574	0	0.0273942	0	0.0108181	0	0.0205102	0	0.00278595	0.00108865	0.00718532	0.0472548	0	0.00129518	0.00543249	0.00156844	0.0625741	0.15739	0	0.00737228	0	0.00672711	0
TCGA.49.4506.01A.01R.1206.07.LUAD.II	II	LUAD	TCGA	0.0709806	0	0.00456154	0	0.0554476	0.0734962	0.00384731	0.302489	0.206861	0.0246213	0.03475	0	0.0319707	0	0.0283317	0	0.0264599	0	0.00392397	0.0437052	0.0733685	0.177095	0	0.0313251	0	0.00569965	0.378131	0.353903	0	0.0160273	0	0.0525419	0.00046259
TCGA.55.A492.01A.11R.A24H.07.LUAD.I	I	LUAD	TCGA	0.0278871	0	0.0326337	0.964561	0.59799	0	0.102539	0	0.0664346	0	0.0718296	0	0.00631808	0	0.00316913	0	0.00381949	0	0.00023089	0.018403	0.00191321	0.01383	0	0.00074921	0.00102334	0.00049966	0.0021825	0.0792375	0	0.00069147	0	0.00405729	0
TCGA.55.6984.01A.11R.1949.07.LUAD.II	II	LUAD	TCGA	0.0564483	0.588648	0.0145962	0.0293112	0.207271	0.0454209	0.0344827	0.0112726	0.260286	0	0.125788	0	0.0119006	0.00740519	0.00465555	0	0.0142967	0	0.00202431	0.0196447	0.00568565	0.143711	0	0.00147709	0.00358782	0.00874766	0.150998	0.181836	0	0.0326856	0	0.0378192	0
TCGA.44.2665.01A.01R.0946.07.LUAD.II	II	LUAD	TCGA	0.109835	0	0.00238221	0.0287596	0.0236286	0	0.168032	0	0.460584	0	0.0697642	0	0.00972417	0.00030597	0.00327068	0	0.00702935	0	0.00139754	0	0.00331449	0.623966	0	0.00070647	0.00813549	0.00022085	0.193033	0.138423	0.1458	0.00038143	0	0.00130588	0
TCGA.44.2665.11A.01R.1758.07.LUAD.II	II	LUAD	TCGA	0.0507971	0.252372	0.407968	0.606364	0.0311958	0	0.0255055	0	0.0809096	0	0.247584	0	0.00141341	0	0.00069226	0	0.00193456	0	0.00024203	0.0223652	0.00140731	0.0852449	0	0.00038014	0.0066732	7.42e-05	0.0269808	0.149373	0	0.00016019	0	0.00036375	0
TCGA.91.6836.01A.21R.1858.07.LUAD.I	I	LUAD	TCGA	0.108344	0	0.00326266	0.309658	0.0516719	0.035989	0.00162462	0	0.359414	0	0.07225	0	0.0271374	0	0.0104038	0	0.0200751	0	0.00314421	0.0132035	0.0382378	0.304622	0	0.00673729	0.00998506	0.00242947	0.311533	0.255158	0	0.00812111	0	0.0319881	0.0150098
TCGA.69.7974.01A.11R.2187.07.LUAD.III	III	LUAD	TCGA	0.1624	0.00540748	0.0494824	0.615043	0.0936242	0.00479454	0.00115988	0	0.204787	0	0.140457	0	0.0112454	0.00444285	0.00467942	0	0.0110149	0	0.00260323	0.00660487	0.0103441	0.0889483	0	0.00222719	0.00499378	0.00186222	0.269765	0.286749	0	0.0087364	0	0.00862749	0
TCGA.49.AARR.01A.11R.A41B.07.LUAD.I	I	LUAD	TCGA	0.0708562	0.0546318	0.18654	0.320206	0.135704	0.0261448	0.02825	0.0149658	0.208836	0	0.163346	0	0.00889894	0.293723	0.00451268	0.00748808	0.00913241	0	0.00118174	0.0317811	0.00910922	0.13443	0	0.00295094	0.00774737	0.00609927	0.108882	0.125127	0	0.0192286	0	0.0202254	0
TCGA.55.1594.01A.01R.0946.07.LUAD.III	III	LUAD	TCGA	0.135196	0.526172	0.029563	0.0630487	0.0323268	0.0403568	0.00183228	0	0.244863	0	0.0479789	0	0.0220663	0	0.00885236	0	0.0187274	0	0.00642431	0.00411945	0.0167028	0.175579	0	0.0574155	0.00180053	0.0055684	0.188923	0.307742	0	0.00955548	0	0.0551864	0
TCGA.55.8204.01A.11R.2241.07.LUAD.I	I	LUAD	TCGA	0.0628418	0	0.00136958	0	0.0443979	0.0485655	0.00797622	0.69286	0.384002	0	0.230213	0	0.00827957	0.0332383	0.00363284	0.00173027	0.00611668	0	0.00095133	0	0.0101554	0.155467	0	0.00211644	0.00011836	0.00328387	0.0680205	0.154341	0	0.00213113	0	0.078191	0
TCGA.55.8615.01A.11R.2403.07.LUAD.III	III	LUAD	TCGA	0.114972	0	0.0230245	0.897279	0.28015	0	0.0245369	0	0.249636	0	0.0307235	0	0.00653609	0	0.00802559	0	0.00750214	0	0.00121295	0.0101019	0.0028467	0.088838	0	0.00091301	0	0.0006524	0.00378098	0.238708	0	0.00247018	0	0.008089	0
TCGA.75.7025.01A.12R.1949.07.LUAD.I	I	LUAD	TCGA	0.0947366	0.771887	0.0100396	0.03228	0.0748297	0.0220764	0.242019	0	0.238775	0	0.0715896	0	0.0166943	0.0216008	0.00604713	0	0.016865	0	0.00219502	0.00365314	0.014518	0.130782	0	0.00275865	0.0136078	0.00696562	0.00411316	0.143075	0	0.0328205	0	0.0260712	0
TCGA.44.3918.01A.01R.1107.07.LUAD.I	I	LUAD	TCGA	0.144564	0	0.0141048	0.410915	0.02649	0.0448623	0.130334	0	0.217902	0.080142	0.0517573	0	0.0444055	0	0.0181368	0	0.0302537	0	0.00697704	0.00469378	0.0318188	0.142103	0	0.0101123	0.00980531	0.00446196	0.307048	0.220959	0	0.00822434	0	0.0394984	0.00043108
TCGA.55.A48Z.01A.12R.A24X.07.LUAD.III	III	LUAD	TCGA	0.136734	0	0.00479712	0	0.0575584	0.0393047	0.0495637	0	0.405437	0	0.0425333	0	0.0220912	0.00044288	0.00730291	0	0.0179912	0	0.00167062	0	0.0153659	0.242304	0	0.00452512	0.00415588	0.00512176	0.0525329	0.167385	0.66126	0.00128872	0	0.0606341	0
TCGA.44.8120.01A.11R.2241.07.LUAD.I	I	LUAD	TCGA	0.120747	0.55913	0.0578738	0	0.14724	0.00276613	0.0116003	0	0.363685	0	0.0905974	0	0.0109128	0	0.00526236	0	0.0121612	0	0.00154649	0.0292688	0.00760362	0.282404	0	0.00090722	0.00715856	0.00262879	0.119273	0.142815	0	0.00684454	0	0.0175744	0
TCGA.50.5066.01A.01R.1628.07.LUAD.I	I	LUAD	TCGA	0.053712	0.120222	0.0107624	0.0462161	0.0233749	0.127082	0.00461257	0	0.191315	0.0904365	0.316783	0	0.0348905	0	0.0238304	0	0.0176486	0	0.00475707	0.0239341	0.0341918	0.26058	0	0.0213727	0.0020621	0.0072213	0.329468	0.181546	0	0.0125565	0	0.0614251	0
TCGA.55.1592.01A.01R.0946.07.LUAD.I	I	LUAD	TCGA	0.0798491	0.0588114	0.103262	0.502139	0.0520091	0.00885018	0.128624	0	0.163964	0	0.10074	0	0.00873365	0	0.0027551	0	0.00679439	0	0.00159865	0.00746926	0.00567687	0.112781	0	0.00122161	0.010011	0.00115775	0.299938	0.329477	0	0.00206362	0	0.0120729	0
TCGA.78.7162.01A.21R.2066.07.LUAD.I	I	LUAD	TCGA	0.0503282	0.100492	0.282987	0.821558	0.135414	0.0104644	0.00383022	0	0.102684	0	0.312745	0	0.00942521	0.00026952	0.00333133	0	0.0109241	0	0.00146801	0.0118499	0.00728319	0.0443122	0	0.00171096	0.00779531	0.00143883	0.00325863	0.0562026	0	0.00730414	0	0.0129231	0
TCGA.MP.A4TC.01A.11R.A24X.07.LUAD.III	III	LUAD	TCGA	0.0812384	0.532359	0.00199053	0	0.0768559	0	0.00161524	0	0.441364	0	0.222277	0	0.0134714	0	0.00552097	0	0.012154	0	0.00148678	0	0.00869293	0.350724	0	0.00151882	0.00191077	0.00043829	0.115007	0.123627	0	0.00043671	0	0.00731181	0
TCGA.55.7816.01A.11R.2170.07.LUAD.IV	IV	LUAD	TCGA	0.058509	0	0.00138434	0.0976018	0.0455808	0	0.0136835	0	0.585313	0	0.136421	0	0.00625683	0	0.00178602	0	0.00458627	0	0.00089481	0.00537003	0.00839922	0.708154	0	0.00187231	0.00219548	0.00014505	0.186679	0.132274	0	0.00118134	0	0.00171226	0
TCGA.78.7154.01A.11R.2039.07.LUAD.III	III	LUAD	TCGA	0.0148926	0.592711	0.0218859	0.00874996	0.00603519	0	0.133989	0.00157399	0.0405671	0	0.75841	0	0.00174522	0	0.00063991	0	0.00171496	0	0.00032101	0.0211933	0.0017395	0.227359	0	0.00028777	0.00946993	4.02e-05	0.138943	0.0163754	0	0.00051365	0	0.00084222	0
TCGA.95.7947.01A.11R.2187.07.LUAD.I	I	LUAD	TCGA	0.0797977	0.248913	0.0475168	0.264197	0.0880008	0.0370856	0.375753	0	0.131017	0.0104166	0.0517961	0	0.0177549	0.0141595	0.00624704	0	0.0154865	0	0.00359291	0.0291273	0.0129895	0.150016	0	0.0029962	0.00527922	0.00277252	0.240805	0.136239	0	0.0124687	0	0.0155707	0
TCGA.50.5072.01A.21R.1858.07.LUAD.III	III	LUAD	TCGA	0.0566792	0.0434945	0.0494148	0.337111	0.0589493	0.00487136	0.00465909	0.00087971	0.212308	0	0.162523	0	0.00570927	0	0.00203536	0	0.00623385	0	0.00072216	0.0203787	0.00335297	0.341434	0	0.00113231	0.00199795	0.00044623	0.249832	0.427019	0	0.00111156	0	0.00770424	0
TCGA.38.4625.11A.01R.1758.07.LUAD.I	I	LUAD	TCGA	0.0340976	0.155111	0.449195	0.696987	0.0461229	0	0.00838591	0	0.0478727	0	0.193117	0	0.00160009	0.00731137	0.00056302	0	0.00140398	0	0.00019178	0.0374074	0.00192132	0.0460971	0	0.00052352	0.0254689	6.1e-05	0.0316176	0.213361	0	0.00029133	0	0.00129107	0
TCGA.55.6983.01A.11R.1949.07.LUAD.II	II	LUAD	TCGA	0.113672	0	0.0352493	0.599449	0.064838	0.0776866	0.0138475	0	0.323019	0.0112725	0.0416731	0	0.0254164	0.00812969	0.0109484	0	0.0291572	0	0.00480201	0.00427705	0.0211719	0.224236	0	0.00422724	0.00497586	0.0174834	0.0699728	0.13331	0	0.0801841	0	0.0809999	0
TCGA.73.4676.01A.01R.1755.07.LUAD.II	II	LUAD	TCGA	0.0675621	0.102869	0.0674088	0.382155	0.0696478	0	0.0114372	0	0.158117	0	0.361421	0	0.00436316	0	0.00199558	0	0.00469886	0	0.00096239	0.0532796	0.0110379	0.149918	0	0.00199024	0.0116829	0.00011994	0.300096	0.23832	0	0.00031072	0	0.00060787	0
TCGA.86.8055.01A.11R.2241.07.LUAD.II	II	LUAD	TCGA	0.0852169	0.00359518	0.0148076	0	0.0270626	0.013485	0.272609	0	0.312414	0	0.0616041	0	0.0092698	2.78e-06	0.00428609	0	0.00612543	0	0.00173713	0	0.00471007	0.338898	0	0.00130757	0.00398167	0.00161951	0.156391	0.177846	0.483647	0.00283945	0	0.0165455	0
TCGA.49.6761.11A.01R.1949.07.LUAD.III	III	LUAD	TCGA	0.0258366	0.201872	0.433743	0.66788	0.0338512	0	0.00473763	0	0.0465566	0	0.338282	0	0.00291994	0	0.00073611	0	0.00279773	0	0.00040227	0.0766346	0.00330886	0.028917	0	0.0007072	0.00503338	1.91e-05	0.0196631	0.105869	0	7.62e-05	0	0.00015574	0
TCGA.MP.A4TF.01A.11R.A262.07.LUAD.II	II	LUAD	TCGA	0.0434819	0	0.0120398	0.407755	0.132985	0.0377904	0.161018	0.251881	0.250499	0	0.0981472	0	0.0116075	0	0.00548492	0	0.0111895	0	0.00135484	0	0.0139921	0.136432	0	0.00355896	0.00119722	0.00415367	0.164945	0.189754	0	0.00183943	0	0.0588941	0
TCGA.44.6775.01A.11R.1858.07.LUAD.I	I	LUAD	TCGA	0.169665	0.0859982	0.00164529	0	0.0392866	0.0260604	0.00241515	0	0.333188	0	0.042789	0	0.0127837	0.00179706	0.00382948	0	0.00914019	0	0.00225558	0	0.00579497	0.465032	0	0.00119252	0.00838172	0.00093011	0.409629	0.34808	0.00310182	0.00213557	0	0.024869	0
TCGA.86.A4P8.01A.11R.A24X.07.LUAD.III	III	LUAD	TCGA	0.0537063	0.563813	0.35333	0.285331	0.0456804	0	0.00452644	0	0.053476	0	0.307213	0	0.0102417	0.00035311	0.00261147	0	0.00961306	0	0.00093998	0.0427849	0.00895773	0.0511644	0	0.00181436	0.0202421	0.00037681	0.0363115	0.143122	0	0.00236375	0	0.00202692	0
TCGA.NJ.A4YF.01A.12R.A262.07.LUAD.I	I	LUAD	TCGA	0.0921534	0.61603	0.00584847	0	0.182675	0.00473967	0.00382199	0	0.318797	0	0.0674328	0	0.0165174	0	0.00793516	0	0.018477	0	0.00066467	0.0180157	0.00929583	0.238505	0	0.00217279	0	0.00115473	0.115659	0.250258	0	0.00054144	0	0.0222537	0.00705002
TCGA.44.7662.01A.11R.2066.07.LUAD.I	I	LUAD	TCGA	0.0532857	0.00017869	0.0019629	0	0.0581899	0.0181298	0.00469116	0	0.330329	0	0.38475	0	0.00831404	0	0.00374323	0	0.00817529	0	0.00116453	0.00428102	0.00661062	0.765713	0	0.00148703	0.00416717	0.0014715	0.207531	0.119384	0	0.00049675	0	0.0159447	0
TCGA.O1.A52J.01A.11R.A262.07.LUAD.I	I	LUAD	TCGA	0.151968	0.882041	0.17148	0.0967003	0.175008	0	0.0231839	0	0.125133	0	0.0273824	0	0.0106865	0	0.00301149	0	0.0103005	0	0.00087052	0.00054248	0.00454344	0.00748492	0	0.00113383	0.00084267	0.00064497	0.0123887	0.29234	0	0.00064264	0	0.00167063	0
TCGA.44.6147.01A.11R.1755.07.LUAD.I	I	LUAD	TCGA	0.113819	0	0.0189503	0.440851	0.144483	0.0662441	0.0544324	0.00389093	0.248786	0	0.146276	0	0.011377	0.206207	0.00530749	0	0.0154117	0	0.00304617	0.0174971	0.0123485	0.157616	0	0.00258555	0.00872518	0.00865225	0.0989683	0.105192	0	0.0446563	0	0.0646745	0
TCGA.38.4625.01A.01R.1206.07.LUAD.I	I	LUAD	TCGA	0.052133	0.0136118	0.0189968	0.346346	0.00956404	0.0353854	0.357059	0	0.157427	0	0.0988688	0	0.00653816	0	0.0086864	0	0.00587592	0	0.00104021	0.00607284	0.0107559	0.239854	0	0.00153401	0.00231902	0.0016305	0.356411	0.250965	0	0.0067215	0	0.0122031	0
TCGA.38.4627.11A.01R.1758.07.LUAD.II	II	LUAD	TCGA	0.0653014	0.176025	0.321292	0.400587	0.0206812	0	0.00433063	0	0.0906317	0	0.295107	0	0.00397813	0	0.00250072	0	0.00352997	0	0.00052449	0.11354	0.00369192	0.0961329	0	0.00101335	0.0231771	4.08e-05	0.190538	0.186228	0	0.00027864	0	0.00087	0
TCGA.55.8094.01A.11R.2241.07.LUAD.IV	IV	LUAD	TCGA	0.0102204	0.0462092	0.0222966	0.588884	0.302692	0.00230482	0.0281869	0	0.0377941	0	0.0379529	0	0.00169196	0	0.00229468	0	0.00268094	0	0.00032116	0.0438788	0.0022458	0.12122	0	0.00068897	0.00047917	0.00022974	0.179353	0.548291	0	0.00104647	0	0.00136636	0.0176711
TCGA.91.8499.01A.11R.2403.07.LUAD.I	I	LUAD	TCGA	0.0327517	0.0841042	0.00503381	0	0.00410541	0.0221617	0.76692	0	0.0484697	0.0451226	0.0172515	0	0.00661993	0	0.00432025	0	0.00598097	0	0.00121843	0.0266829	0.00545842	0.233401	0	0.00106081	0.106436	0.00036788	0.478167	0.096712	0.00392548	0.00031017	0	0.00341911	0
TCGA.95.A4VK.01A.11R.A262.07.LUAD.III	III	LUAD	TCGA	0.0504683	0.651564	0.014506	0	0.529012	0.0417463	0.0037111	0.0249983	0.140367	0	0.0403808	0	0.0178645	0	0.00568385	0	0.017578	0	0.00193516	0.0284679	0.0142137	0.14427	0	0.00287722	0.00259363	0.0105342	0.104468	0.0822502	0	0.0446772	0	0.0239407	0.00189165
TCGA.35.3615.01A.01R.0946.07.LUAD.I	I	LUAD	TCGA	0.0773396	0	0.0427892	0.924235	0.212823	0.00087365	0.00119	0	0.322009	0	0.105171	0	0.0139499	0.00041072	0.00569523	0	0.00880103	0	0.00199494	0.00397924	0.0093001	0.0467567	0	0.00336701	0.00432595	0.00118776	0.0194191	0.178214	0	0.00695958	0	0.00920934	0
TCGA.49.AARN.01A.21R.A41B.07.LUAD.I	I	LUAD	TCGA	0.0872413	0.748951	0.0179146	0.0296007	0.121329	0.0287429	0.0829798	0	0.300202	0	0.0475567	0	0.0230577	0.00078709	0.00853559	0	0.0160623	0	0.00203653	0.00495729	0.0136923	0.109828	0	0.00421158	0.00192126	0.0173094	0.0752119	0.132159	0	0.053815	0	0.0718963	0
TCGA.50.8457.01A.11R.2326.07.LUAD.I	I	LUAD	TCGA	0.12572	0.752053	0.0108485	0.105868	0.0740843	0.0560665	0.0205177	0.00042967	0.267354	0	0.0810542	0	0.0218634	0	0.00878813	0	0.0277494	0	0.00271524	0	0.0183796	0.0622054	0	0.00519861	0.0114727	0.0103487	0.0119042	0.153414	0	0.0333862	0	0.138578	0
TCGA.50.5931.11A.01R.1858.07.LUAD.I	I	LUAD	TCGA	0.0241695	0.36748	0.538538	0.461775	0.0355074	0	0.00903949	0	0.0232302	0	0.283479	0	0.0008229	0	0.00033608	0	0.00127707	0	6.59e-05	0.0502683	0.00149207	0.0183029	0	0.00013935	0.0020971	9.61e-06	0.100077	0.0816662	0	5.27e-05	0	0.00017402	0
TCGA.69.7973.01A.11R.2187.07.LUAD.I	I	LUAD	TCGA	0.109061	0.751403	0.0310124	0.0147406	0.209881	0	0.00296965	0	0.328552	0	0.0725658	0	0.0101745	0	0.00433292	0	0.0122251	0	0.00207794	0.00522598	0.0142927	0.221224	0	0.021581	0.00225839	0.00287067	0.00514785	0.148819	0	0.00979566	0	0.0197878	0
TCGA.L9.A8F4.01A.11R.A39D.07.LUAD.I	I	LUAD	TCGA	0.101475	0.279315	0.00587653	0	0.165862	0.117181	0.00889248	0	0.243393	0	0.0438096	0	0.0400045	0	0.014147	0	0.0327755	0	0.00483923	0.00493621	0.028402	0.283816	0	0.00684103	0.00280253	0.00962431	0.269226	0.208857	0	0.0224809	0	0.0627202	0.0427223
TCGA.38.4627.01A.01R.1206.07.LUAD.II	II	LUAD	TCGA	0.0905422	0	0.00290558	0.061287	0.0170292	0.00146729	0.199557	0.00136024	0.414131	0	0.105426	0	0.00604664	0.0027382	0.00304179	0	0.00557592	0	0.00100897	0.0234283	0.00320098	0.75135	0	0.00109793	0.0108603	0.00032128	0.119264	0.142162	0.0282446	0.00103483	0	0.00691767	0
TCGA.62.A46U.01A.11R.A24H.07.LUAD.II	II	LUAD	TCGA	0.219796	0	0.0017128	0.527519	0.0512626	0	0.100772	0	0.178164	0.00151756	0.00649299	0	0.0413338	0	0.0113972	0	0.0240695	0	0.0054375	0	0.015032	0.0567838	0	0.00215315	7.81e-05	0.00019477	0.387245	0.339824	0	0.00106168	0	0.00129614	0.026857
TCGA.55.A491.01A.11R.A24H.07.LUAD.I	I	LUAD	TCGA	0.16954	0	0.00220221	0	0.0673966	0.0351354	0.011155	0	0.290769	0	0.0214049	0	0.0221469	8.18e-05	0.00829919	0	0.0162381	0	0.00102325	0	0.0135479	0.115691	0	0.012375	0.00227158	0.00735354	0.0589677	0.271751	0.787852	0.0165363	0	0.0682613	0
TCGA.73.4676.11A.01R.1755.07.LUAD.II	II	LUAD	TCGA	0.0303805	0.168823	0.414593	0.50528	0.0242447	0	0.0126976	0	0.0407743	0	0.297341	0	0.00358864	0.00060391	0.00188446	0	0.00401986	0	0.00062901	0.138921	0.00903744	0.0357948	0	0.0016265	0.00217828	2.68e-05	0.148399	0.157846	0	0.00028022	0	0.0010302	0
TCGA.78.7143.01A.11R.2039.07.LUAD.I	I	LUAD	TCGA	0.156393	0	0.0064083	0.735978	0.11459	0.00216461	0.101818	0	0.185434	0	0.0779305	0	0.0247781	0.0944278	0.0072466	0	0.0187594	0	0.00237404	5.09e-05	0.00751861	0.02246	0	0.00232415	0.00404558	0.00363916	0.140873	0.262304	0	0.0172909	0	0.011192	0
TCGA.49.6744.11A.01R.1858.07.LUAD.II	II	LUAD	TCGA	0.0395817	0.255551	0.379181	0.540826	0.0373286	0	0.0329626	0	0.0610599	0	0.327802	0	0.00298227	0.00036101	0.00099652	0	0.00323402	0	0.00064769	0.0474409	0.00411948	0.0845043	0	0.0007377	0.0288354	7.61e-05	0.0424806	0.108227	0	0.00010613	0	0.00095708	0
TCGA.55.6969.11A.01R.1949.07.LUAD.I	I	LUAD	TCGA	0.0443344	0.18949	0.32557	0.652589	0.0548345	0.0177881	0.00123058	0	0.0671717	0	0.313994	0	0.00370087	0	0.00126634	0	0.00421239	0	0.00049854	0.0264406	0.00410647	0.049227	0	0.00101857	0.00733606	0.00187531	0.0571296	0.149371	0	0.0143652	0	0.0124495	0
TCGA.55.A4DF.01A.11R.A24H.07.LUAD.I	I	LUAD	TCGA	0.122995	0.307704	0.0230158	0.0160908	0.0356448	0.0550317	0.00185939	0	0.327687	0.0192948	0.0425266	0	0.0355432	0.00359796	0.010907	0	0.0253305	0	0.00695136	0.00675119	0.0274054	0.244012	0	0.0104366	0.0035479	0.00591985	0.34397	0.262607	0	0.0302166	0	0.0309526	0
TCGA.44.6148.01A.11R.1755.07.LUAD.I	I	LUAD	TCGA	0.0843968	0.00839196	0.065562	0.536755	0.273839	0.0198597	0.0833424	0.00284727	0.20345	0	0.107722	0	0.00666647	0.258802	0.00241904	0	0.00658396	0	0.00089821	0.00235542	0.00558309	0.133183	0	0.0132333	0.0351664	0.00189701	0.00263997	0.105901	0	0.00882084	0	0.029685	0
TCGA.55.6985.11A.01R.1949.07.LUAD.I	I	LUAD	TCGA	0.0513637	0.171663	0.342246	0.485443	0.04418	0	0.0195243	0	0.0676784	0	0.289842	0	0.00527883	0.00921069	0.00175265	0	0.00581062	0	0.00069033	0.0365789	0.00560692	0.0385885	0	0.00123916	0.0161137	0.00033258	0.242403	0.160188	0	0.00151131	0	0.00275456	0
TCGA.55.7728.01A.11R.2187.07.LUAD.I	I	LUAD	TCGA	0.18131	0.502179	0.0348519	0.0884576	0.0716341	0.0381567	0.102895	0.00050765	0.0903213	0	0.021109	0	0.0136269	0	0.00694806	0	0.0145402	0	0.00058023	0.0167035	0.00624885	0.0370251	0	0.00160434	0.00331738	0.00412699	0.312502	0.416173	0	0.0185676	0	0.0154626	0.00115068
TCGA.44.8119.01A.11R.2241.07.LUAD.II	II	LUAD	TCGA	0.0723738	0.368296	0.00197568	0	0.0293652	0.0133302	0.00079902	0	0.524526	0	0.0403211	0	0.00958463	0	0.00655099	0	0.0102614	0	0.00173333	0	0.0107841	0.484196	0	0.0023101	0	0.00398846	0.134178	0.259904	0	0.00196367	0	0.0235585	0
TCGA.71.6725.01A.11R.1858.07.LUAD.I	I	LUAD	TCGA	0.108992	0.971655	0.0836036	0	0.252419	0	0.0377539	0	0.0881549	0	0.227318	0	0.00112729	0	0.00014147	0	0.00114097	0	7.82e-05	0.00043671	0.00083227	0.00421775	0	0.00023969	0.00016403	0.00123888	0.0235267	0.190937	0	0.0009955	0	0.00502741	0
TCGA.44.2657.01A.01R.1107.07.LUAD.I	I	LUAD	TCGA	0.123776	0.691022	0.0258122	0.110893	0.0387353	0.100185	0.0397631	0	0.169286	0	0.086359	0	0.0369142	0	0.0130792	0	0.0338772	0	0.00562095	0	0.0371244	0.0613892	0	0.0103464	0.0124624	0.0199003	0.0240486	0.174317	0	0.0861366	0	0.0989523	0
TCGA.73.4658.01A.01R.1755.07.LUAD.I	I	LUAD	TCGA	0.178537	0.595711	0.0161718	0.0415346	0.0365023	0	0.0516505	0	0.322034	0	0.0780456	0	0.0157154	0	0.00978097	0	0.0155866	0	0.00301929	0.0118346	0.0113865	0.192282	0	0.00209363	0.00143855	0.0004675	0.156974	0.247772	0	0.000913	0	0.0103237	0.00022521
TCGA.44.6148.11A.01R.1858.07.LUAD.I	I	LUAD	TCGA	0.0509397	0.305793	0.383516	0.472497	0.069657	0	0.00167689	0	0.0559361	0	0.344263	0	0.0041382	0.0338578	0.00100226	0	0.00323242	0	0.00054909	0.0443659	0.00157331	0.11046	0	0.00016828	0.0311204	3.57e-05	0.00190496	0.0817081	0	0.00027956	0	0.00132501	0
TCGA.44.7669.01A.21R.2066.07.LUAD.II	II	LUAD	TCGA	0.132522	0.370241	0.0971802	0.110926	0.0264908	0.0239564	0.00578988	0	0.195594	0	0.140682	0	0.0126814	0	0.00657011	0	0.0139412	0	0.00370599	0.0187835	0.0172668	0.183312	0	0.00283102	0.00033296	0.00351915	0.292395	0.307704	0	0.0155955	0	0.0179266	5.3e-05
TCGA.91.6840.01A.11R.1949.07.LUAD.I	I	LUAD	TCGA	0.0614677	0.42849	0.667581	0	0.0103316	0.0378658	0.00021735	0	0.0752689	0.0101035	0.0496697	0	0.0131496	0.00015285	0.00409208	0	0.0102324	0	0.00260698	0.143025	0.0139525	0.167175	0	0.00354354	0.00700984	0.00195958	0.204437	0.0664402	0.00174	0.00737134	0	0.0121155	0
TCGA.50.6593.01A.11R.1755.07.LUAD.III	III	LUAD	TCGA	0.146895	0.368599	0.0250628	0.0332883	0.104924	0	0.00613258	0	0.242237	0	0.115316	0	0.00771405	0.00665371	0.00271394	0	0.00645726	0	0.00059497	0.00785971	0.00332946	0.181001	0.112881	0.00073992	0.00454633	0.00116317	0.285171	0.32414	0	0.00281844	0	0.00976147	0
TCGA.97.7938.01A.11R.2170.07.LUAD.I	I	LUAD	TCGA	0.0985395	0.841205	0.146619	0.0371693	0.075764	0	0.0183837	0	0.253145	0	0.186924	0	0.00963838	0	0.00440192	0	0.01376	0	0.0019242	0	0.01778	0.0565999	0	0.00431675	0.00715985	0.00146516	0.0578662	0.137934	0	0.0147141	0	0.0146908	0
TCGA.55.6985.01A.11R.1949.07.LUAD.I	I	LUAD	TCGA	0.129043	0.524288	0.0207503	0.0292909	0.0824533	0.0197057	0.0629848	0	0.352682	0	0.0712684	0	0.0214901	0.0246562	0.00873842	0	0.0240858	0	0.00302929	0.00900866	0.0190018	0.230946	0	0.00368091	0.0108043	0.0031609	0.1513	0.153624	0	0.00970832	0	0.0342991	0
TCGA.86.8671.01A.11R.2403.07.LUAD.II	II	LUAD	TCGA	0.132557	0	0.0535931	0.453152	0.026237	0.0611341	0.0528062	0	0.279849	0.115056	0.070113	0.00027491	0.0433434	0	0.0135965	0	0.0379177	0	0.00421494	0.00643342	0.0228938	0.18299	0	0.00575128	0.00215505	0.0119273	0.178349	0.165727	0	0.0374823	0	0.0419904	0.0004561
TCGA.55.6978.11A.01R.1949.07.LUAD.II	II	LUAD	TCGA	0.0378637	0.395913	0.410741	0.406848	0.0689633	0	0.00610299	0	0.037847	0	0.34143	0	0.00404604	0.0343314	0.00093839	0	0.00291077	0	0.00074225	0.0503989	0.0013346	0.0333042	0	0.00030167	0.0225034	0.00011419	0.0567011	0.0858946	0	0.00026819	0	0.00050195	0
TCGA.62.A46P.01A.11R.A24H.07.LUAD.I	I	LUAD	TCGA	0.0660611	0	0.0297331	0.942874	0.399873	0.00016346	0.00103174	0	0.249369	0	0.0693116	0	0.0105727	1.65e-08	0.00326829	0	0.00828877	0	0.00047728	0.0283788	0.00884467	0.0148498	0	0.0022985	0.00187682	0.00243872	0.0118568	0.131924	0	0.00465159	0	0.0118554	0
TCGA.95.7567.01A.11R.2066.07.LUAD.II	II	LUAD	TCGA	0.122437	0.850565	0.0475914	0.00412623	0.172977	0.0074522	0.00169504	0.00010205	0.244837	0	0.0329146	0	0.0258626	0	0.00858071	0	0.0236176	0	0.0031738	0	0.0212597	0.0641903	0	0.00391838	5.3e-05	0.00529006	0.0731241	0.216234	0	0.00317989	0	0.0664308	0.00038724
TCGA.50.5933.01A.11R.1755.07.LUAD.III	III	LUAD	TCGA	0.168664	0.0242948	0.00032518	0.0188753	0.0405232	0.00184337	0.0726024	0	0.255798	0	0.149557	0	0.00596707	0	0.00238767	0	0.00723642	0	0.00112662	0.00145366	0.00639048	0.410963	0.0417066	0.00111654	0.00652508	5.16e-05	0.492966	0.283538	0.00137185	0.00020547	0	0.00451009	0
TCGA.44.6777.01A.11R.1858.07.LUAD.I	I	LUAD	TCGA	0.175831	0	0.00252425	0.54993	0.0430652	0.00681833	0.111879	0	0.277693	0	0.039966	0	0.00881913	0	0.00267762	0	0.00730553	0	0.00124855	0	0.00380559	0.200171	0	0.00072469	0.00367073	0.00127593	0.23941	0.295466	0	0.00300498	0	0.0247136	0
TCGA.55.7725.01A.11R.2170.07.LUAD.I	I	LUAD	TCGA	0.0881819	0	0.0640855	0.91086	0.0442447	0.00381619	0.194441	0	0.126212	0.0391094	0.191616	0	0.0345874	0.00154825	0.0117099	0	0.0260767	0	0.0051635	0.00138341	0.015152	0.0192963	0	0.00342467	0.0197369	0.00267775	0.00424968	0.152218	0	0.0304086	0	0.0098007	0
TCGA.55.6972.11A.01R.1949.07.LUAD.I	I	LUAD	TCGA	0.031098	0.317451	0.440728	0.460037	0.0355337	0	0.00218885	0	0.0506425	0	0.335714	0	0.00552249	0.00047591	0.00153459	0	0.00430797	0	0.00079583	0.0631726	0.00498372	0.0482065	0	0.00105073	0.00471766	4.6e-05	0.10594	0.0842749	0	0.00024463	0	0.00133321	0
TCGA.78.7167.01A.11R.2066.07.LUAD.IV	IV	LUAD	TCGA	0.0656988	0.963504	0.00603221	0.0121063	0.461322	0	0.00201107	0	0.222719	0	0.0860883	0	0.00995456	0	0.00335145	0	0.00891462	0	0.00157137	0.00077035	0.00801001	0.0210836	0	0.00218024	0.00165781	0.00122235	0.00087817	0.106477	0	0.00425087	0	0.010195	0
TCGA.73.4670.01A.01R.1206.07.LUAD.IV	IV	LUAD	TCGA	0.0763015	0.00185463	0.00508365	0.00292152	0.183306	0.00920723	0.0397398	0.220891	0.354478	0	0.0513591	0	0.00344829	0.00031233	0.00167334	0	0.00289898	0	0.0003392	0	0.00492199	0.478291	0	0.00103952	6.94e-05	0.00122898	0.272131	0.257996	0.0143221	0.00312419	0	0.013062	0
TCGA.49.AAQV.01A.11R.A39D.07.LUAD.II	II	LUAD	TCGA	0.0733624	0	0.00519645	0.00274453	0.0388508	0.0254286	0.478031	0	0.112054	0	0.0297766	0	0.0212428	0.00136699	0.0222646	0	0.0217777	0	0.00143417	0	0.0115158	0.0445275	0	0.00357415	0.00078949	0.010807	0.0100048	0.108377	0.915138	0.025179	0	0.0365572	0
TCGA.38.4632.11A.01R.1755.07.LUAD.IV	IV	LUAD	TCGA	0.0803768	0.0821457	0.170171	0.754817	0.0246771	0	0.00734575	0	0.105409	0	0.231669	0	0.00637031	0.00157485	0.00276805	0	0.00492758	0	0.00105784	0.0213508	0.00809775	0.0331347	0	0.00162621	0.0092234	0.00010496	0.0977536	0.353612	0	0.00042877	0	0.00135833	0
TCGA.44.7661.01A.11R.2066.07.LUAD.I	I	LUAD	TCGA	0.105593	0.065903	0.0687535	0.296338	0.0245623	0	0.00746554	0	0.206851	0	0.361001	0	0.0133762	0	0.00471594	0	0.0109323	0	0.0022266	0.0323571	0.00717989	0.251492	0	0.00130685	0.00534615	0.00058748	0.348564	0.179508	0	0.00312467	0	0.00281567	0
TCGA.78.7147.01A.11R.2039.07.LUAD.II	II	LUAD	TCGA	0.0810893	0.805328	0.00674401	0.0102652	0.0885769	0	0.3891	0	0.163802	0	0.0686176	0	0.0186487	0.00263164	0.00610848	0	0.0173694	0	0.00145674	0.00305483	0.0170225	0.0554732	0	0.00620057	0.00813134	0.00015789	0.109667	0.131122	0.00544923	0.00092146	0	0.00306207	0
TCGA.49.4512.01A.21R.1858.07.LUAD.III	III	LUAD	TCGA	0.166741	0.711694	0.00574593	0.0552127	0.090009	0	0.0558745	0	0.312974	0	0.0487058	0	0.00950406	0	0.00330741	0	0.0085208	0	0.00049521	0	0.0023163	0.176892	0	0.00038914	0.00387403	0.00264713	0.0523274	0.262163	0	0.00911522	0	0.0214911	0
TCGA.05.4424.01A.22R.1858.07.LUAD.II	II	LUAD	TCGA	0.145507	0.458416	0.106765	0.0963937	0.0675184	0	0.00573621	0	0.180982	0	0.116103	0	0.011539	0.00108855	0.00387758	0	0.0116755	0	0.00577701	0.0103524	0.0123722	0.189927	0	0.0038601	0.0112213	0.00048269	0.232601	0.318823	0	0.00229378	0	0.00668719	0
TCGA.05.4425.01A.01R.1755.07.LUAD.IV	IV	LUAD	TCGA	0.211932	0	0.017832	0.612468	0.0316101	0	0.00036175	0	0.352318	0.0125659	0.0427789	0	0.0275738	0	0.0105405	0	0.0217138	0	0.00504595	0.00110781	0.00918925	0.174002	0	0.00225027	0.00485612	0.00057587	0.195	0.261267	0	0.00143448	0	0.00357716	0
TCGA.62.8402.01A.11R.2326.07.LUAD.III	III	LUAD	TCGA	0.149083	0	0.00812872	0	0.0216249	0.00428961	0.00026862	0	0.180736	0	0.0195482	0	0.06636	6e-05	0.0310325	0	0.0585451	0	0.00882523	0	0.0436785	0.0465588	0	0.0461263	0	0.00101073	0.167117	0.349169	0.768724	0.00418328	0	0.0116805	0.0132508
TCGA.44.7667.01A.31R.2066.07.LUAD.II	II	LUAD	TCGA	0.11546	0.143975	0.00132305	0	0.0300013	0.0167598	0.00071574	0	0.33556	0	0.0813325	0	0.0105787	0	0.00485847	0	0.0120342	0	0.00258458	0.0608021	0.0129426	0.532914	0	0.00165665	1.63e-05	0.00181263	0.245533	0.358911	0	0.00098046	0	0.0292476	0
TCGA.50.5946.01A.11R.1755.07.LUAD.I	I	LUAD	TCGA	0.085004	0.00482777	0.0221949	0	0.0875485	0.00739512	0.00082898	0	0.319202	0	0.129144	0	0.0159554	0.00616179	0.00777894	0	0.0136306	0	0.00383483	0	0.0199316	0.212221	0	0.0198672	0.00519334	0.00167954	0.193815	0.255055	0.570386	0.00278916	0	0.0155551	0
TCGA.64.1680.01A.02R.0946.07.LUAD.IV	IV	LUAD	TCGA	0.0508746	0.807106	0.019379	0.172035	0.0636046	0	0.0660565	0	0.589299	0	0.0453821	0	0.00757698	0.00253438	0.00285853	0	0.00681063	0	0.00092959	0.00100048	0.00527569	0.0121899	0	0.00129149	0.0027573	0.00026599	0.00237695	0.131739	0	0.00064366	0	0.00801294	0
TCGA.69.7979.01A.11R.2187.07.LUAD.I	I	LUAD	TCGA	0.0975315	0.0323555	0.00441522	0	0.0580387	0.004697	0.00054702	0	0.463084	0	0.0754831	0	0.00743248	0.0114737	0.0031232	0	0.00728583	0	0.00139842	0	0.00737533	0.445258	0	0.00157432	0.00170295	0.00049581	0.261573	0.262305	0.24294	0.00040684	0	0.0095023	0
TCGA.05.4390.01A.02R.1755.07.LUAD.I	I	LUAD	TCGA	0.120707	0.709794	0.00238619	0.0527788	0.0702896	0.00144504	0.0167154	0	0.364444	0	0.034089	0	0.012674	0	0.00781184	0	0.00800018	0	0.00182148	0.000546	0.00732434	0.154385	0	0.00942372	0	0.00270208	0.081051	0.285579	0	0.00358979	0	0.0524416	0
TCGA.69.8453.01A.12R.2326.07.LUAD.II	II	LUAD	TCGA	0.0909647	0.0324733	0.126977	0.573291	0.0517691	0.00550669	0.0305214	0.00074294	0.159264	0	0.0987568	0	0.00897854	0.00760011	0.00434699	0	0.0103427	0	0.00117673	0.00870158	0.00683616	0.048671	0	0.00137139	0.00727958	0.00163443	0.315734	0.395868	0	0.00553537	0	0.00565626	0
TCGA.55.6983.11A.01R.1949.07.LUAD.II	II	LUAD	TCGA	0.0518708	0.157276	0.387291	0.790637	0.0443048	0	0.0112086	0	0.0597656	0	0.268583	0	0.00597273	0.00508307	0.00168821	0	0.00422143	0	0.00071998	0.00331564	0.00535984	0.0207361	0	0.0010533	0.00420641	9.99e-05	0.0187458	0.156793	0	0.000534	0	0.00053436	0
TCGA.97.7554.01A.11R.2039.07.LUAD.III	III	LUAD	TCGA	0.119546	0	0.0311342	0.56271	0.0823644	0.0329346	0.0040341	0	0.317638	0	0.123523	0	0.0120398	0	0.00380486	0	0.0124391	0	0.00203412	0	0.0115958	0.257394	0	0.00283358	0.00519896	0.00335432	0.141762	0.210612	0	0.00654327	0	0.0565037	0
TCGA.NJ.A55R.01A.11R.A262.07.LUAD.I	I	LUAD	TCGA	0.0439593	0.644012	0.0071459	0.0399021	0.0588919	0.0726306	0.277143	0	0.299867	0	0.0547948	0	0.00733407	0	0.00274581	0	0.00745995	0	0.00088297	0.00355351	0.00332195	0.230596	0	0.00048189	0.00930601	0.0117427	0	0.109077	0	0.0345841	0	0.0805679	0
TCGA.69.8255.01A.11R.2287.07.LUAD.I	I	LUAD	TCGA	0.0614063	0.0119188	0.0466204	0.20891	0.0106923	0.0808719	0.142083	0	0.164659	0.156736	0.0397199	0	0.0397161	0	0.0178328	0	0.0352015	0	0.00513504	0.0061868	0.057456	0.0913889	0	0.0107787	0.00071491	0.00534346	0.4425	0.318173	0	0.00852723	0	0.0366553	0.00077316
TCGA.44.2661.01A.01R.1107.07.LUAD.I	I	LUAD	TCGA	0.135463	0	0.0850271	0.656119	0.0246201	0.0301276	0.00799648	0	0.244954	0.0517613	0.0636361	0.00044913	0.0429801	0.00349608	0.0182112	0	0.0251062	0	0.00626068	0.00148319	0.0243109	0.0625324	0	0.00886873	0.0257336	0.0056398	0.167452	0.239816	0	0.0308144	0	0.0362951	0.00084556
TCGA.64.1681.01A.11R.2066.07.LUAD.I	I	LUAD	TCGA	0.101508	0.785646	0.0752338	0.100301	0.130207	0	0.0432086	0	0.287113	0	0.187389	0	0.0100599	0.0102971	0.00398134	0	0.0118731	0	0.00118898	0.00328283	0.00248166	0.0534955	0	0.00047717	0.00132523	0.00193831	0.0456517	0.125326	0	0.00629843	0	0.0117167	0
TCGA.91.6829.11A.01R.1858.07.LUAD.I	I	LUAD	TCGA	0.0651053	0.192351	0.296491	0.599993	0.0471151	0	0.00675582	0	0.0413928	0	0.171331	0	0.00184531	0.0085629	0.00076488	0	0.00156027	0	0.00026127	0.0122092	0.00158873	0.0210575	0	0.00035119	0.00423938	5.62e-05	0.161587	0.364578	0	0.00022404	0	0.00057868	0
TCGA.05.4382.01A.01R.1206.07.LUAD.I	I	LUAD	TCGA	0.161155	0.00185043	0.00376134	0	0.025732	0.102876	0.00025227	0.0124408	0.302445	0	0.0375457	0	0.00903845	0	0.0041402	0	0.00884999	0	0.00189638	0.00389998	0.00498421	0.345039	0	0.00112119	0.00139799	0.00291051	0.528502	0.37196	0.00399371	0.00217856	0	0.0620298	0
TCGA.95.A4VN.01A.11R.A262.07.LUAD.II	II	LUAD	TCGA	0.179509	0.00610681	0.0456525	0.427131	0.0446582	0.0100772	0.0498794	0	0.235899	0.0259858	0.0765519	0	0.0329819	0.00639033	0.010431	0	0.025303	0	0.00434749	0.00622825	0.039585	0.148024	0.0312593	0.00938861	0.00689929	0.0042817	0.327455	0.213627	0	0.0162165	0	0.0116877	0.00444297
TCGA.93.A4JP.01A.11R.A24X.07.LUAD.IV	IV	LUAD	TCGA	0.0430541	0.283756	0.371937	0.441696	0.0313875	0	0.0611121	0	0.0515991	0	0.302041	0	0.00355607	0	0.00051358	0	0.00189151	0	0.00035207	0.0228571	0.00188186	0.0819726	0	0.00028425	0.0296274	4.64e-05	0.140091	0.129245	0	0.0003585	0	0.00074053	0
TCGA.55.6980.11A.01R.1949.07.LUAD.I	I	LUAD	TCGA	0.0360141	0.348073	0.473579	0.51339	0.0457907	0	0.00136278	0	0.0428823	0	0.317708	0	0.00491268	0.00480764	0.00171347	0	0.00391202	0	0.00080724	0.0478731	0.00272141	0.0547698	0	0.00062268	0.0185089	0.00010101	0.0125772	0.0656269	0	0.00056196	0	0.00168366	0
TCGA.55.7914.01A.11R.2170.07.LUAD.II	II	LUAD	TCGA	0.0910361	0	0.144692	0.783782	0.0913658	0.0498101	0.00040229	0	0.274156	0	0.0591947	0	0.0296963	0	0.00976804	0	0.0238623	0	0.0044198	0	0.0304453	0.106722	0	0.00702718	0.00723164	0.00933911	0.0524543	0.096971	0	0.0165468	0	0.111077	0
TCGA.44.7671.01A.11R.2066.07.LUAD.I	I	LUAD	TCGA	0.0646105	0.742184	0.00828643	0.162109	0.306535	0	0.0127683	0	0.168462	0	0.258479	0	0.00208044	0	0.00115111	0	0.00367905	0	0.00031112	0	0.00249375	0.0931287	0	0.00066454	0.00257777	0.00013007	0	0.163755	0	0.00115199	0	0.00544103	0
TCGA.50.6592.01A.11R.1755.07.LUAD.I	I	LUAD	TCGA	0.0781022	0.013518	0.00380468	0	0.0428025	0.0216455	0.00110343	0	0.43437	0.00209212	0.0383099	0.00142048	0.0210107	4.46e-06	0.00719462	0	0.0160601	0	0.00305411	0.0056493	0.0309518	0.403519	0	0.00491933	0.00087878	0.00184362	0.543655	0.29993	0	0.00389094	0	0.012652	0.00761729
TCGA.86.A4JF.01A.11R.A24X.07.LUAD.II	II	LUAD	TCGA	0.0524221	0	0.0215357	0.836816	0.0314951	0.00521071	0.525642	0	0.112805	0	0.0270255	0	0.00823739	0	0.00391683	0	0.00876145	0	0.00079777	0.0102791	0.0107909	0.0087239	0	0.00241162	0.00308065	0.00161389	0.135889	0.178292	0	0.0030338	0	0.0112182	0
TCGA.78.7156.01A.11R.2039.07.LUAD.IV	IV	LUAD	TCGA	0.0323915	0.932107	0.0540642	0.0314646	0.607505	0	0.00121052	5.36e-05	0.0701472	0	0.169009	0	0.00511518	0	0.00177401	0	0.00533012	0	0.00099228	0.00667794	0.00357813	0.0243128	0	0.00077793	0.00538374	0.00018866	0	0.0459525	0	0.00070492	0	0.00125922	0
TCGA.69.7763.01A.11R.2170.07.LUAD.I	I	LUAD	TCGA	0.108348	0.00853622	0.122064	0.726378	0.135898	0.0118612	0.00434178	0.0178282	0.256632	0	0.14627	0	0.011599	0.00160627	0.00335135	0	0.0101472	0	0.0013349	0.0196461	0.00564464	0.198171	0	0.00103451	0.00195422	0.0018581	0.0140188	0.166238	0	0.00431215	0	0.0209247	0
TCGA.62.8395.01A.11R.2326.07.LUAD.II	II	LUAD	TCGA	0.0986887	0.00919726	0.0335816	0.842619	0.336296	0.00620234	0.00160111	0	0.199033	0	0.139196	0	0.0111131	0	0.00322977	0	0.00889062	0	0.00147044	0.00533711	0.00655219	0.125373	0	0.00169287	0.00561925	0.00202744	0.00565272	0.13829	0	0.00646444	0	0.0118728	0
TCGA.44.3396.11A.01R.1758.07.LUAD.III	III	LUAD	TCGA	0.0532265	0.200763	0.375904	0.374981	0.0457432	0	0.00597214	0	0.0689232	0	0.254023	0	0.00477615	0.00459884	0.00176098	0	0.0055597	0	0.00089326	0.0856356	0.00670373	0.0743802	0	0.00120761	0.00053024	0.00037588	0.259111	0.17065	0	0.00156647	0	0.00271336	0
TCGA.55.6979.11A.01R.1949.07.LUAD.II	II	LUAD	TCGA	0.0623179	0.251113	0.279432	0.429497	0.041724	0	0.00293154	0	0.0715925	0	0.282417	0	0.0078452	0	0.00240324	0	0.0073037	0	0.00110811	0.0160275	0.00385032	0.034208	0	0.00072771	0.00038761	0.00038132	0.268767	0.229499	0	0.00277478	0	0.00369162	0
TCGA.55.8090.01A.11R.2241.07.LUAD.I	I	LUAD	TCGA	0.115511	0	0.119599	0.638094	0.0550374	0.0079157	0.00457286	0	0.310766	0	0.102328	0	0.0124738	0.00180631	0.00590844	0	0.0101298	0	0.00158321	0.00981487	0.00577617	0.152798	0	0.00125981	0.00159978	0.00168605	0.18797	0.231718	0	0.0070084	0	0.0146427	0
TCGA.97.8552.01A.11R.2403.07.LUAD.I	I	LUAD	TCGA	0.0680656	0.00960553	0.105049	0.880242	0.0929363	0.00883451	0.396504	0	0.0682039	0	0.0754402	0	0.00703685	0.0527164	0.00222958	0	0.00683359	0	0.00078537	0.00572976	0.00328321	0.0352671	0	0.00055715	0.00377646	0.00297629	0.00382801	0.149091	0	0.012251	0	0.00875683	0
TCGA.64.5778.01A.01R.1628.07.LUAD.I	I	LUAD	TCGA	0.101375	0.678342	0.0342175	0.0752935	0.0712864	0.0419492	0.0100133	0	0.180214	0.00144947	0.045323	0	0.0551712	0.00032798	0.0389231	0	0.0531441	0	0.00517874	0.00962687	0.0820543	0.0377211	0	0.0219696	0.00016886	0.0105601	0.155121	0.193993	0	0.0426255	0	0.0539507	0
TCGA.50.5049.01A.01R.1628.07.LUAD.I	I	LUAD	TCGA	0.169649	0.144588	0.0151514	0.00353731	0.0243326	0.109398	0.00042331	0	0.250286	0.0702816	0.0617085	0	0.0346436	0.00081532	0.0156902	0	0.0320648	0	0.00522725	0.0125508	0.0428419	0.290803	0	0.0129211	0.00075973	0.00762077	0.367266	0.252939	0	0.0184706	0	0.05603	0
TCGA.55.8299.01A.11R.2287.07.LUAD.I	I	LUAD	TCGA	0.0715217	0.49166	0.0474119	0.0416947	0.0350366	0.00770063	0.024366	0.0136221	0.475713	0	0.0742156	0	0.0243159	0	0.0110704	0	0.0222633	0	0.0031623	0.00231382	0.0298011	0.318619	0	0.0067858	0.00736848	0.0023866	0.117021	0.14828	0	0.0107519	0	0.0129176	0
TCGA.86.8075.01A.11R.2241.07.LUAD.I	I	LUAD	TCGA	0.118921	0	0.00932064	0	0.0296581	0.0174916	0.0173224	0	0.470387	0	0.0660952	0	0.00838037	8.02e-05	0.00242616	0	0.00628332	0	0.00114966	0	0.00268874	0.280484	0	0.0008733	0.00424658	0.00281669	0.10811	0.226729	0.589587	0.00451749	0	0.0324306	0
TCGA.55.A57B.01A.12R.A39D.07.LUAD.I	I	LUAD	TCGA	0.146659	0.729492	0.144297	0.0138694	0.076453	0	0.0337083	0.00058746	0.262661	0	0.180776	0	0.010775	0	0.00407702	0	0.00946758	0	0.0010875	0.0235891	0.00449736	0.144627	0	0.0012722	0.0050886	0.00017925	0.0827464	0.121089	0	0.00123237	0	0.00176827	0
TCGA.93.A4JO.01A.21R.A24X.07.LUAD.I	I	LUAD	TCGA	0.15755	0.572169	0.107156	0	0.0509034	0.0480671	0.00326015	0.0107294	0.25776	0	0.114813	0	0.0264455	0.0125547	0.00996926	0	0.0269277	0	0.00277752	0.017109	0.0202706	0.171702	0	0.00544277	0.00598765	0.00999702	0.161681	0.137026	0	0.0350948	0	0.0346071	0
TCGA.86.8358.01A.11R.2326.07.LUAD.I	I	LUAD	TCGA	0.113521	0.0721987	0.021348	0.00713832	0.0332073	0.0334887	0.0465231	0	0.309328	0.00640872	0.0980425	0.00030822	0.0249118	0.00052703	0.011873	0	0.0216932	0	0.00315405	0.0164014	0.0306686	0.574157	0	0.0166326	0.00229661	0.0043557	0.286136	0.228702	0	0.010416	0	0.0256233	0.00093997
TCGA.55.6981.01A.11R.1949.07.LUAD.III	III	LUAD	TCGA	0.141307	0.002406	0.0538431	0	0.0281016	0.00840251	0.0779086	0	0.306786	0	0.105528	0	0.0100316	0	0.0255699	0	0.00986132	0	0.00064417	0	0.00340923	0.0688662	0	0.00058494	0.00591767	0.0051201	0.00509489	0.178178	0.909313	0.0256541	0	0.0274721	0
TCGA.55.7284.01B.11R.2241.07.LUAD.II	II	LUAD	TCGA	0.057022	0.129973	0.220729	0.486596	0.0621839	0	0.171616	0.0203039	0.115892	0	0.150543	0	0.00801361	0.0033165	0.00277099	0	0.00622264	0	0.0012772	0.0280031	0.00655418	0.116977	0	0.00177232	0.0105312	0.00023388	0.204298	0.191945	0	0.00127045	0	0.00195283	0
TCGA.55.6543.01A.11R.1755.07.LUAD.I	I	LUAD	TCGA	0.0435785	0.0124767	0.0365674	0.0129059	0.023304	0	0.638619	0	0.0652623	0	0.0487803	0	0.00327692	0	0.00098047	0.00795917	0.00234051	0	0.00041764	0	0.00161196	0.024604	0	0.00031771	0.00253208	8.17e-05	0.047628	0.132164	0.891894	0.00010858	0	0.00258879	0
TCGA.MP.A4TJ.01A.51R.A262.07.LUAD.I	I	LUAD	TCGA	0.122193	0	0.0479052	0.487193	0.0556019	0.0604281	0.00444481	0	0.308159	0.0560151	0.0618938	0	0.036513	0.0179076	0.015983	0	0.0348355	0	0.00517231	0.00298155	0.0312084	0.207382	0	0.00726518	0.00394788	0.0120887	0.158298	0.156376	0	0.0523013	0	0.048059	0.00584702
TCGA.69.7761.01A.11R.2170.07.LUAD.I	I	LUAD	TCGA	0.12581	0.00154199	0.0017173	0	0.0654305	0.114517	0.0692343	0.0163518	0.338088	0.15477	0.035303	0	0.0354569	0.00083373	0.00902912	0.00035372	0.0259699	0	0.00656204	0.00555121	0.0342176	0.324323	0	0.00488912	0.034907	0.00414584	0.346851	0.181401	0	0.00845219	0	0.0542933	0
TCGA.99.8033.01A.11R.2241.07.LUAD.IV	IV	LUAD	TCGA	0.0397689	0.523348	0.00444426	0	0.15949	0	0.00203038	0.0229439	0.417095	0	0.195173	0	0.0210419	0	0.00867549	0	0.0168207	0	0.00252653	0.00777885	0.0239848	0.296823	0	0.00517654	0.00250309	0.00035009	0.146603	0.0954099	0	0.00271799	0	0.00529397	0
TCGA.75.6205.01A.11R.1755.07.LUAD.I	I	LUAD	TCGA	0.174151	0.280109	0.00071288	0	0.0266706	0.017552	0.155019	0.0016003	0.253084	0	0.124357	0	0.0205372	0	0.00674736	0	0.0199172	0	0.00354588	0.00662632	0.0186082	0.263513	0.00045303	0.00261809	0.022939	0.00182976	0.407207	0.172519	0	0.00607724	0	0.0136051	0
TCGA.44.2662.01A.01R.0946.07.LUAD.I	I	LUAD	TCGA	0.174347	0.0864923	0.00108193	0	0.0215649	0.0003865	0.0854236	0	0.209991	0	0.0753235	0	0.00606349	0	0.00203487	0	0.00587987	0	0.00104675	0.00377741	0.00254841	0.275177	0	0.00057767	0.00251953	0.00036886	0.631648	0.337441	0	0.00064931	0	0.0756577	0
TCGA.55.8507.01A.11R.2403.07.LUAD.I	I	LUAD	TCGA	0.0623201	0	0.151028	0.805654	0.107122	0	0.0275441	0	0.318095	0	0.113493	0	0.00649999	0.00019096	0.00228267	0	0.00608997	0	0.00149139	0.00833318	0.00668521	0.146476	0	0.00146493	0.00631772	0.00064481	0.0330276	0.18841	0	0.00128497	0	0.00554393	0
TCGA.78.7535.01A.11R.2066.07.LUAD.I	I	LUAD	TCGA	0.264628	0.888806	0.00861854	0	0.271758	0	0.00108235	0	0.211298	0	0.074326	0	0.0158536	0	0.00270582	0	0.00760846	0	0.00010316	0.00600934	0.00503936	0.0455578	0	0.00096956	1.51e-05	0.00018977	0.0596115	0.133938	0	0.00010505	0	0.0017747	0
TCGA.44.A47G.01A.21R.A24H.07.LUAD.I	I	LUAD	TCGA	0.132326	0.552875	0.0243317	0.0354167	0.0439967	0.0441769	0.00774181	0	0.320327	0	0.0871038	0	0.0238215	0.00035411	0.0104112	0	0.0237401	0	0.00334036	0.00751086	0.0274294	0.170331	0	0.00430481	0.00454848	0.0082277	0.183413	0.204417	0	0.0346587	0	0.0438224	0.00137419
TCGA.49.4490.01A.21R.1858.07.LUAD.III	III	LUAD	TCGA	0.0749565	0	0.00565686	0	0.127134	0.00153996	0.291834	0	0.236681	0	0.0675756	0	0.0118477	0.0012433	0.00473842	0	0.015852	0	0.0016154	0	0.00544233	0.112249	0	0.00263142	0.00265601	0.00040155	0.0185152	0.144134	0.863797	0.00320086	0	0.00629925	0
TCGA.05.4432.01A.01R.1206.07.LUAD.II	II	LUAD	TCGA	0.106206	0.677006	0.042389	0	0.0662848	0.0378835	0.00389493	0	0.245126	0	0.050575	0	0.0204637	0	0.00832595	0	0.0165797	0	0.00314063	0.00253239	0.0184985	0.123998	0	0.00732907	0.0010844	0.00633068	0.157496	0.308636	0	0.0102246	0	0.0859951	0
TCGA.67.3771.01A.01R.0946.07.LUAD.I	I	LUAD	TCGA	0.12539	0.0970838	0.00596091	0	0.0667544	0.12168	0.00088461	0	0.192304	0	0.211658	0	0.0148443	0.00688412	0.00641678	0	0.0126846	0	0.00286983	0.00827935	0.0152961	0.257106	0	0.0036646	0.0015314	0.00434485	0.507435	0.272053	0	0.00662909	0	0.058246	0
TCGA.78.7160.01A.11R.2039.07.LUAD.IV	IV	LUAD	TCGA	0.082777	0.486312	0.0694136	0.0766221	0.120131	0.00549785	0.142473	0	0.180192	0	0.141283	0	0.0167189	0	0.00489158	0	0.0169159	0	0.00347362	0.0101885	0.0227277	0.187142	0	0.00415545	0.00318538	0.00101201	0.231053	0.178716	0	0.00921487	0	0.005904	0
TCGA.50.6590.01A.12R.1858.07.LUAD.I	I	LUAD	TCGA	0.0872929	0	0.00066406	0	0.0222887	0.0846607	0.00145732	0.196403	0.429568	0	0.186328	0	0.0144537	0	0.00495842	0	0.012322	0	0.00187088	0.00127776	0.0132602	0.389641	0	0.00283051	0.00011963	0.00423525	0.327124	0.175854	0	0.00458171	0	0.0380346	0.00077412
TCGA.MN.A4N5.01A.11R.A24X.07.LUAD.I	I	LUAD	TCGA	0.0843363	0.597325	0.0688466	0.066238	0.0867697	0	0.0131465	0	0.347745	0	0.0746031	0	0.0297189	0	0.0133446	0	0.0235622	0	0.00320335	0.00117368	0.0401376	0.0633392	0.233064	0.00768514	0.00029982	0.00349681	0.0326628	0.175508	0	0.0117129	0.00589763	0.0161827	0
TCGA.62.8397.01A.11R.2326.07.LUAD.II	II	LUAD	TCGA	0.0446422	0.920619	0.00765136	0.0330692	0.0407726	0	0.710071	0	0.0694676	0	0.011089	0	0.0037585	0	0.00112817	0	0.00331717	0	0.00023388	0.00036482	0.00138267	0.0325954	0	0.00039821	0.00834729	0.00015934	0.00500427	0.0987351	0	0.00059538	0	0.00659762	0
TCGA.73.7499.01A.11R.2187.07.LUAD.I	I	LUAD	TCGA	0.0649858	0	0.00129118	0	0.0163673	0.0204025	0.592832	0	0.0790656	0	0.0136321	0	0.0357657	0.0100858	0.0151849	0.00049074	0.0221001	0	0.002402	0	0.0319512	0.0587245	0	0.00957385	0.00067173	0.00253789	0.0616302	0.0895589	0.847162	0.00641723	0	0.0163341	0.00083254
TCGA.55.8208.01A.11R.2241.07.LUAD.I	I	LUAD	TCGA	0.136185	0.221193	0.0297015	0.0766772	0.0267706	0.0759574	0.0105952	0	0.330033	0	0.0473835	0	0.0279175	0.0033408	0.0103818	0	0.0211198	0	0.00292842	0.0133392	0.0176565	0.274927	0	0.00517522	0.00669245	0.00727326	0.327873	0.251476	0	0.0306617	0	0.0447406	0
TCGA.50.5939.01A.11R.1628.07.LUAD.I	I	LUAD	TCGA	0.0850286	0.064609	0.0459974	0.134237	0.0784063	0.0650146	0.00592716	0.0627038	0.241907	0	0.176768	0	0.00590068	0	0.0019973	0	0.00637092	0	0.00105353	0.0154838	0.00203273	0.276632	0	0.00057951	0.00374099	0.00424443	0.377579	0.29725	0	0.00786002	0	0.0386757	0
TCGA.S2.AA1A.01A.12R.A39D.07.LUAD.I	I	LUAD	TCGA	0.0970553	0.189694	0.024731	0	0.0506583	0.225463	0.00507365	0	0.408773	0.00484129	0.0626045	0	0.0262229	0.00766363	0.0117522	0	0.0277143	0	0.00344018	0.0109654	0.0126573	0.32765	0	0.00278853	0.0265908	0.0136995	0.198722	0.104961	0	0.0426639	0	0.105205	0.00840957
TCGA.78.7537.01A.11R.2066.07.LUAD.I	I	LUAD	TCGA	0.0493314	0	0.0105641	0.905403	0.214475	0.00354849	0.00543073	0	0.505422	0	0.0674727	0	0.0119907	0	0.00362472	0	0.00905822	0	0.00047617	0.00034581	0.00894097	0.0893565	0	0.00208084	0.0013459	0.00183831	0	0.0859485	0	0.00098319	0	0.0223625	0
TCGA.97.A4M1.01A.11R.A24X.07.LUAD.I	I	LUAD	TCGA	0.0692544	0.0925692	0.393603	0.811084	0.0586167	0	0.0277618	0	0.0827277	0	0.213979	0	0.00630578	0.00031691	0.00209189	0	0.00530512	0	0.0002021	0.0315275	0.00430121	0.0423663	0	0.00143373	0.014572	0.00013769	0.00756424	0.132894	0	0.00028582	0	0.00110075	0
TCGA.44.6777.11A.01R.1858.07.LUAD.I	I	LUAD	TCGA	0.0543768	0.131809	0.359656	0.734101	0.0412921	0.0118724	0.0222688	0	0.091617	0	0.243738	0	0.00450077	0.00161965	0.00139761	0	0.00480083	0	0.00065634	0.0309417	0.00384783	0.0704905	0	0.00092509	0.0102778	0.00089997	0.00888763	0.157773	0	0.00294397	0	0.00930526	0
TCGA.78.7145.01A.11R.2039.07.LUAD.IV	IV	LUAD	TCGA	0.127935	0	0.0116864	0.497541	0.0768101	0	0.224286	0	0.161528	0	0.125287	0	0.00616392	0.104331	0.00500112	0	0.00441746	0	0.00256732	0.00534014	0.00248175	0.129057	0.0343919	0.00032279	0.01184	0.00016145	0.217499	0.24806	0	0.0004424	0	0.00284935	0
TCGA.55.7903.01A.11R.2170.07.LUAD.I	I	LUAD	TCGA	0.0933975	0.911112	0.0390889	0.0110841	0.150945	0	0.00921085	0	0.384148	0	0.0636587	0	0.0256626	0	0.010422	0	0.0221485	0	0.00333735	0	0.0277917	0.0275861	0	0.004342	0.00450959	0.00106177	0.0457078	0.153461	0	0.00567446	0	0.00564915	0
TCGA.05.4398.01A.01R.1206.07.LUAD.III	III	LUAD	TCGA	0.125381	0	0.00574216	0	0.0574227	0.0136595	0.235743	0	0.26794	0	0.04689	0	0.0136146	0.00019765	0.00439028	0	0.00971436	0	0.00160837	0	0.0109158	0.132382	0	0.00200732	0.001171	0.00235018	0.139326	0.19315	0.713264	0.00714373	0	0.0159861	0
TCGA.91.6847.01A.11R.1949.07.LUAD.I	I	LUAD	TCGA	0.101	0.00019936	0.0231843	0	0.0520958	0	0.0901396	0.12303	0.340927	0	0.0763996	0	0.0255096	0.0012149	0.0050826	0	0.0264161	0	0.00280985	0.0145815	0.0994772	0.165818	0	0.00420992	0.0029076	0.00114859	0.12168	0.14862	0.570474	0.00038148	0	0.00259877	9.37e-05
TCGA.MP.A4SY.01A.21R.A24X.07.LUAD.II	II	LUAD	TCGA	0.123415	0.131025	0.00304537	0.00409563	0.0425573	0	0.00742274	0.00074934	0.377273	0	0.0967002	0	0.00782671	0.00298631	0.00211184	0	0.00594129	0	0.00078739	0.00154209	0.00327444	0.396267	0.141207	0.0006102	0.0067785	0.00019423	0.315349	0.323222	0	0.00074646	0	0.00487165	0
TCGA.93.7347.01A.11R.2187.07.LUAD.I	I	LUAD	TCGA	0.1627	0	0.0119995	0.716547	0.102702	0.011917	0.00293252	0	0.270788	0.0495968	0.0503281	0	0.0502129	0.0007859	0.0176963	0	0.0446019	0	0.00816045	0.00107656	0.0330333	0.0746894	0	0.00747763	0.00763788	0.00356722	0.13775	0.198325	0	0.0130168	0	0.0224587	0
TCGA.53.7626.01A.12R.2066.07.LUAD.II	II	LUAD	TCGA	0.122829	0.604766	0.197547	0.0813595	0.0385348	0.0287522	0.00306753	0	0.175655	0	0.182645	0	0.0201555	0	0.00739362	0	0.019127	0	0.00353738	0.0107453	0.0218581	0.0941647	0	0.00366824	0.0179908	0.00503596	0.161424	0.154355	0	0.015917	0	0.0286746	0.00079784
TCGA.73.4675.01A.01R.1206.07.LUAD.III	III	LUAD	TCGA	0.0870332	0.914572	0.00300156	0	0.171059	0	0.00032895	0.00013194	0.260906	0	0.210602	0	0.00466737	0	0.00273678	0	0.00538051	0	0.00033912	0.00249082	0.00298736	0.0661784	0	0.00113255	0.00173406	0.00085306	0.0148925	0.235641	0	0.00264294	0	0.010688	0
TCGA.55.7726.01A.11R.2170.07.LUAD.I	I	LUAD	TCGA	0.0697157	0	0.0007859	0	0.0108587	0	0.0135289	0.398187	0.338471	0	0.472541	0	0.00409342	0	0.00169073	0	0.00274466	0	0.00046058	0	0.00332229	0.535004	0	0.00024909	0.00041861	0.00013843	0.0663902	0.072486	0	0.00074485	0	0.00816873	0
TCGA.J2.8192.01A.11R.2241.07.LUAD.II	II	LUAD	TCGA	0.156709	0.36325	0.00177772	0.00243856	0.0302827	0	0.124144	0.0182668	0.306999	0	0.0852603	0	0.0143801	0	0.00480638	0	0.0106696	0	0.00217403	0	0.00688178	0.430682	0	0.00161768	0.0130525	0.00085028	0.17231	0.239593	0	0.00692809	0	0.00692579	0
TCGA.86.A4P7.01A.11R.A24X.07.LUAD.I	I	LUAD	TCGA	0.0726934	0.0627964	0.219704	0.536114	0.0434682	0.0425391	0.00259465	0	0.135805	0	0.235599	0	0.0156404	0.00144454	0.00464098	0	0.0122924	0	0.00182814	0.0397694	0.0140424	0.0999037	0	0.00331006	0.0142087	0.0050378	0.203224	0.184255	0	0.0170104	0	0.0320788	0
TCGA.86.8673.01A.11R.2403.07.LUAD.I	I	LUAD	TCGA	0.0604832	0	0.00552726	0.594568	0.33662	0.0165417	0.0497579	0	0.279049	0	0.0321733	0	0.0175983	0	0.00732664	0	0.0181607	0	0.00107794	0.00527682	0.0204583	0.223774	0	0.0049052	0	0.00120172	0.158047	0.145002	0	0.00159653	0	0.0190631	0.00179219
TCGA.71.8520.01A.11R.2403.07.LUAD.I	I	LUAD	TCGA	0.102228	0	0.00803396	0.637554	0.0913692	0	0.0211013	0	0.421027	0	0.102077	0	0.0114933	0	0.00268006	0	0.00866457	0	0.00069724	0	0.00635954	0.267115	0	0.00189938	0.00429109	0.00041564	0.0910405	0.214893	0	0.00023666	0	0.00682481	0
TCGA.78.8660.01A.11R.2403.07.LUAD.II	II	LUAD	TCGA	0.103383	0.0422633	0.121622	0.563988	0.0431391	0.0180851	0.00177791	0	0.227218	0.00842551	0.192672	0	0.0272412	0	0.0112055	0	0.0261386	0	0.00255548	0.0190485	0.0185575	0.114579	0	0.00369078	0.00611059	0.0049529	0.226701	0.191401	0	0.00811145	0	0.0163327	0.00079903
TCGA.78.7146.01A.11R.2039.07.LUAD.III	III	LUAD	TCGA	0.0752262	0	0.00063744	0	0.161496	0	0.153657	0	0.254488	0	0.137065	0	0.0103061	0.0003642	0.00262888	0	0.00701863	0	0.00143836	0.0104711	0.0137267	0.200291	0	0.00177547	0.00294924	6.12e-05	0.192674	0.179793	0.593251	0.00018308	0	0.00049887	0
TCGA.55.8508.01A.11R.2403.07.LUAD.II	II	LUAD	TCGA	0.0589294	0.366074	0.00243287	0.00285088	0.0453015	0.218536	0.0520736	0.00044325	0.381149	0	0.0306653	0	0.00957425	0	0.00430235	0	0.00885767	0	0.00184776	0.00480957	0.00713182	0.290812	0	0.00200806	0.00169738	0.00992352	0.0549304	0.120288	0.0598469	0.00564445	0	0.25987	0
TCGA.50.5942.01A.21R.1755.07.LUAD.I	I	LUAD	TCGA	0.0929883	0	0.0200004	0.901541	0.0665091	0.00741957	0.323786	0	0.272453	0	0.089185	0	0.0159144	0.00883972	0.00458199	0	0.0113876	0	0.00302292	0.00034708	0.0119422	0.0583354	0	0.00234464	0.0235173	0.00214529	0	0.0601167	0	0.0032491	0	0.0203734	0
TCGA.44.2668.11A.01R.1758.07.LUAD.I	I	LUAD	TCGA	0.0700784	0.0500824	0.135991	0.617664	0.0393342	0	0.0154434	0	0.120135	0	0.187472	0	0.00315616	0	0.00107854	0	0.00369695	0	0.00072714	0.0182477	0.00798325	0.0360062	0	0.00117859	0.00326817	6.94e-05	0.274731	0.411619	0	0.00036033	0	0.00167681	0
TCGA.50.5933.11A.01R.1755.07.LUAD.III	III	LUAD	TCGA	0.0443998	0.277335	0.387363	0.456589	0.0393201	0	0.00467837	0	0.060225	0	0.302983	0	0.00131468	0.00685939	0.00064646	0	0.00265012	0	0.00028141	0.0226342	0.00400975	0.0334161	0	0.00051744	0.0112807	2.88e-05	0.191886	0.150178	0	0.00021777	0	0.00118681	0
TCGA.55.1596.01A.01R.0946.07.LUAD.II	II	LUAD	TCGA	0.028094	0.00567785	0.00086412	0	0.177764	0.0449249	0.530878	0.0184612	0.0948417	0.0138294	0.00989081	0	0.00618599	0.00842562	0.00224845	0	0.0049383	0	0.00084493	0.0139153	0.00528596	0.323506	0	0.00126151	0.00691063	0.00127859	0.557347	0.127621	0.00264336	0.0010589	0	0.00694298	0.00435904
TCGA.91.6831.11A.02R.1858.07.LUAD.I	I	LUAD	TCGA	0.0274345	0.391816	0.447356	0.344709	0.0239626	0	0.0117436	0	0.0409204	0	0.372329	0	0.0033335	0	0.0013335	0	0.0025539	0	0.00053966	0.0320063	0.00379909	0.047115	0	0.0007974	0.0268412	9.85e-05	0.157512	0.0609065	0	0.00159946	0	0.00129236	0
TCGA.50.5936.11A.01R.1628.07.LUAD.III	III	LUAD	TCGA	0.034747	0.285972	0.400872	0.43803	0.0374876	0	0.0074479	0	0.0447386	0	0.307606	0	0.00287555	0	0.00079478	0	0.00311392	0	0.00038486	0.0273941	0.00399137	0.0473244	0	0.00047179	0.005425	1.31e-05	0.195854	0.154566	0	0.00031351	0	0.00057545	0
TCGA.55.7227.01A.11R.2039.07.LUAD.III	III	LUAD	TCGA	0.166562	0	0.00859473	0.622168	0.0555365	0.00107821	0.00717358	0	0.386701	0.00632461	0.069605	0	0.0270503	0.00076223	0.0088555	0	0.0233406	0	0.0042119	0.00322912	0.0109762	0.153649	0	0.00243073	0.00827796	0.00036335	0.203637	0.218409	0	0.00353684	0	0.0066527	0.00087444
TCGA.86.7714.01A.12R.2170.07.LUAD.III	III	LUAD	TCGA	0.17808	0	0.00191615	0.908308	0.0314839	0	0.241589	0	0.31751	0	0.0589597	0	0.017779	0	0.00344674	0	0.00897755	0	0.00193089	0.00017362	0.00478913	0.0839777	0	0.00103816	0.00481628	0.00015578	0.00272482	0.13101	0	0.00020696	0	0.0011279	0
TCGA.78.7542.01A.21R.2066.07.LUAD.I	I	LUAD	TCGA	0.0186393	0.515512	0.00329622	0.0827113	0.12562	0.00311459	0.0102199	0.132954	0.120822	0	0.551922	0	0.00809431	5.66e-05	0.0165273	0	0.00636573	0	0.00103659	0	0.00816591	0.068547	0	0.00192135	0.00059267	0.00042591	0.196512	0.116028	0	0.00210013	0	0.00881623	0
TCGA.38.A44F.01A.11R.A24H.07.LUAD.I	I	LUAD	TCGA	0.0836698	0.473015	0.121301	0.0738809	0.0751809	0.0635745	0.0615118	0.0170925	0.212865	0	0.153038	0	0.0218185	0.0430896	0.00948389	0	0.0172266	0	0.00164377	0.022636	0.00814264	0.139878	0	0.00225822	0.0215655	0.0106726	0.145268	0.154458	0	0.0309502	0	0.0357791	0
TCGA.50.5055.01A.01R.1628.07.LUAD.II	II	LUAD	TCGA	0.123799	0.490349	0.00706194	0	0.0349623	0.196561	0.0017079	0	0.26217	0.00201814	0.0475111	0	0.0425803	0.00995173	0.023591	0	0.0422158	0	0.00411438	0.0149852	0.0263349	0.170255	0	0.00699837	0.00576082	0.0267768	0.10986	0.110807	0	0.0911261	0	0.148243	0.00025923
TCGA.50.5936.01A.11R.1628.07.LUAD.III	III	LUAD	TCGA	0.0887352	0.356602	0.00101801	0.11815	0.182096	0.00792516	0.0059957	0.00403132	0.337682	0	0.0326895	0	0.0107353	0	0.00414671	0	0.0101016	0	0.0020717	0.013411	0.00454329	0.299318	0	0.00079797	0.00136772	0.00197831	0.199194	0.298347	0	0.00473775	0	0.0143234	0
TCGA.55.7910.01A.11R.2170.07.LUAD.II	II	LUAD	TCGA	0.0802765	0.85246	0.0118276	0.0220237	0.232811	0.00017828	0.00111261	0	0.367424	0	0.0509112	0	0.0169428	0	0.00634769	0	0.0186896	0	0.0011029	0	0.00558866	0.0821104	0	0.00204849	0.00199984	0.00922167	0.0412282	0.134313	0	0.014089	0	0.0472934	0
TCGA.91.A4BC.01A.11R.A24H.07.LUAD.II	II	LUAD	TCGA	0.0898068	0.00147795	0.00485365	0	0.0149942	0.0670299	0.0006696	0	0.378404	0.0715853	0.0323587	0.0846894	0.0588034	3.05e-05	0.0219868	0	0.0603845	0	0.00557974	0	0.103657	0.364522	0	0.027504	0.0033315	0.0073979	0.185597	0.147632	0.22018	0.00337938	0	0.0425892	0.00155716
TCGA.38.4631.01A.01R.1755.07.LUAD.I	I	LUAD	TCGA	0.0188257	0.0104034	0.00153137	0	0.0062228	0.0871146	0.00015977	0	0.0720434	0	0.602726	0	0.00528507	0.00043983	0.00276247	0	0.0033556	0	0.00042988	0.0352666	0.00559476	0.293433	0	0.00288909	0.00190434	0.00127167	0.571439	0.261256	0	0.00016127	0	0.0154849	0
TCGA.55.6712.01A.11R.1858.07.LUAD.II	II	LUAD	TCGA	0.0869301	0.355406	0.00439131	0	0.0807716	0.0475441	0.00577022	0.00137476	0.249869	0	0.279516	0	0.0186674	0	0.00785972	0	0.0227805	0	0.00304406	0.00828306	0.0345568	0.274574	0	0.00855155	0.0136656	0.00260907	0.299153	0.158427	0	0.0118485	0	0.0244076	0
TCGA.55.A494.01A.11R.A24X.07.LUAD.I	I	LUAD	TCGA	0.0246012	0	0.0172498	0.906712	0.456786	0	0.139254	0	0.119992	0	0.0515877	0	0.00383731	0	0.0386706	0	0.00189618	0	0.00426986	0.00080956	0.00385305	0.084589	0	0.0211521	0	0.0002391	0.00788989	0.115826	0	0.00029779	0	0.00048688	0
TCGA.L4.A4E6.01A.11R.A24H.07.LUAD.I	I	LUAD	TCGA	0.0780597	0.123649	0.275003	0.606076	0.0320702	0.0001439	0.00233853	0	0.0799438	0	0.16458	0	0.00570153	0	0.00190842	0	0.00401759	0	0.00059439	0.0270224	0.00233122	0.0576314	0	0.00050398	0.00027414	0.00047987	0.185203	0.347436	0	0.00236044	0	0.00267174	0
TCGA.99.8025.01A.11R.2241.07.LUAD.III	III	LUAD	TCGA	0.0876709	0.786824	0.00269403	0	0.384828	0	0.00171766	0	0.232183	0	0.117152	0	0.010023	0.0287337	0.00375985	0	0.008871	0	0.00123831	0.00555548	0.00540079	0.129445	0	0.00099392	0.0009028	0.00431614	0.0485393	0.105591	0	0.0142753	0	0.0192858	0
TCGA.49.4505.01A.01R.1206.07.LUAD.II	II	LUAD	TCGA	0.1351	0	0.0146388	0.606899	0.0805442	0.0134758	0.0838798	0	0.200752	0.00040844	0.0860861	0	0.0223672	0.00173632	0.012454	0	0.0186237	0	0.00277663	0.0185097	0.0265607	0.119906	0	0.00874041	0.0271782	0.00183604	0.211887	0.281176	0	0.00473349	0	0.0197309	0
TCGA.55.7570.01A.11R.2039.07.LUAD.I	I	LUAD	TCGA	0.0947023	0.283843	0.0128484	0.028474	0.0203794	0.0556482	0.0423669	0	0.414713	0	0.0579859	0	0.0188432	0	0.00672566	0	0.0155611	0	0.00219434	0.158038	0.0410176	0.409328	0	0.0628279	0.00885003	0.00305225	0.0556119	0.141412	0	0.00279299	0	0.0625763	0.00020674
TCGA.97.7552.01A.11R.2039.07.LUAD.I	I	LUAD	TCGA	0.111594	0.0234521	0.0561333	0.484917	0.0553489	0.0970104	0.0304092	0	0.19715	0.0882647	0.107234	0	0.0306648	0.0437086	0.0110493	0	0.0354328	0	0.0081795	0.0117224	0.0574834	0.0999123	0	0.00675402	0.0233295	0.0104686	0.127683	0.170523	0	0.0583414	0	0.0532333	0
TCGA.NJ.A55A.01A.11R.A262.07.LUAD.I	I	LUAD	TCGA	0.138451	0.594911	0.0195531	0.0609466	0.269377	0.0384525	0.00413467	0	0.211657	0	0.0711469	0	0.0264982	0.0985179	0.010753	0	0.0278091	0	0.00318404	0.00677462	0.0152074	0.0986017	0	0.00301043	0.0260213	0.011077	0.0757748	0.0792114	0	0.0676713	0	0.0412592	0
TCGA.55.6975.01A.11R.1949.07.LUAD.II	II	LUAD	TCGA	0.0948231	0	0.00043546	0	0.0878341	0.0263919	0.00779916	0.0232173	0.395754	0	0.221408	0	0.00940085	0	0.003564	0	0.00921606	0	0.00093824	0.0274985	0.00890003	0.839019	0	0.0014952	0.00286349	0.00256964	0.0808552	0.119241	0	0.00531184	0	0.0313088	0.000155
TCGA.97.8171.01A.11R.2287.07.LUAD.IV	IV	LUAD	TCGA	0.0622024	0	0.0160704	0.984379	0.16374	2.17e-05	0.258033	0	0.166508	0	0.0433351	0	0.00378015	0.00038396	0.00121018	0	0.00319624	0	0.00052818	0.00156737	0.00164154	0.00957794	0	0.00050359	0.00015443	0.00061174	0.00391536	0.265645	0	0.00319109	0	0.00980269	0
TCGA.44.A47A.01A.21R.A24H.07.LUAD.I	I	LUAD	TCGA	0.243464	0	0.013888	0.838422	0.0409519	9.46e-05	0.00520764	0	0.275209	0	0.0505916	0	0.0386055	0	0.00991442	0	0.0245609	0	0.00245964	0.00303557	0.00926304	0.0152833	0	0.00238857	0.00394394	0.00117921	0.132066	0.266586	0	0.00646232	0	0.009268	0.00715424
TCGA.49.AAR0.01A.21R.A39D.07.LUAD.I	I	LUAD	TCGA	0.0758375	0.0757555	0.244089	0.587298	0.0817527	0.0307223	0.0386922	0	0.170672	0	0.116	0	0.0146155	0.00318569	0.0106567	0	0.014249	0	0.00109707	0.0269292	0.00802819	0.0784052	0	0.00183389	0.00284802	0.0065666	0.194856	0.176206	0	0.0143771	0	0.0253268	0
TCGA.35.5375.01A.01R.1628.07.LUAD.III	III	LUAD	TCGA	0.0786856	0.0741346	0.00275165	0	0.00902743	0.0460598	0.00036805	0.0279308	0.349307	0.0903035	0.155795	0.0171396	0.0407629	0.0001098	0.0294337	0	0.020166	0	0.00364844	0.0731174	0.0446657	0.344026	0	0.0117775	0.00528056	0.00469785	0.321898	0.209278	0	0.0156774	0	0.023958	0
TCGA.64.5815.01A.01R.1628.07.LUAD.II	II	LUAD	TCGA	0.136925	0.254011	0.0157893	0.0519031	0.0389988	0.00090626	0.0471655	0.0123461	0.364172	0	0.0756281	0	0.00837824	0	0.0038575	0	0.00867464	0	0.00109675	0.00920756	0.00374615	0.44305	0	0.00060169	0.00106462	0.00039436	0.227512	0.271528	0	0.00055838	0	0.022485	0
TCGA.78.7152.01A.11R.2039.07.LUAD.I	I	LUAD	TCGA	0.0852595	0	0.00571869	0.892278	0.237336	0.0162928	0.00128874	0	0.332382	0	0.0555276	0	0.0200353	0.00081998	0.0101418	0	0.023928	0	0.00406905	0.00220475	0.0216258	0.040234	0	0.00386673	0.00066664	0.00734954	0.0475034	0.129217	0	0.0208129	0	0.0414409	0
TCGA.91.6848.01A.11R.1949.07.LUAD.III	III	LUAD	TCGA	0.161887	0.0586835	0.00265403	0	0.0112258	0.0225648	0.00230749	0	0.309157	0	0.124036	3.61e-05	0.0166735	0	0.00799914	0	0.0171476	0	0.00346916	0.0412606	0.0266196	0.444216	0	0.00424491	0.00310643	0.00276607	0.428885	0.292542	0	0.00376538	0	0.0135041	0.00124821
TCGA.49.4507.01A.01R.1206.07.LUAD.III	III	LUAD	TCGA	0.0284086	0.0011161	0.00207129	0	0.0920211	0.0260623	0.450021	0.257787	0.218285	0.0128044	0.0784959	0	0.0154552	0	0.00949425	0	0.0165136	0	0.0007462	0.158402	0.0242303	0.314029	0	0.0046722	0	0.00098044	0.14351	0.0484742	0.064176	0.00081667	0.0221135	0.00931459	0
TCGA.50.5068.01A.01R.1628.07.LUAD.II	II	LUAD	TCGA	0.067945	0.504161	0.0178653	0.127714	0.0299256	0.0330219	0.00585699	0	0.322607	0.029582	0.136121	0	0.0511254	0.00891477	0.0451277	0	0.0238315	0	0.00488378	0.0126287	0.0340577	0.112173	0	0.0139902	0.00642186	0.0110986	0.165383	0.156031	0	0.0509464	0	0.028586	0
TCGA.75.5126.01A.01R.1755.07.LUAD.III	III	LUAD	TCGA	0.1255	0.0202812	0.0523976	0.421433	0.0299008	0	0.074834	0	0.23751	0	0.151397	0	0.00954101	0.0104251	0.00395022	0	0.00784907	0	0.00181266	0.0235897	0.0165158	0.160101	0	0.00356237	0.00615493	0.00019406	0.358015	0.282515	0	0.00084377	0	0.0016765	0
TCGA.55.8205.01A.11R.2241.07.LUAD.II	II	LUAD	TCGA	0.110809	0.294678	0.0108985	0.0439712	0.0290139	0.0177386	0.0206299	0	0.166041	0	0.322729	0	0.016294	0	0.00596429	0	0.012058	0	0.00250997	0.00737726	0.0240392	0.183911	0	0.00541684	0.0051135	0.00237935	0.44721	0.252308	0	0.0104698	0	0.00843927	0
TCGA.78.7166.01A.12R.2066.07.LUAD.II	II	LUAD	TCGA	0.0371399	0.157415	0.0123945	0	0.493515	0.0600389	0.00905191	0	0.208642	0	0.0467958	0	0.0162145	0	0.00688783	0	0.0155017	0	0.00065349	0.0179616	0.00677561	0.250665	0	0.00136083	0.00056022	0.00441791	0.143816	0.0995433	0.369543	0.0127453	0	0.0283604	0
TCGA.55.8511.01A.11R.2403.07.LUAD.I	I	LUAD	TCGA	0.13537	0	0.0117713	0.14057	0.0574197	0.112318	0.00590026	0	0.306562	0	0.0606069	0	0.0187829	0.00168152	0.00842537	0	0.0246231	0	0.00262004	0.00643566	0.0229587	0.435285	0	0.00429863	0.00346056	0.00989866	0.296416	0.225039	0	0.0342511	0	0.0714729	0.00383331
TCGA.69.A59K.01A.11R.A262.07.LUAD.II	II	LUAD	TCGA	0.123112	0.0103954	0.025375	0.485976	0.114155	0.0913321	0.0246526	0	0.219496	0	0.107717	0	0.0176132	0.00223324	0.00717742	0	0.0169809	0	0.00319115	0.0115759	0.0305959	0.146264	0	0.00458963	0.00270113	0.00905395	0.249522	0.209793	0	0.00692634	0	0.0795721	0
TCGA.44.5645.01A.01R.1628.07.LUAD.I	I	LUAD	TCGA	0.211337	0.921905	0.00830231	0.00669232	0.0739213	0	0.0393061	0	0.305378	0	0.0575806	0	0.0398296	0.0114151	0.0129646	0	0.03111	0	0.00644576	0	0.00979863	0.0362145	0	0.00213756	0.00577136	0.0049895	0.00958908	0.14061	0	0.032866	0	0.0234235	0.00841252
TCGA.75.6212.01A.11R.1755.07.LUAD.II	II	LUAD	TCGA	0.0604664	0.732962	0.0174039	0.145717	0.00974374	0.0189164	0.607895	0	0.127421	0	0.024812	0	0.0045229	0	0.0025857	0	0.00584154	0	0.00071138	0.00550445	0.00133307	0.0736935	0	0.00024681	0.014007	0.00493799	0.00919945	0.0877522	0	0.0239177	0	0.0204086	0
TCGA.86.8074.01A.11R.2241.07.LUAD.II	II	LUAD	TCGA	0.10039	0	0.00309143	0	0.0240587	0.00102929	0.220069	0	0.381303	0	0.0437902	0	0.0146112	0	0.00692929	0	0.00895847	0	0.00212496	0	0.00900925	0.233067	0	0.00137414	0.00014732	0.00075706	0.0642839	0.17225	0.701473	0.00252105	0	0.00876284	0
TCGA.MN.A4N1.01A.11R.A24X.07.LUAD.II	II	LUAD	TCGA	0.0854653	0.0005076	0.0280699	0	0.225377	0	0.0321904	0	0.36359	0	0.0771749	0	0.00841153	7.15e-05	0.00281689	0	0.00738211	0	0.00041136	0	0.0044071	0.0979079	0	0.00096051	0	0.00174157	0.00744002	0.153526	0.894073	0.0017353	0	0.00673951	0
TCGA.NJ.A4YG.01A.22R.A262.07.LUAD.I	I	LUAD	TCGA	0.11472	0	0.106807	0.809641	0.0793496	0.00153929	0.0452051	0	0.233177	0	0.0865323	0	0.0187338	0	0.00733829	0	0.0162203	0	0.001395	0.00241813	0.00703991	0.0596988	0	0.00180314	0.00289955	0.00110556	0.123804	0.260293	0	0.00492812	0	0.0153508	0
TCGA.78.7161.01A.11R.2039.07.LUAD.II	II	LUAD	TCGA	0.101728	0	0.0282445	0.769405	0.115479	0	0.0123982	0	0.548176	0	0.0946054	0	0.0100016	0.00039826	0.00500668	0	0.0082393	0	0.00111411	0.0134101	0.0109381	0.186256	0	0.00220511	0.00086328	0.0001779	0.0296672	0.0515386	0	0.00074448	0	0.0094026	0
TCGA.MP.A4TD.01A.32R.A262.07.LUAD.III	III	LUAD	TCGA	0.0956481	0	0.00810386	0.58624	0.134407	0.0584015	0.0278611	0	0.434837	0	0.0420067	0	0.0136643	0.00168003	0.00539821	0	0.0169053	0	0.00141418	0.00334805	0.00600676	0.344021	0	0.00144465	0.00241824	0.0109452	0.0038906	0.100848	0	0.0443644	0	0.0561454	0
TCGA.78.8655.01A.11R.2403.07.LUAD.I	I	LUAD	TCGA	0.132659	0.0173531	0.120574	0.00346662	0.0445676	0.00329631	0.0357358	0	0.234737	0	0.089666	0	0.0206219	0	0.00770071	0	0.0191053	0	0.00222393	0	0.0206387	0.0918667	0	0.00571209	0.00288762	0.00185063	0.107126	0.248327	0.774004	0.00494959	0	0.0109308	0
TCGA.95.7039.01A.11R.1949.07.LUAD.II	II	LUAD	TCGA	0.0503661	0.747571	0.0404706	0.0150797	0.305838	0	0.00660081	0	0.132175	0	0.298596	0	0.00814349	0	0.00379037	0	0.0090282	0	0.00146006	0.0121208	0.0103304	0.111026	0	0.00243063	0.00290264	0.0004421	0.1113	0.123729	0	0.00242278	0	0.00417617	0
TCGA.55.6984.11A.01R.1949.07.LUAD.II	II	LUAD	TCGA	0.0197518	0.390656	0.539139	0.518026	0.036881	0	0.00167159	0	0.0224628	0	0.306001	0	0.00157896	0.0106601	0.00049955	0	0.00110277	0	0.00016731	0.020302	0.00144231	0.0287722	0	0.00028418	0.0147139	1.24e-05	0.0168702	0.0687246	0	9.65e-05	0	0.00018458	0
TCGA.4B.A93V.01A.11R.A39D.07.LUAD.I	I	LUAD	TCGA	0.0717387	0.516115	0.00290643	0	0.329372	0.0513547	0.00022188	0	0.227852	0	0.0248177	0	0.0205871	0	0.0142228	0	0.0208257	0	0.00146627	0.0145222	0.0109592	0.27522	0	0.00381957	0	0.0061061	0.137268	0.181862	0	0.00380724	0	0.079435	0.00552022
TCGA.78.7163.01A.12R.2066.07.LUAD.I	I	LUAD	TCGA	0.00695273	0	0.00041853	0.0007176	0.0371755	2.25e-05	0.902463	0	0.0112587	0	0.00765268	0	0.00545532	0.00337639	0.00211251	0.00712693	0.00540765	0	0.00058802	0	0.00478396	0	0	0.00100115	0	0.00027542	0.00061273	0.0104792	0.988144	0.00109771	0	0.00287786	0
TCGA.L9.A444.01A.21R.A24H.07.LUAD.I	I	LUAD	TCGA	0.113449	0	0.00366242	0.498673	0.223109	0.0538085	0.00057676	0	0.208509	0.0931621	0.0284916	0	0.0578014	0	0.017624	0	0.0381499	0	0.00535996	0.00452382	0.0644601	0.142884	0	0.0134575	0.00344955	0.00662171	0.199806	0.151201	0	0.0199149	0	0.0476123	0.00369361
TCGA.75.5146.01A.01R.1628.07.LUAD.I	I	LUAD	TCGA	0.0833685	0	0.036386	0.951186	0.21283	0.0135867	0.020879	0	0.260389	0	0.112044	0	0.0255931	0.00190345	0.0111059	0	0.0218568	0	0.00425821	0.00449764	0.0119093	0.0250176	0	0.00475462	0.00120442	0.00651054	0.00260383	0.116156	0	0.0316288	0	0.0403297	0
TCGA.55.8089.01A.11R.2241.07.LUAD.I	I	LUAD	TCGA	0.101543	0.12139	0.0220545	0.151805	0.0759813	0.0346397	0.00052896	0.0236726	0.261576	0	0.212697	0.00602022	0.0167962	0	0.010043	0	0.0217618	0	0.00401715	0.00489825	0.0311551	0.252783	0	0.00494174	0.00169896	0.00273971	0.403092	0.210102	0	0.00821538	0	0.0158471	0
TCGA.62.A472.01A.11R.A24H.07.LUAD.II	II	LUAD	TCGA	0.0933589	0	0.0381187	0.72317	0.165983	0.00046171	0.0538359	0	0.283381	0.00883572	0.0832473	0	0.0308372	0.00086672	0.0115473	0	0.0192881	0	0.00324789	0.00524962	0.0287728	0.0746712	0.0126959	0.00629254	0.016456	0.00085839	0.157593	0.167241	0	0.00798283	0	0.00600781	0
TCGA.44.2657.11A.01R.1758.07.LUAD.I	I	LUAD	TCGA	0.0628311	0.125651	0.365864	0.65708	0.0424033	0.0984419	0.0103548	0	0.0764069	0	0.164006	0	0.0119403	0.00325591	0.00562765	0	0.0156593	0	0.00190995	0.0213804	0.0090451	0.0406425	0	0.00200019	0.0118909	0.010109	0.0416576	0.131412	0	0.0430854	0	0.0473447	0
TCGA.91.6829.01A.21R.1858.07.LUAD.I	I	LUAD	TCGA	0.0888781	0.228338	0.0180732	0	0.0571962	0	0.0012841	0	0.532042	0	0.0564459	0	0.00568262	0	0.00175715	0	0.00526669	0	0.00116124	0.00415724	0.00939216	0.553515	0	0.00187064	0.0158923	0.00027385	0.198098	0.214491	0	0.00100052	0	0.00518413	0
TCGA.55.7283.01A.11R.2039.07.LUAD.III	III	LUAD	TCGA	0.0825704	0.0367917	0.296135	0.908527	0.112868	0	0.00870618	0	0.137796	0	0.17864	0	0.0161328	0.00104708	0.00545601	0	0.0141454	0	0.00231857	0.00313585	0.0148164	0.0327253	0	0.00258784	0.0101587	6.58e-05	0.0076141	0.125708	0	0.00052464	0	0.00152888	0
TCGA.91.6849.11A.01R.1949.07.LUAD.III	III	LUAD	TCGA	0.026978	0.599257	0.47394	0.239794	0.0577064	0	0.00198679	0	0.0366002	0	0.338923	0	0.00201301	0.0215502	0.00040282	0	0.00118443	0	0.0001879	0.0683516	0.00090981	0.0509169	0	0.00012086	0.00892099	9.96e-05	0.0112089	0.0571465	0	0.000411	0	0.00139027	0
TCGA.91.8497.01A.11R.2403.07.LUAD.I	I	LUAD	TCGA	0.132112	0	0.0203399	0.844447	0.0906292	0.0649519	0.0149107	0	0.244765	0	0.0582399	0	0.0215514	0.00106933	0.00756983	0	0.0228215	0	0.00316092	0.00942656	0.00676779	0.0611927	0	0.00172822	0	0.0135579	0.0163301	0.229941	0	0.0455592	0	0.0863453	0.00258261
TCGA.38.4630.01A.01R.1206.07.LUAD.I	I	LUAD	TCGA	0.165589	0.00294516	0.0168101	0	0.037708	0.00494801	0.00102164	0.0128773	0.394867	0.00029041	0.0688972	0	0.0190986	0.00037542	0.00582637	0	0.0175325	0	0.00511989	0.00963257	0.0264568	0.707211	0	0.00798903	0	0.00597964	0.256177	0.218086	0	0.00074476	0	0.00827374	0.00554349
TCGA.97.A4M3.01A.11R.A24X.07.LUAD.I	I	LUAD	TCGA	0.0672022	0.953314	0.11707	0.0110604	0.114777	0	0.00365204	0	0.404654	0	0.150173	0	0.00867332	0	0.0028824	0	0.00988026	0	0.00055695	0.0037534	0.00498588	0.0312511	0	0.00082182	0.00061826	0.00120157	3.32e-06	0.095789	0	0.00494652	0	0.0127347	0
TCGA.50.5066.02A.11R.2090.07.LUAD.I	I	LUAD	TCGA	0.0802457	0.607067	0.00440442	0	0.133227	0.0177029	0.00185158	0.00516011	0.34283	0	0.167378	0	0.0134503	0.003321	0.00550106	0	0.0156896	0	0.00342971	0	0.0167545	0.200613	0	0.00387314	0.00233519	0.00301205	0.163801	0.173429	0	0.00789862	0	0.0270245	0
TCGA.80.5607.01A.31R.1949.07.LUAD.II	II	LUAD	TCGA	0.111321	0.0229821	0.114595	0.663881	0.0537478	0.00945872	0.00374434	0	0.296471	0	0.114767	0	0.0206352	0	0.00968046	0	0.0237153	0	0.0035822	0.00238042	0.0366098	0.119553	0	0.00656927	0.00821063	0.00185243	0.173533	0.180399	0	0.00650412	0	0.0158071	0
TCGA.49.6745.11A.01R.1858.07.LUAD.III	III	LUAD	TCGA	0.0218614	0.236194	0.583196	0.566048	0.0355385	0	0.00270983	0	0.0354329	0	0.243095	0	0.00405495	0.0304876	0.00135066	0	0.00206102	0	0.0004962	0.0767956	0.00178908	0.0575423	0	0.00032656	0.00735297	2.44e-05	0.0255803	0.0679077	0	6.32e-05	0	9.27e-05	0
TCGA.50.6594.01A.11R.1755.07.LUAD.III	III	LUAD	TCGA	0.0596172	0.00055873	0.0027227	0	0.185206	0	0.140669	0	0.123694	0	0.0182491	0	0.00724666	0	0.00188387	0	0.00669	0	0.00084861	0.00394956	0.00402645	0.198575	0.447813	0.00031524	0.00036649	0.00015768	0.348738	0.447482	0	0.00015711	0	0.00103459	0
TCGA.38.4632.01A.01R.1755.07.LUAD.IV	IV	LUAD	TCGA	0.156285	0.651037	0.0187177	0.00328796	0.0602904	0	0.00497688	0	0.23907	0	0.0807717	0	0.0296103	0	0.0252844	0	0.0215529	0	0.00324199	0.00683397	0.0241419	0.0858999	0.00040338	0.00715169	0.0028	0.00129643	0.248662	0.302223	0	0.00861173	0	0.0167739	0.00107597
TCGA.64.5775.01A.01R.1628.07.LUAD.III	III	LUAD	TCGA	0.0305654	0	0.00017628	0	0.00608461	0	0.00055173	0.00049776	0.115965	0	0.645203	0	0.00166977	0	0.00055354	0	0.00136142	0	9.12e-05	0.019436	0.00168921	0.65669	0	0.00049219	0	1.33e-05	0.323376	0.195103	0	0.00011934	0	0.00036131	0
TCGA.78.8648.01A.11R.2403.07.LUAD.II	II	LUAD	TCGA	0.123433	0	0.0288666	0.240444	0.0187791	0.0601491	0.0078124	0	0.341958	0	0.0673414	0	0.0135098	0	0.00423748	0	0.016193	0	0.00157466	0.00099416	0.0198825	0.435433	0	0.00445661	0.00408842	0.0038911	0.258892	0.301103	0	0.00389023	0	0.0430705	0
TCGA.44.6145.11A.01R.1858.07.LUAD.I	I	LUAD	TCGA	0.0374015	0.216423	0.439504	0.660319	0.0366033	0	0.0016339	0	0.0443155	0	0.299448	0	0.00233509	0.00199885	0.00093823	0	0.00257648	0	0.00040826	0.0401969	0.00293693	0.03149	0	0.00058798	0.016022	0.00016415	0.0335497	0.127365	0	0.00074283	0	0.00303929	0
TCGA.69.7760.01A.11R.2170.07.LUAD.II	II	LUAD	TCGA	0.0725127	0.844712	0.00707158	0	0.137138	0	0.336458	0	0.262589	0	0.0371443	0	0.00466358	0	0.00249604	0	0.00212486	0	0.00020699	0.00078127	0.00440514	0.0976829	0	0.00042289	0.00100832	0.00204474	0.0547785	0.128578	0.00103656	0.00042153	0	0.00172293	0
TCGA.78.8640.01A.11R.2403.07.LUAD.II	II	LUAD	TCGA	0.0695301	0.340699	0.165242	0.202672	0.127617	0.0332905	0.0060272	0	0.233196	0	0.0763932	0	0.0132088	0.0028811	0.00549676	0	0.0128011	0	0.00161383	0.0240196	0.0148938	0.133289	0	0.00256061	0.00322092	0.00305283	0.259929	0.231577	0	0.00258731	0	0.0342028	0
TCGA.50.7109.01A.11R.2039.07.LUAD.I	I	LUAD	TCGA	0.0851463	0	0.00502794	0.492632	0.281688	0.0530578	0.00951179	0	0.272864	0.0413359	0.0618351	0	0.032632	0.0030684	0.00994421	0	0.0237118	0	0.00344575	3.39e-05	0.0243493	0.272052	0	0.004	0.00356635	0.00499387	0.128926	0.133718	0	0.0106854	0	0.0364465	0.00532669
TCGA.44.3398.11B.01R.1758.07.LUAD.I	I	LUAD	TCGA	0.0428059	0.272424	0.388533	0.472907	0.0415503	0	0.00051961	0	0.113591	0	0.287205	0	0.00386473	0.00916531	0.00147569	0	0.00334496	0	0.00048517	0.0447656	0.00335093	0.146866	0	0.00069931	0.0175237	5.09e-05	0.0363488	0.11141	0	0.00034514	0	0.00076836	0
TCGA.38.7271.01A.11R.2039.07.LUAD.I	I	LUAD	TCGA	0.148882	0	0.0179148	0.448517	0.0195781	0.190348	0.0059641	0	0.259908	0.0413756	0.050139	0	0.0278563	0	0.0161393	0	0.0511088	0	0.0075569	0.00753161	0.0299421	0.133583	0	0.00649917	0.0155216	0.0236436	0.163123	0.1261	0	0.074752	0	0.134015	0
TCGA.78.7155.01A.11R.2039.07.LUAD.I	I	LUAD	TCGA	0.173488	0.00591637	0.0215097	0	0.0174216	0.0131668	0.00015916	0	0.226382	0.0923951	0.0886366	0	0.0315217	0.0230418	0.0114153	0	0.0269794	0	0.00915063	0.0401174	0.0567612	0.378058	0	0.0128936	0.00901945	0.00257967	0.438285	0.309936	0	0.00240973	0	0.00875506	0
TCGA.38.4628.01A.01R.1206.07.LUAD.II	II	LUAD	TCGA	0.131515	0	0.00977804	0.00037154	0.162115	0	0.00414913	0	0.207492	0	0.0710994	0	0.00564486	0.00012024	0.00189405	0	0.00250765	0	0.00041507	0	0.00208412	0.134962	0	0.0310877	0.00275459	0.00023137	0.0779708	0.365866	0.783821	0.00061475	0	0.00350733	0
TCGA.55.8302.01A.11R.2326.07.LUAD.I	I	LUAD	TCGA	0.0743561	0	0.0417418	0.609599	0.117574	0.0172382	0.0117207	0	0.250833	0	0.163006	0	0.0168522	0	0.00587862	0	0.0143767	0	0.0014083	0.00908862	0.0145468	0.152544	0	0.0024623	0.00510222	0.00282301	0.206428	0.258195	0	0.00631512	0	0.0179095	0
TCGA.55.6970.01A.11R.1949.07.LUAD.III	III	LUAD	TCGA	0.111676	0.0128289	0.0924137	0.581124	0.111191	0.0305287	0.00915388	0.00042649	0.172463	0	0.103849	0	0.0165659	0	0.00546283	0	0.0157074	0	0.00325557	0.0116507	0.0161317	0.103506	0	0.00261812	0.00716243	0.00307213	0.252773	0.298634	0	0.0121032	0	0.0257025	0
TCGA.78.7540.01A.11R.2066.07.LUAD.I	I	LUAD	TCGA	0.0364456	0.0617475	0.100219	0.634228	0.2635	0.00296632	0.149346	0.0219575	0.0983389	0	0.120655	0	0.00309508	0.00858586	0.00152583	0	0.0040927	0	0.00019248	0.0275208	0.00310969	0.052653	0	0.00064773	0.00038873	0.00034713	0.189952	0.211824	0	0.00319362	0	0.00346626	0
TCGA.91.6835.01A.11R.1858.07.LUAD.I	I	LUAD	TCGA	0.182662	0.575569	0.0345838	0.00664034	0.034553	0.042431	0.00061937	0	0.198574	0.00090905	0.0401182	0	0.035306	0.00369081	0.0117319	0	0.0348526	0	0.00711941	0.00212001	0.0385381	0.116544	0	0.00987504	0.00816309	0.00971853	0.242729	0.279928	0	0.0482448	0	0.0335754	0.00120359
TCGA.55.8203.01A.11R.2241.07.LUAD.I	I	LUAD	TCGA	0.085726	0	0.0191809	0.714194	0.0545527	0.0720104	0.0067065	0	0.393445	0.0102242	0.0382077	0	0.0343583	0	0.0125086	0	0.0234919	0	0.00427524	0.00105656	0.0238083	0.136982	0	0.00674758	0.00070652	0.0137623	0.0635679	0.13257	0	0.0464494	0	0.10421	0.00125902
TCGA.55.A48Y.01A.11R.A24H.07.LUAD.II	II	LUAD	TCGA	0.0910829	0.64335	0.00931675	0	0.247866	0.0107093	0.00082726	0.00298409	0.415871	0	0.0499849	0	0.0126854	0	0.00572472	0	0.0117759	0	0.0014607	0.00729256	0.00667449	0.284561	0	0.00178014	0.00170647	0.00327353	0.0493969	0.0972449	0	0.00352268	0	0.0409082	0
TCGA.MN.A4N4.01A.12R.A24X.07.LUAD.I	I	LUAD	TCGA	0.0788112	0	0.00350919	0	0.133018	0.0317489	0.0996213	0.00375512	0.378404	0	0.108114	0	0.00909918	0.00033878	0.00321966	0	0.0105475	0	0.00046232	0	0.0104718	0.441408	0	0.0024795	0.00625454	0.00607115	0.105828	0.124956	0.410666	0.00418978	0	0.0270239	0
TCGA.05.4250.01A.01R.1107.07.LUAD.III	III	LUAD	TCGA	0.1011	0.0209159	0.0119533	0.197395	0.0606591	0.00163239	0.094229	0.00475919	0.249195	0	0.125011	0	0.0213708	0	0.00947276	0	0.0189902	0	0.00389317	0.0108601	0.0427234	0.232897	0.249956	0.00845868	0.00119582	0.00069773	0.280389	0.246309	0	0.00100585	0	0.00493082	0
TCGA.95.7043.01A.11R.1949.07.LUAD.I	I	LUAD	TCGA	0.0256016	0.820129	0.0145552	0	0.273864	0	0.00379639	0	0.253518	0	0.328697	0	0.00593842	0	0.00199962	0	0.0051468	0	0.00056449	0.00778446	0.0107265	0.153006	0	0.00115331	0.00113523	0.0005288	0.017945	0.0658029	0	0.00205968	0	0.0060475	0
TCGA.L9.A443.01A.12R.A24H.07.LUAD.I	I	LUAD	TCGA	0.071098	0	0.00436467	0.734298	0.382723	0.00074162	0.0193688	0	0.329608	0	0.0469082	0	0.0145979	0.00923515	0.00880826	0	0.0143077	0	0.0010512	0.0100642	0.0224347	0.200659	0	0.00312681	0.00393881	0.001485	0.0410637	0.0663475	0	0.00547786	0	0.00829258	0
TCGA.91.6835.11A.01R.1858.07.LUAD.I	I	LUAD	TCGA	0.0552246	0.554215	0.285407	0.2157	0.109134	0	0.00147963	0	0.215996	0	0.258439	0	0.004493	0.0474576	0.00148505	0	0.00364835	0	0.00035054	0.0097339	0.0045154	0.159856	0	0.00130043	0.0130373	0.00048077	0	0.0533745	0	0.00219796	0	0.00247419	0
TCGA.55.A4DG.01A.11R.A24H.07.LUAD.I	I	LUAD	TCGA	0.0609756	0	0.0677233	0.512383	0.359614	0.0300084	0.0911736	0	0.102783	0	0.0784918	0	0.0114258	0.327995	0.00479534	0	0.0136457	0	0.00214512	0.00203569	0.0165303	0.0676265	0	0.00355576	0.00698081	0.00978201	0.0529708	0.0788361	0	0.059985	0	0.0385378	0
TCGA.05.4403.01A.01R.1206.07.LUAD.I	I	LUAD	TCGA	0.109151	0.0150273	0.0936705	0.643802	0.122665	0.00438638	0.0703201	0.0345569	0.171925	0	0.0910842	0	0.00855769	0.00259478	0.00288414	0	0.00707861	0	0.00111571	0.0146142	0.00423593	0.118275	0	0.00120779	0.00376466	0.00051053	0.162979	0.307354	0	0.00201779	0	0.00622216	0
TCGA.67.3770.01A.01R.0946.07.LUAD.I	I	LUAD	TCGA	0.0601452	0	0.0354628	0.936627	0.0884586	0	0.494397	0	0.0728884	0	0.0530197	0	0.0136613	0.00094606	0.00681035	0	0.00900473	0	0.00163238	0.00599716	0.00555002	0.030994	0	0.0021248	0.00336459	0.00010762	0.0220709	0.155753	0	0.00037533	0	0.00060877	0
TCGA.05.5429.01A.01R.1628.07.LUAD.III	III	LUAD	TCGA	0.0415958	0.00942891	0.00099687	0	0.1922	0.0119925	0.325435	0.0348493	0.133699	0	0.0567648	0	0.00878398	0.0509412	0.00537261	0	0.00513268	0.050282	0.00088369	0.0126736	0.00587096	0.469655	0	0.00295896	0.0150336	0.00065222	0.345144	0.207524	0	0.00204959	0	0.0100801	0
TCGA.53.A4EZ.01A.12R.A24X.07.LUAD.II	II	LUAD	TCGA	0.0881553	0.626407	0.0168599	0.00686828	0.118683	0.0256187	0.00091246	0	0.196444	0	0.231227	0	0.0184312	4.56e-05	0.00940758	0	0.0200367	0	0.001206	0.00879912	0.0211341	0.15178	0	0.0053386	0.00381345	0.00754873	0.176668	0.204083	0	0.0407801	0	0.0197519	0
TCGA.73.A9RS.01A.11R.A41B.07.LUAD.II	II	LUAD	TCGA	0.0643862	0.268016	0.011113	0.01405	0.376974	0.0231057	0.147098	0	0.108252	0	0.0255222	0	0.0152091	0.046042	0.0057394	0	0.0114862	0	0.00218581	0.0748603	0.0202941	0.226665	0	0.00302524	0.0117041	0.00518807	0.335557	0.18904	0	0.00294368	0	0.0115428	0
TCGA.49.6743.11A.01R.1858.07.LUAD.III	III	LUAD	TCGA	0.0410536	0.180881	0.370677	0.660233	0.0320071	0	0.00929816	0	0.0708181	0	0.344789	0	0.00347135	0	0.00118997	0	0.00321033	0	0.00049689	0.0446519	0.0045109	0.0743933	0	0.0010438	0.0200812	3.58e-05	0.0197598	0.116564	0	0.00012115	0	0.00071201	0
TCGA.05.5428.01A.01R.1628.07.LUAD.II	II	LUAD	TCGA	0.0781998	0.63091	0.0257524	0.0346876	0.0504389	0	0.00141782	0	0.444	0	0.116219	0	0.0132719	0	0.00749966	0	0.00575222	0	0.00133518	0.0103567	0.0150269	0.153897	0	0.00638905	0.0267367	0.00021544	0.143412	0.23017	0	0.00236133	0	0.00194981	0
TCGA.95.7944.01A.11R.2187.07.LUAD.I	I	LUAD	TCGA	0.059243	0.00074366	0.00250062	0	0.0824482	0.00587483	0.093036	0.181971	0.450428	0.074847	0.0357554	0	0.0299108	0	0.0134851	0	0.0319464	0	0.0042387	0	0.0471674	0.314092	0	0.00788754	0	0.00119264	0.380068	0.134438	0.00283569	0.00302314	0.033543	0.00329857	0.0060247
TCGA.49.6767.01A.11R.1858.07.LUAD.II	II	LUAD	TCGA	0.0483832	0.272022	0.00185911	0	0.128477	0	0.0105261	0	0.126703	0	0.469214	0.00017704	0.0215126	6.3e-05	0.00721028	0	0.0193643	0	0.00227443	0	0.0262105	0.175512	0.29236	0.00395225	0	9.58e-05	0.259866	0.132306	0	0.00050139	0	0.00140961	0
TCGA.38.6178.01A.11R.1755.07.LUAD.III	III	LUAD	TCGA	0.0763628	0.548195	0.017443	0.00600331	0.0381272	0.00654161	0.0472671	0	0.436813	0	0.169987	0	0.00794288	0	0.00463551	0	0.0105973	0	0.00137215	0.0134601	0.00413088	0.286361	0	0.00074208	0.011752	0.00173218	0.127687	0.156508	0	0.00678048	0	0.0195586	0
TCGA.55.8092.01A.11R.2241.07.LUAD.II	II	LUAD	TCGA	0.050292	0.0151449	0.00246754	0	0.202733	0.223508	0.00210762	0.0388981	0.386482	0.0519032	0.0342981	0	0.0201679	0	0.00812891	0	0.0193187	0	0.00346337	0	0.0351988	0.418739	0	0.00855136	0	0.0102741	0.251807	0.117581	0	0.00890925	0	0.0900266	0
TCGA.93.8067.01A.11R.2287.07.LUAD.I	I	LUAD	TCGA	0.0685743	0.519364	0.0699239	0.0754351	0.169961	0.00098055	0.0473893	0.00501879	0.306904	0	0.103194	0	0.00823245	0.00463211	0.00360781	0	0.00903684	0	0.00098777	0.0106603	0.005217	0.229173	0	0.00098965	0.00116909	0.00157238	0.153567	0.187919	0	0.0026112	0	0.0138792	0
TCGA.67.3773.01A.01R.0946.07.LUAD.I	I	LUAD	TCGA	0.120059	0	0.117551	0.91584	0.0688651	0	0.00414038	0	0.236151	0	0.148274	0	0.0341405	0	0.0150824	0	0.0196777	0	0.00419066	0.0046859	0.0178199	0.0386902	0	0.00542845	0.0152617	0.00075055	0.0186473	0.19618	0	0.00197961	0	0.00970962	0.00687484
TCGA.62.A470.01A.11R.A24H.07.LUAD.I	I	LUAD	TCGA	0.0774506	0.0249972	0.136607	0.914972	0.155796	0	0.00500907	0	0.155346	0	0.151884	0	0.005167	0.00344906	0.00182439	0	0.0045901	0	0.00038792	0.0119827	0.00424586	0.0272136	0	0.00182289	0.00371163	0.00039643	0.0136738	0.295273	0	0.001975	0	0.00222443	0
TCGA.55.7995.01A.11R.2187.07.LUAD.I	I	LUAD	TCGA	0.144726	0.00322105	0.00678026	0.00066041	0.0713644	0.0252884	0.0101595	0	0.259564	0.0681974	0.0180299	0	0.0366009	0.47823	0.0113765	0.0133164	0.0264704	0	0.00470103	0.00032599	0.0365391	0.125587	0	0.0124579	0	0.00552776	0.285174	0.314388	0	0.0265879	0	0.0147264	0
TCGA.05.5420.01A.01R.1628.07.LUAD.III	III	LUAD	TCGA	0.129937	0.00509858	0.0222317	0.220858	0.0132113	0.105628	0.0106799	0	0.172124	0.0797887	0.0277889	0	0.0641384	0	0.0361883	0	0.0273462	0.00224959	0.00969095	0.00920891	0.0263	0.143816	0	0.00926198	0.00499989	0.0102364	0.373352	0.356477	0	0.0214217	0	0.0629666	0.0550004
TCGA.55.6982.11A.01R.1949.07.LUAD.II	II	LUAD	TCGA	0.046835	0.515105	0.378811	0.299876	0.0507964	0	0.0027567	0	0.0573406	0.00143821	0.336605	0	0.0111287	0.0129373	0.00273128	0	0.00789763	0	0.00162044	0.0481505	0.00643453	0.0688637	0	0.00192623	0.022821	0.00012796	0.0308082	0.0931734	0	0.00077251	0	0.00104228	0
TCGA.99.8028.01A.11R.2241.07.LUAD.I	I	LUAD	TCGA	0.13078	0.382496	0.0399178	0.0600489	0.0345755	0.0567968	0.00371621	0	0.35072	0	0.0423803	0	0.0285862	0.00170012	0.0158575	0	0.0371146	0	0.00236756	0.0246706	0.0321317	0.222866	0	0.00569973	6.34e-05	0.00560881	0.250783	0.206169	0	0.00935649	0	0.0550183	0.00057427
TCGA.86.8669.01A.11R.2403.07.LUAD.I	I	LUAD	TCGA	0.167647	0	0.0151755	0.950292	0.136119	0.0257033	0.0223669	0	0.162886	0	0.0688872	0	0.0291707	0	0.0103193	0	0.0290737	0	0.00398593	0.00267655	0.0173699	0.0177341	0	0.00351195	0.00029609	0.00514261	0	0.258213	0	0.0115165	0	0.0586155	0.00329842
TCGA.62.8398.01A.11R.2326.07.LUAD.III	III	LUAD	TCGA	0.106669	0	0.00551265	0.318852	0.198128	0.00115349	0.0940949	0.0748217	0.262664	0	0.031014	0	0.012933	0	0.00437857	0	0.0100801	0	0.00237286	0	0.00708517	0.286575	0	0.00138281	0.00061191	0.00042314	0.317986	0.248156	0	0.00056756	0	0.0145374	0
TCGA.49.4514.01A.21R.1858.07.LUAD.I	I	LUAD	TCGA	0.0428361	0.77823	0.0109783	0.0118299	0.195605	0.0302488	0.366898	0	0.129245	0	0.0397375	0	0.0228588	0.00634813	0.0103993	0	0.0224307	0	0.0014734	0.0164377	0.0168352	0.0666245	0	0.00528277	0.0007652	0.00330666	0.0895157	0.086335	0	0.0140615	0	0.0317165	0
TCGA.97.7546.01A.11R.2039.07.LUAD.I	I	LUAD	TCGA	0.109822	0.893374	0.184984	0	0.0459494	0.00271658	0.0343629	0	0.242427	0	0.182745	0	0.0179063	0	0.00514499	0	0.0159408	0	0.00336149	0	0.0146575	0.063676	0	0.00276475	0.0190509	0.00209636	0.0211826	0.0949392	0	0.014727	0	0.0281721	0
TCGA.62.A46R.01A.11R.A24H.07.LUAD.I	I	LUAD	TCGA	0.119918	0.715964	0.00397093	0	0.316018	0	0.00987695	0	0.142368	0	0.0711547	0	0.0217716	0.00092734	0.00977015	0	0.0209589	0	0.00249978	0	0.0218052	0.0696623	0.0687182	0.00936336	0.0198854	0.00234172	0.124843	0.215636	0	0.0154542	0	0.0170922	0
TCGA.05.4410.01A.21R.1858.07.LUAD.I	I	LUAD	TCGA	0.121951	0.731141	0.00319675	0.0109406	0.154192	0.0314769	0.0178225	0	0.243587	0	0.0345525	0	0.0281732	0.00257102	0.00856546	0	0.0239196	0	0.00664664	0	0.0305738	0.0754114	0	0.00788048	0.00438958	0.00735552	0.144069	0.226428	0	0.0234599	0	0.0616964	0
TCGA.62.A46O.01A.11R.A24H.07.LUAD.I	I	LUAD	TCGA	0.0245922	0.263751	0.00702995	0	0.177664	0.044375	0.00229201	0.0706052	0.0860981	0	0.541712	0	0.00532983	0.00103995	0.00065756	0	0.00360906	0	0.00072704	0.0211631	0.0080129	0.262744	0.0211109	0.00259949	0.00382136	0.00102161	0.31139	0.109459	0	0.00397918	0	0.025216	0
TCGA.50.5935.11A.01R.1858.07.LUAD.I	I	LUAD	TCGA	0.0388826	0.343885	0.428667	0.478496	0.0496185	0	0.0162651	0	0.052524	0	0.317097	0	0.00312395	0.00963536	0.0008408	0	0.00273261	0	0.00059664	0.0540841	0.00196164	0.0751917	0	0.00048193	0.0100555	2.84e-05	0.0286529	0.0869635	0	0.00011303	0	0.00010266	0
TCGA.55.6975.11A.01R.1949.07.LUAD.II	II	LUAD	TCGA	0.0351723	0.143784	0.341906	0.764765	0.0371404	0	0.00266999	0	0.0736022	0	0.39749	0	0.00248787	0	0.00091066	0	0.00280563	0	0.00046988	0.0155926	0.00543259	0.0489776	0	0.00131268	0.024503	0.00026459	0.00237701	0.0930825	0	0.00165997	0	0.00359199	0
TCGA.64.5774.01A.01R.1628.07.LUAD.I	I	LUAD	TCGA	0.0668386	0.763698	0.00383528	0	0.126046	0.00821321	0.00458826	0	0.478014	0	0.0335948	0	0.0143515	0	0.0101882	0	0.0156017	0	0.00179814	0.0475901	0.0135066	0.169081	0	0.061914	6.35e-07	0.00518845	0.0114163	0.0930256	0	0.00210022	0	0.0694084	0
TCGA.78.7633.01A.11R.2066.07.LUAD.I	I	LUAD	TCGA	0.045793	0.96624	0.104305	0.0246514	0.382524	0	0.00295399	0	0.133185	0	0.229028	0	0.00310052	0	0.00075996	0	0.002043	0	0.00039467	0.00278425	0.00136767	0.0056358	0	0.00029913	0.00068807	2.6e-05	0	0.0933364	0	0.0001426	0	0.00074183	0
TCGA.MP.A4T4.01A.11R.A262.07.LUAD.II	II	LUAD	TCGA	0.129353	0	0.00505579	0.344869	0.0671714	0.0522701	0.0128636	0.00202462	0.291308	0.041325	0.0723686	0	0.0371029	0.00271019	0.0135006	0	0.0305247	0	0.00423359	0.00311713	0.0411274	0.180595	0.0558908	0.00742629	0.0077166	0.00475736	0.306706	0.223746	0	0.00827823	0	0.0511831	0.00277595
TCGA.MP.A4T8.01A.11R.A24X.07.LUAD.III	III	LUAD	TCGA	0.103727	0.491429	0.0127242	0.0308349	0.170778	0	0.0601846	0.0225585	0.39786	0	0.0589337	0	0.00947543	0	0.0103037	0	0.0089316	0	0.001581	0.0155656	0.00471253	0.394757	0	0.00066503	0.00023534	0.00042768	0.0446196	0.153296	0	0.00132577	0	0.00507482	0
TCGA.49.6742.11A.01R.1858.07.LUAD.II	II	LUAD	TCGA	0.0696554	0.110395	0.265843	0.825775	0.0700986	0	0.00298257	0	0.0692314	0	0.344432	0	0.00146942	0.0158659	0.0006053	0	0.0012696	0	0.0001618	0.0137817	0.00120746	0.0264175	0	0.00027047	0.00222726	5.26e-05	0.00553733	0.171259	0	0.00014229	0	0.00131961	0
TCGA.55.8621.01A.11R.2403.07.LUAD.I	I	LUAD	TCGA	0.0813139	0.139366	0.304619	0.571882	0.0499568	0.0364949	0.00471645	0	0.0915823	0	0.2152	0	0.00774798	0.0149372	0.00282122	0	0.00743342	0	0.00113905	0.0268854	0.00515313	0.0936066	0	0.00080615	0.016903	0.00176506	0.0999248	0.201471	0	0.000705	0	0.0235691	0
TCGA.55.8506.01A.11R.2403.07.LUAD.II	II	LUAD	TCGA	0.118161	0	0.00428258	0.70101	0.0894603	0.00334945	0.00078848	0	0.314023	0	0.119629	0	0.0119991	0	0.00471268	0	0.0123523	0	0.0011724	0.00391605	0.01417	0.121729	0	0.00306071	0.00773549	0.00137562	0.16226	0.28445	0	0.00132645	0	0.019036	0
TCGA.62.A46Y.01A.11R.A24H.07.LUAD.III	III	LUAD	TCGA	0.116695	0	0.0459422	0.87925	0.0811702	6.43e-05	0.151864	0	0.164421	0	0.0818923	0	0.0262174	0.00772949	0.00843952	0	0.0168809	0	0.00292795	0.00169876	0.0212296	0.0065958	0	0.00333149	0.00436567	0.00226237	0.100296	0.255239	0	0.0110287	0	0.0104577	0
TCGA.93.A4JN.01A.11R.A24X.07.LUAD.IV	IV	LUAD	TCGA	0.0855567	0.566959	0.0809093	0.0112493	0.0270595	0.0512147	0.00764677	0	0.509616	0	0.0717511	0	0.0137245	0	0.00398932	0	0.0129775	0	0.00114906	0.00847709	0.00465802	0.282056	0	0.00096556	0.0117901	0.0126327	0.067627	0.0770371	0	0.0390072	0	0.0513199	0.00062718
TCGA.L9.A50W.01A.12R.A39D.07.LUAD.II	II	LUAD	TCGA	0.0818304	0	0.0118006	0.895927	0.0565283	0.00054018	0.449923	0	0.224634	0	0.0329067	0	0.0127859	0	0.00762136	0	0.0113981	0	0.00145289	0.00243193	0.00351418	0.0788802	0	0.00075199	0.0120866	0.00075227	0.010134	0.0942965	0	0.00043396	0	0.00937038	0
TCGA.05.4426.01A.01R.1206.07.LUAD.I	I	LUAD	TCGA	0.0367524	0.937869	0.012894	0.00119744	0.029355	0	0.229279	0	0.439928	0	0.0560512	0	0.00765456	0	0.00183736	0	0.00563593	0	0.00094631	0	0.00319383	0.0382477	0	0.0008514	0.00074739	0.00050571	0.021938	0.173565	0	0.00053041	0	0.00101975	0
TCGA.49.4510.01A.01R.1206.07.LUAD.II	II	LUAD	TCGA	0.0799807	0	0.0214151	0.938826	0.126063	0.00524998	0.0541702	0	0.339995	0	0.122306	0	0.0114021	0.00191103	0.00714309	0	0.00717984	0	0.00227745	0.0138639	0.00834292	0.0367707	0	0.00665941	0.00031019	0.00200711	0.00306781	0.170432	0	0.00174458	0	0.0388808	0
TCGA.55.8085.01A.11R.2241.07.LUAD.I	I	LUAD	TCGA	0.0898512	0.537672	0.0121529	0.0219629	0.116876	0.03735	0.00063759	0	0.40466	0	0.0498698	0	0.0280709	0	0.0122508	0	0.0238185	0	0.00295903	0.00133926	0.0260431	0.209997	0	0.00556135	0	0.00387532	0.18964	0.17185	0	0.0233583	0	0.0281645	0.002039
TCGA.43.7657.11A.01R.2125.07.LUSC.I	I	LUSC	TCGA	0.0548412	0.228851	0.372648	0.456671	0.0440154	0.00823455	0.00803709	0	0.108049	0	0.258457	0	0.00613645	0.012169	0.00197901	0	0.00569517	0	0.00092548	0.0550867	0.00479502	0.124274	0	0.00144744	0.0203721	0.00065984	0.0943417	0.122822	0	0.00329463	0	0.00619736	0
TCGA.21.1081.01A.01R.0692.07.LUSC.II	II	LUSC	TCGA	0.0486603	0	0.0157785	0	0.0120861	0	0.00289806	0.651753	0.471729	0	0.180238	0	0.00610905	0	0.00163985	0	0.00887405	0	0.00108318	0	0.00603757	0.323303	0	0.00103435	0	0.00048128	0.0249435	0.235042	0	0.00059943	0	0.00770956	0
TCGA.39.5019.01A.01R.1820.07.LUSC.I	I	LUSC	TCGA	0.0906118	0.00077423	0.00748706	0	0.0148334	0.01358	0.00721604	0.784356	0.451641	0	0.12054	0	0.0177685	0.00328767	0.00823974	0	0.0179283	0	0.00237477	0	0.0187722	0.138175	0	0.00824821	0.0019269	0.00464778	0.0578998	0.180117	0	0.0205026	0	0.029072	0
TCGA.22.1011.01A.01R.0692.07.LUSC.I	I	LUSC	TCGA	0.101834	0.00037136	0.00437139	0	0.00807655	0.137314	0.00052624	0.713938	0.267388	0	0.100678	0	0.0237533	0	0.0079081	0	0.0283457	0	0.00414833	0	0.0175465	0.0765036	0	0.00342571	0	0.0161195	0.0718732	0.152329	0	0.0444916	0	0.21906	0
TCGA.NC.A5HJ.01A.11R.A26W.07.LUSC.II	II	LUSC	TCGA	0.0495709	0.287273	0.339219	0.528774	0.0293751	0.0128378	0.088721	0	0.0774044	0	0.252376	0	0.0109107	0.00013951	0.00457504	0	0.0101667	0	0.00095742	0.0527519	0.0120561	0.0595568	0	0.00461302	0.00330633	0.00130969	0.0553613	0.107388	0	0.00552697	0	0.00582895	0
TCGA.43.5670.11A.01R.2125.07.LUSC.II	II	LUSC	TCGA	0.0680458	0.192374	0.329848	0.383861	0.0687119	0	0.0044104	0	0.0969137	0	0.274895	0	0.00692317	0.0297799	0.00217191	0	0.00695812	0	0.00114915	0.0601608	0.00356099	0.0892211	0	0.00061329	0.0175113	8.66e-05	0.227092	0.133336	0	0.00039004	0	0.00198598	0
TCGA.85.7698.01A.11R.2125.07.LUSC.I	I	LUSC	TCGA	0.0690676	0	0.00250629	0	0.00946507	0.0169618	0.0738693	0.71732	0.369467	0	0.107871	0	0.0207654	0	0.00859576	0	0.0198443	0	0.00340975	0	0.0175438	0.223586	0	0.00416097	0	0.0046513	0.0421324	0.23862	0	0.0227643	0	0.0273979	0
TCGA.56.1622.01A.01R.0692.07.LUSC.I	I	LUSC	TCGA	0.0679855	0	0.0140739	0	0.0702508	0	0.0100322	0.88324	0.362686	0	0.200859	0	0.00898643	0.00953978	0.00367944	0	0.010331	0	0.00262177	0.00096987	0.0118191	0.0964398	0	0.00212414	0.00091863	0.0015706	0.00889206	0.22062	0	0.00073645	0	0.0116224	0
TCGA.63.5131.01A.01R.1443.07.LUSC.II	II	LUSC	TCGA	0.078358	0.00205371	0.0212924	0	0.0136581	0	0.00228679	0.785257	0.454014	0	0.0768928	0	0.0107835	0	0.00197697	0	0.00606922	0	0.00129534	0	0.00918929	0.157442	0	0.0621929	0	0.00057914	0.0552467	0.255577	0	0.00156629	0	0.00426799	0
TCGA.58.8388.01A.11R.2326.07.LUSC.I	I	LUSC	TCGA	0.100632	0.0230698	0.0653241	0.294721	0.0128113	0.00216276	0.00779701	0.0276491	0.50552	0.0032529	0.0727478	0	0.0156436	0	0.00687347	0	0.0152499	0	0.00325091	0.00562086	0.0175422	0.411909	0	0.00848937	0.00496286	0.00037402	0.226652	0.161144	0	0.00249913	0	0.00410186	0
TCGA.85.8479.01A.11R.2326.07.LUSC.I	I	LUSC	TCGA	0.0278449	0	0.0192071	0	0.0122652	0	0.00030362	0.997974	0.203844	0	0.600034	0	0.00341909	0	0.00124438	0	0.00627233	0	0.00025798	0	0.00357308	0.00202631	0	0.00087845	0	0.00158181	0	0.118538	0	0.0002189	0	0.00051696	0
TCGA.51.4079.11A.01R.1758.07.LUSC.I	I	LUSC	TCGA	0.0369206	0.393785	0.398667	0.424066	0.0282844	0	0.00091233	0	0.0635128	0	0.385935	0	0.00220808	0	0.0008011	0	0.00226172	0	0.0003118	0.0505592	0.00340989	0.0536068	0	0.00065764	0.00028341	0.00019023	0.0776992	0.0715681	0	0.00021798	0	0.00414059	0
TCGA.21.5787.01A.01R.1635.07.LUSC.III	III	LUSC	TCGA	0.0770275	0.00218359	0.00735049	0	0.0794268	0.0271957	0.00276884	0.338747	0.21015	0.0496795	0.0602449	0	0.0581365	0.00160025	0.0275617	0	0.0590621	0	0.00856674	0.00013238	0.11863	0.185683	0	0.0182504	0.00024086	0.00210791	0.250042	0.242546	0.127033	0.00403126	0	0.0241388	0.0174623
TCGA.66.2782.01A.01R.0851.07.LUSC.II	II	LUSC	TCGA	0.0857343	0.00092718	0.00547654	0	0.00745627	0.00829913	0.00181466	0.71671	0.324453	0	0.217778	0	0.0123835	0	0.00497966	0	0.0126086	0	0.00215131	0.00023469	0.0104947	0.150787	0	0.00294264	0	0.00272016	0.123042	0.28982	0	0.00451728	0	0.0146698	0
TCGA.77.8139.01A.11R.2247.07.LUSC.II	II	LUSC	TCGA	0.100129	0	0.00966458	0	0.00775456	0.0337542	0.00076004	0.759344	0.34348	0	0.191791	0	0.0125315	0	0.00413383	0	0.0103395	0	0.00125568	0	0.00926424	0.178257	0	0.002155	0	0.00441427	0.0286448	0.180183	0	0.00219919	0	0.119944	0
TCGA.98.8021.01A.11R.2247.07.LUSC.I	I	LUSC	TCGA	0.115741	0.00031614	0.0326888	0.00033014	0.0221893	0.00200309	0.00846532	0.908367	0.443604	0	0.128489	0	0.0104026	0	0.00366388	0	0.0100059	0	0.00154326	0	0.0128053	0.0886486	0	0.0033501	0	0.00507631	0.00033459	0.147469	0	0.0097232	0	0.0447824	0
TCGA.33.4532.01A.01R.1201.07.LUSC.I	I	LUSC	TCGA	0.0588081	0.00147149	0.0324119	0	0.0132876	0	0.00198347	0.995441	0.340075	0	0.137203	0	0.0093906	0	0.00364324	0	0.00959975	0	0.00297322	0	0.0113238	0.00225911	0	0.00303729	0	0.00112716	0.00082854	0.365775	0	0.00292983	0	0.00643115	0
TCGA.NK.A7XE.01A.12R.A405.07.LUSC.III	III	LUSC	TCGA	0.0132172	0.00071714	0.00271643	0	0.00943363	0	0.00146179	0.833609	0.888849	0	0.00856328	0	0.00599659	0	0.00336997	0	0.00452973	0	0.00047315	0.00021739	0.0111487	0.137888	0	0.00205424	0	6.04e-05	0.027568	0.0473623	0	0.00027101	0	0.00049231	0
TCGA.77.7338.11A.01R.2045.07.LUSC.I	I	LUSC	TCGA	0.0217517	0.255649	0.384365	0.607553	0.0299198	0	0.0224568	0	0.0558585	0	0.415854	0	0.00372674	0	0.00167591	0	0.00497761	0	0.00062281	0.0480531	0.00543381	0.0540459	0	0.00123152	0.0319847	9.45e-06	0.0027144	0.0512386	0	0.00037046	0	0.00050759	0
TCGA.58.8386.11A.01R.2296.07.LUSC.IV	IV	LUSC	TCGA	0.0630865	0.0615334	0.278998	0.78825	0.0416896	0.0370946	0.0123707	0	0.120119	0	0.206644	0	0.0120506	0.00332387	0.00545073	0	0.0119883	0	0.00225021	0.0243097	0.00973176	0.0607693	0	0.00285111	0.00486614	0.00627478	0.0198532	0.170143	0	0.0287565	0	0.0275957	0
TCGA.18.3417.01A.01R.1443.07.LUSC.IV	IV	LUSC	TCGA	0.0650411	0	0.00022402	0	0.00431653	1.76e-05	0.00163604	0.680517	0.60284	0	0.0957509	0	0.00447794	0	0.00237477	0	0.00519488	0	0.00051485	0.00029248	0.0036263	0.284012	0	0.00099929	0	0.00028938	0.0351615	0.200066	0	0.00057667	0	0.012071	0
TCGA.90.7767.01A.11R.2125.07.LUSC.II	II	LUSC	TCGA	0.0956966	0	0.0010887	0	0.00619889	0	0.00038444	0.604292	0.574659	0.00424537	0.0687233	0	0.0333867	0	0.0113427	0	0.0297483	0	0.00604546	0	0.0271227	0.321789	0	0.00693665	0	0.00097362	0.0614078	0.127458	0	0.00469181	0	0.00554326	0.00826596
TCGA.37.A5EM.01A.21R.A27Q.07.LUSC.II	II	LUSC	TCGA	0.10393	0	0.00220054	0	0.0120032	0.00013737	4.55e-05	0.567375	0.50887	0	0.0693156	0	0.0184783	0	0.00637872	0	0.0182801	0	0.00225329	0	0.0188167	0.341564	0	0.00331466	0	0.00041449	0.0909231	0.226856	0	0.00075716	0	0.00808599	0
TCGA.56.A4BX.01A.11R.A24H.07.LUSC.II	II	LUSC	TCGA	0.0700288	0.00068621	0.0354679	0	0.0440462	0	0.00100399	0.996385	0.191047	0	0.425327	0	0.00070662	0	0.00025717	0	0.00126749	0	0.00028435	0.00140419	0.03314	0.00152454	0	0.0312264	0	0.00087176	0	0.159789	0	0.00014477	0	0.00539129	0
TCGA.34.5236.01A.21R.1820.07.LUSC.II	II	LUSC	TCGA	0.114728	0	0.00065206	0	0.00978538	0.00464395	0.00088533	0.575345	0.359933	0	0.193725	0	0.00671251	0	0.00319163	0	0.00813829	0	0.00067437	0	0.00541133	0.355621	0	0.00171754	0	0.00208636	0.06439	0.275229	0	0.00298188	0	0.0141489	0
TCGA.J1.A4AH.01A.31R.A24H.07.LUSC.II	II	LUSC	TCGA	0.070741	0	0.00838124	0	0.0102619	0.0593707	0.00218606	0.885508	0.348098	0	0.119779	0	0.0117904	0	0.00257879	0	0.00952067	0	0.00045621	0.00049354	0.00809098	0.0456035	0	0.00244671	0	0.0202803	0.00902438	0.214235	0	0.00754869	0	0.163606	0
TCGA.98.A53H.01A.12R.A262.07.LUSC.I	I	LUSC	TCGA	0.0813034	0.025794	0.076823	0.142339	0.0719204	0.0635317	0.0594918	0.280861	0.362572	0	0.106955	0	0.0134073	0.0357534	0.00694178	0	0.0195117	0	0.00180911	0.00510196	0.00879832	0.33743	0	0.00194652	0.00574382	0.01176	0.103369	0.0830575	0	0.0520702	0	0.0416322	7.66e-05
TCGA.43.2576.01A.01R.A32Z.07.LUSC.III	III	LUSC	TCGA	0.0713438	0	0.00230957	0	0.0685684	0.0641496	0.226503	0	0.289248	0	0.0316298	0	0.0149716	9.14e-05	0.00815958	0	0.01143	0	0.00123233	0.00397319	0.00983697	0.389632	0	0.00374556	0.00204641	0.00213002	0.262864	0.219987	0.276573	0.00105343	0	0.037851	0.00067061
TCGA.NC.A5HF.01A.11R.A26W.07.LUSC.III	III	LUSC	TCGA	0.0256728	0.00108048	0.0370602	0	0.0206945	0	0.0103553	0.991047	0.24897	0	0.364803	0	0.00255087	0.00259825	0.00138509	0	0.00348871	0	0.00012417	0	0.00117453	0.00527407	0	0.0002537	0	0.00021149	0	0.280645	0	0.00050576	0	0.00210549	0
TCGA.56.8201.11A.01R.2247.07.LUSC.II	II	LUSC	TCGA	0.0344344	0.308068	0.496319	0.459441	0.0335996	0	0.00307785	0	0.0466118	0	0.256206	0	0.00375722	0	0.00124173	0	0.00424135	0	0.00051274	0.0150091	0.00270981	0.0344476	0	0.00059738	0.00934519	4.33e-05	0.173689	0.115743	0	0.00021143	0	0.00069369	0
TCGA.60.2711.01A.01R.0851.07.LUSC.I	I	LUSC	TCGA	0.0795099	0.00117011	0.0141317	0	0.0108046	0.0268248	0.00336644	0.825431	0.34561	0	0.213006	0	0.0295467	0	0.0141126	0	0.0345079	0	0.0054073	0	0.0408651	0.0871637	0	0.00823839	0	0.00325238	0.0594105	0.140195	0	0.00534868	0	0.0520972	0
TCGA.34.5231.01A.21R.1820.07.LUSC.I	I	LUSC	TCGA	0.0604296	0.00080953	0.00539805	0	0.00671232	0.00497057	0.00232553	0.883864	0.294973	0	0.459437	0	0.0092654	0	0.00381632	0	0.0103975	0	0.00198452	0.00079801	0.0180805	0.107466	0	0.00454603	0	0.00274502	0.00209223	0.0992187	0	0.00261267	0	0.0180578	0
TCGA.56.8504.01A.11R.2403.07.LUSC.I	I	LUSC	TCGA	0.0910008	0	0.00525973	0	0.0119285	0.00043696	0.00032492	0.878146	0.314153	0	0.0942533	0	0.0136956	0	0.00589078	0	0.0161261	0	0.00229038	0	0.0189684	0.107059	0	0.00482572	0	0.00168232	0.0143579	0.406681	0	0.00408133	0	0.0088374	0
TCGA.63.A5ML.01A.31R.A27Q.07.LUSC.I	I	LUSC	TCGA	0.0724931	0.00103749	0.00522623	0	0.0175838	0	0.0005311	0.695593	0.504942	0	0.0626973	0	0.0143038	0	0.00555503	0	0.0122882	0	0.00224624	0.00801368	0.0221953	0.154822	0	0.00491197	0	0.0002152	0.140533	0.271993	0	0.00064329	0	0.00217488	0
TCGA.33.AASB.01A.11R.A405.07.LUSC.I	I	LUSC	TCGA	0.0418141	0.00682662	0.0337595	0.00651184	0.233439	0	0.148463	0.136891	0.232434	0	0.084704	0	0.00534704	0	0.00436026	0	0.00588138	0	0.00020299	0	0.00498871	0.0522407	0	0.00171076	0	0.00010372	0.0792965	0.200702	0.718233	0.00025837	0	0.00183048	0
TCGA.43.5668.01A.01R.1635.07.LUSC.II	II	LUSC	TCGA	0.160969	0.0271618	0.0174786	0	0.0732879	0.0953192	0.00042781	0.00184891	0.182161	0.0889268	0.110731	0	0.0262498	0	0.00951685	0	0.0255769	0	0.00468257	0.0295566	0.0290462	0.28218	0	0.00646221	0.00409684	0.00550757	0.470909	0.28975	0	0.0172549	0	0.0408976	0
TCGA.NC.A5HK.01A.11R.A26W.07.LUSC.II	II	LUSC	TCGA	0.0299296	0.0489634	0.044947	0	0.0265039	0.0215991	0.00022068	0.320176	0.328634	0	0.341479	0	0.0115969	0	0.00633101	0	0.0115532	0	0.00076563	0.0158138	0.0213933	0.334152	0	0.00301678	0	0.00134129	0.259295	0.159446	0	0.00066823	0	0.0121728	0
TCGA.NC.A5HI.01A.11R.A26W.07.LUSC.I	I	LUSC	TCGA	0.116817	0.00033313	0.0740709	0	0.0181868	0	0.00586172	0.997662	0.279947	0	0.0600923	0	0.0383088	0	0.0186615	0	0.0333488	0.00019364	0.00272742	0	0.029083	0.00102423	0	0.0224107	0	0.00981591	0.00078663	0.222197	0	0.0254778	0	0.0429927	0
TCGA.90.A4ED.01A.31R.A24Z.07.LUSC.I	I	LUSC	TCGA	0.0630509	0	0.0192146	0	0.00979855	0.133269	0.00132568	0.725387	0.323411	0	0.263306	0	0.00554357	0	0.00217412	0	0.00724737	0	0.00019231	0.0113574	0.00610671	0.115333	0	0.00582812	0.00018482	0.00838515	0.014469	0.101717	0	0.00391638	0	0.178782	0
TCGA.85.8048.01A.11R.2247.07.LUSC.I	I	LUSC	TCGA	0.0915025	0.0317211	0.0879075	0.281878	0.012263	0.0585227	0.0165615	0.0732941	0.355155	0.036227	0.0759247	0	0.0278687	0	0.0115399	0	0.0299195	0	0.00522283	0.00162478	0.0209136	0.283804	0	0.0131212	0.00647004	0.00874495	0.226458	0.177704	0	0.0247892	0	0.0408625	0
TCGA.77.8131.01A.11R.2247.07.LUSC.I	I	LUSC	TCGA	0.150227	0.00809207	0.054621	0.00110998	0.0250141	0.0218493	0.0175787	0.681196	0.238918	0	0.0752061	0	0.0213712	3.37e-05	0.00738601	0	0.0214436	0	0.00254879	0	0.0171852	0.101234	0	0.00325907	0	0.00366782	0.186485	0.320617	0	0.0110168	0	0.0299396	0
TCGA.34.5928.01A.11R.1820.07.LUSC.II	II	LUSC	TCGA	0.0767321	0	0.00106193	0	0.00652694	0	0.00050203	0.483973	0.604956	0	0.102717	0	0.00928783	0	0.00332133	0	0.00805946	0	0.00171603	0	0.00879117	0.434296	0	0.00210361	0.00037444	0.00026305	0.0813565	0.170566	0	0.00076883	0	0.00262669	0
TCGA.34.5241.01A.01R.1443.07.LUSC.I	I	LUSC	TCGA	0.0802844	0.00591697	0.0243922	0	0.0144633	0	0.00373222	0.678271	0.319906	0	0.192182	0	0.0212358	8.51e-06	0.0114652	0	0.0160944	0	0.00404424	0.00122305	0.0193903	0.160774	0	0.00637309	0.00267772	0.00048187	0.150483	0.279125	0	0.00223446	0	0.00459587	0.00064541
TCGA.51.4080.01A.01R.1100.07.LUSC.III	III	LUSC	TCGA	0.131047	0	0.0155647	0	0.0119209	0	0.0030353	0.94284	0.310241	0	0.126626	0	0.0109164	0	0.0034696	0	0.00883957	0	0.00150441	0.0109085	0.0224121	0.0252512	0	0.00245893	0	0.00061496	0.0209999	0.343241	0	0.0034467	0	0.00466118	0
TCGA.63.A5MU.01A.11R.A26W.07.LUSC.II	II	LUSC	TCGA	0.0291794	9.42e-05	0.00720392	0	0.00555182	0	0.00012739	0.962441	0.396985	0	0.291501	0	0.00495808	0	0.00234127	0	0.00583347	0	0.00069452	0	0.00441514	0.0371146	0	0.00167698	0	0.00090333	0.00035015	0.237374	0	0.00237877	0	0.00887613	0
TCGA.NC.A5HG.01A.11R.A26W.07.LUSC.III	III	LUSC	TCGA	0.0261988	0.00018879	0.00677877	0	0.00677706	0	0.00020574	0.984816	0.737949	0	0.163161	0	0.00152044	0	0.0008531	0	0.00136363	0	0.00017845	0	0.00170518	0.0149408	0	0.00169278	0	0.00010421	5.49e-05	0.0509546	0	0.00015575	0	0.00040083	0
TCGA.90.7769.01A.11R.2125.07.LUSC.II	II	LUSC	TCGA	0.0244079	0	0.00107517	0	0.00266203	0	0.00068398	0.979184	0.162828	0	0.0736948	0	0.0034237	0	0.00166795	0	0.00336294	0	0.0001356	0	0.00310584	0.0188383	0	0.00036017	0	0.00038802	0.0019778	0.71421	0	0.00019331	0	0.00780092	0
TCGA.66.2793.01A.01R.1201.07.LUSC.III	III	LUSC	TCGA	0.0734243	0.002884	0.0804961	0	0.0210588	0	0.0196153	0.94976	0.268773	0	0.0859112	0	0.0110239	0	0.00364742	0	0.00712053	0	0.00158434	0	0.031237	0.0469038	0	0.154197	0	0.00132471	0.00045244	0.225477	0	0.00351983	0	0.0115894	0
TCGA.66.2770.01A.01R.0851.07.LUSC.I	I	LUSC	TCGA	0.109639	0.00212292	0.015839	0	0.00904228	0.0069077	0.00625314	0.796815	0.450616	0	0.0378888	0	0.0162669	0	0.00563498	0	0.0118037	0	0.00309133	0	0.0225277	0.174048	0	0.00542059	0	0.00320798	0.0201062	0.276731	0	0.00590608	0	0.0201316	0
TCGA.43.8118.01A.11R.2403.07.LUSC.I	I	LUSC	TCGA	0.109362	0	0.013535	0	0.0176562	0	0.00963409	0.884303	0.335951	0	0.128988	0	0.00628522	0	0.00264246	0	0.00641453	0	0.00119921	0	0.00598826	0.0879885	0	0.0011805	0.00054442	0.00028967	0.0271638	0.359541	0	0.00068825	0	0.00064531	0
TCGA.77.A5GB.01B.11R.A27Q.07.LUSC.I	I	LUSC	TCGA	0.0752454	0	0.00349211	0	0.00901974	0.0085505	0.0015529	0.823536	0.504512	0	0.156171	0	0.013065	0	0.0064257	0	0.0132435	0	0.00106571	0	0.00948033	0.13099	0	0.00223783	0	0.00350926	0.0369235	0.160159	0	0.00446121	0	0.0363596	0
TCGA.60.2722.01A.01R.0851.07.LUSC.II	II	LUSC	TCGA	0.0983821	0	0.0032223	0	0.0148384	0	0.00488011	0.933791	0.391852	0	0.102266	0	0.0113803	0	0.00350016	0	0.0112826	0	0.00247252	0	0.0148712	0.0599966	0	0.00153744	0	0.00027465	0.0062119	0.32429	0	0.00147775	0	0.0134721	0
TCGA.66.2757.01A.01R.0851.07.LUSC.I	I	LUSC	TCGA	0.0652482	0.010515	0.0113872	0.00557446	0.00671749	0.0282174	0.562867	0.421049	0.124463	0	0.0183074	0	0.0129316	0	0.00480088	0	0.00986181	0	0.0026396	0.0083396	0.0154185	0.222492	0	0.0109045	0	0.00096339	0.291408	0.140149	0.0041801	0.00168355	0	0.0116566	0.00822444
TCGA.33.4586.01A.01R.1443.07.LUSC.III	III	LUSC	TCGA	0.0443396	0	0.0159892	0	0.00554934	0	0.00243061	0.916666	0.595935	0	0.167184	0	0.00380675	0	0.00098634	0	0.00415207	0	0.00045652	0	0.00300727	0.0821664	0	0.0008809	0	0.00020735	0.00116773	0.151209	0	0.00098135	0	0.0028852	0
TCGA.60.2725.01A.01R.1201.07.LUSC.I	I	LUSC	TCGA	0.119881	0.0156307	0.0746098	0.00707776	0.0207838	0.011103	0.0158491	0.657159	0.247324	0	0.129782	0	0.0200017	0.00090488	0.00650819	0	0.0148115	0	0.0034734	0	0.0298688	0.149437	0	0.00775524	0.00228613	0.00227652	0.156402	0.274613	0	0.0095956	0	0.0228668	0
TCGA.56.7822.01A.11R.2125.07.LUSC.II	II	LUSC	TCGA	0.0368986	0.00159863	0.0122852	0	0.020261	0	0.001696	0.967187	0.224253	0	0.517925	0	0.00238342	0.00022954	0.00123387	0	0.00308246	0	0.00053743	0.00031656	0.00249985	0.0256373	0	0.00159074	0.00147857	0.00016899	0.00355206	0.173259	0	0.00056127	0	0.00136373	0
TCGA.85.A4JB.01A.51R.A262.07.LUSC.II	II	LUSC	TCGA	0.047563	2.36e-05	0.0112934	0	0.0112935	0	0.00335881	0.806037	0.516164	0	0.201373	0	0.0130282	0	0.00506662	0	0.0149055	0	0.00079274	0	0.0106584	0.185558	0	0.0014037	0	0.00178228	0.00838167	0.125545	0	0.00096865	0	0.0348021	0
TCGA.37.4135.01A.01R.1100.07.LUSC.I	I	LUSC	TCGA	0.00731471	0.0577039	0.00282717	0.00264542	0.00188139	0.0444919	0.900767	0.1864	0.03782	0	0.00680041	0	0.00291821	0.00236659	0.00179347	0	0.00104246	0	0.00033943	0.0378631	0.00251057	0.272004	0	0.00597378	0.00252904	7.3e-05	0.387644	0.0247972	0	0.00049722	0	0.00264365	0.00635294
TCGA.22.4594.01A.01R.1201.07.LUSC.III	III	LUSC	TCGA	0.124866	0.352908	0.00268561	0	0.0427632	0.170096	0.00326892	0	0.331737	0	0.0310574	0	0.032509	0	0.0140464	0	0.0256616	0	0.00520778	0.0106144	0.0187421	0.285654	0	0.00976518	0.00024279	0.0164391	0.172574	0.181407	0	0.0275276	0	0.132317	0.0079107
TCGA.56.6546.01A.11R.1820.07.LUSC.II	II	LUSC	TCGA	0.108991	0	0.0109603	0.337388	0.0145971	0.0526351	0.00291561	0.00496617	0.395173	0.0342572	0.0335548	0	0.0247352	0.00234066	0.0112066	0	0.0317795	0	0.00294142	0.00727346	0.0311392	0.284133	0	0.00729739	0.00139298	0.00376003	0.275613	0.274614	0	0.0071486	0	0.039186	0
TCGA.18.5592.01A.01R.1635.07.LUSC.II	II	LUSC	TCGA	0.025821	0	0.00104321	0	0.00362454	0	0.0005131	0.924217	0.712111	0	0.0846425	0	0.00706278	0	0.00370798	0	0.00808193	0	0.00126385	0	0.013527	0.0756563	0	0.00218856	0	0.00059853	0.00012682	0.128933	0	0.00073763	0	0.00614392	0
TCGA.21.1076.01A.02R.0692.07.LUSC.I	I	LUSC	TCGA	0.163233	0.0102013	0.0316084	0.00145212	0.0195622	0.0173219	0.00303601	0.510849	0.158842	0	0.0561194	0	0.0174145	0	0.00581922	0	0.0175094	0	0.00234913	0	0.00684574	0.175916	0	0.00198534	0	0.00231388	0.28426	0.489007	0	0.0108745	0	0.013481	0
TCGA.77.8140.01A.11R.2247.07.LUSC.II	II	LUSC	TCGA	0.0498248	0.00231873	0.0246693	0.0009673	0.013043	0.00914429	0.0121759	0.947931	0.36663	0	0.344483	0	0.0117048	0	0.00372746	0	0.0152693	0	0.00166817	0	0.010243	0.0388152	0	0.00390945	0.00082363	0.00681902	0	0.0745829	0	0.019684	0	0.0415664	0
TCGA.56.A5DS.01A.11R.A27Q.07.LUSC.I	I	LUSC	TCGA	0.0957418	0.00237119	0.0145136	0	0.0280584	0.0469347	0.0022231	0.763784	0.372833	0	0.0898777	0	0.0273193	0.00505927	0.0106423	0	0.0266888	0	0.0034095	0.001841	0.0164339	0.123838	0	0.00709338	0.00597154	0.0142346	0.0502004	0.144541	0	0.0699003	0	0.0764886	0
TCGA.56.8082.01A.11R.2247.07.LUSC.II	II	LUSC	TCGA	0.069363	0.00034322	0.0212344	0	0.0122475	0	0.003021	0.963376	0.569139	0	0.142874	0	0.0141394	0	0.00214418	0	0.00576417	0	0.00087344	0	0.0034775	0.0362809	0	0.0005736	0	0.00031878	0	0.14116	0	0.00120702	0	0.0124636	0
TCGA.18.3415.01A.01R.0980.07.LUSC.I	I	LUSC	TCGA	0.096041	0	0.00092166	0	0.00986774	0.00196964	0.00224369	0.889527	0.487151	0	0.0626468	0	0.0255031	0	0.0160924	0	0.0241412	0	0.00552058	0	0.0412566	0.0918969	0	0.0089259	0	0.00251642	0.0166069	0.191159	0	0.00768384	0	0.0183297	0
TCGA.43.6143.11A.01R.1820.07.LUSC.I	I	LUSC	TCGA	0.0891773	0.0534316	0.17955	0.575125	0.0361688	0.0593361	0.020371	0	0.166218	0	0.172044	0	0.0064642	0	0.0031882	0	0.0123359	0	0.00119121	0.00985379	0.0082807	0.12353	0	0.00224447	0.0194132	0.00479721	0.159311	0.232877	0	0.0157504	0	0.0493411	0
TCGA.90.A59Q.01A.11R.A26W.07.LUSC.II	II	LUSC	TCGA	0.0655239	0.00210598	0.00869396	0	0.0843198	0.0695334	0.00098384	0.43872	0.449141	0.0396966	0.0877974	0	0.0448059	0	0.0208464	0	0.028435	0	0.00385344	0	0.0512504	0.323954	0	0.00974402	0.0162655	0.00486167	0.100855	0.0838563	0	0.00368157	0	0.0522056	0.00886897
TCGA.77.7335.01A.11R.2045.07.LUSC.III	III	LUSC	TCGA	0.120272	0	0.00054092	0	0.0121622	0.00144523	0.00522765	0.446609	0.433986	0.0413227	0.066707	0	0.0448957	0	0.0158578	0	0.0379055	0	0.00242908	0	0.032853	0.40099	0	0.00977532	0	0.00045134	0.108688	0.205974	0	0.00164894	0	0.00931321	0.00094569
TCGA.79.5596.01A.31R.1949.07.LUSC.III	III	LUSC	TCGA	0.0333072	0	0.00301954	0	0.00794434	0	0.00142514	0.951865	0.4809	0	0.109018	0	0.0042497	0	0.00262263	0	0.00801454	0	0.0004833	0.00063604	0.00403138	0.0461125	0	0.00520295	0	0.00398915	0.00138674	0.309272	0	0.00836598	0	0.0181547	0
TCGA.85.8353.01A.21R.2296.07.LUSC.III	III	LUSC	TCGA	0.0855865	0.00164405	0.016356	0	0.0110765	0.0216495	0.00238714	0.725386	0.419333	0	0.133361	0	0.0117975	0	0.00598575	0	0.0136642	0	0.00258816	0	0.0146324	0.18673	0	0.00237954	0	0.00561101	0.0645902	0.204879	0	0.0136476	0	0.0567144	0
TCGA.39.5040.11A.01R.2125.07.LUSC.III	III	LUSC	TCGA	0.0257275	0.194052	0.496733	0.440144	0.0218225	0	0.00757297	0	0.0351123	0	0.274883	0	0.0039352	0.00024412	0.00252639	0	0.00340383	0	0.00066772	0.0928201	0.00846872	0.052182	0	0.00299482	0.00950627	0.00025437	0.211052	0.111649	0	0.00227306	0	0.00197692	0
TCGA.33.4582.01A.01R.1443.07.LUSC.I	I	LUSC	TCGA	0.0384216	0	0.00421801	0	0.00642486	0	0.00607714	0.809095	0.693366	0	0.028223	0	0.0105823	0	0.00615291	0	0.0073234	0	0.00025966	0	0.0134207	0.185652	0	0.0404251	0	0.00026536	0.00525311	0.126443	0	0.0010576	0	0.0173392	0
TCGA.22.5483.11A.11R.1820.07.LUSC.II	II	LUSC	TCGA	0.0539766	0.0817103	0.314174	0.809455	0.030523	0	0.026932	0	0.149862	0	0.21067	0	0.00265903	0	0.00136392	0	0.00533174	0	0.00067801	0.0107351	0.00456	0.0587473	0	0.00134326	0.00268518	0.00035694	0.036667	0.195205	0	0.00063599	0	0.00172921	0
TCGA.22.1012.01A.01R.0692.07.LUSC.I	I	LUSC	TCGA	0.0518791	0.00132288	0.00694054	0	0.00701769	0.00889512	0.0028806	0.791171	0.241611	0	0.461967	0	0.0143481	0	0.00388569	0	0.0123779	0	0.00102168	0.00151965	0.0103276	0.12505	0	0.002917	0	0.00356061	0.0720418	0.154706	0	0.00968306	0	0.0148766	0
TCGA.21.1070.01A.01R.0692.07.LUSC.III	III	LUSC	TCGA	0.0668918	0.00306144	0.0124111	0	0.00619944	0.0180721	0.00144523	0.756078	0.503455	0	0.132661	0	0.0217922	0	0.00913534	0	0.0209345	0	0.00377691	0	0.0298149	0.112117	0	0.00478962	0	0.00402242	0.109775	0.146306	0	0.0167832	0	0.0195806	0.00089695
TCGA.98.A53A.01A.11R.A262.07.LUSC.I	I	LUSC	TCGA	0.0737863	0	0.0263987	0	0.0134179	0.0127134	0.00705182	0.901802	0.478195	0	0.0611214	0	0.026155	0	0.0138373	0	0.0258146	0	0.00309948	0	0.0387631	0.0708683	0	0.0125977	0	0.00606533	0.014616	0.153483	0	0.00879664	0	0.0514165	0
TCGA.L3.A524.01A.11R.A262.07.LUSC.II	II	LUSC	TCGA	0.0811778	0	0.00350349	0	0.010665	0	0.00033229	0.754488	0.366265	0	0.201683	0	0.0146794	0	0.00362461	0	0.00996646	0	0.0142738	0.00839813	0.0158566	0.120538	0	0.00280411	0	0.00336619	0.116577	0.266115	0	0.00055901	0	0.00512828	0
TCGA.77.A5FZ.01A.31R.A27Q.07.LUSC.III	III	LUSC	TCGA	0.0979284	0.505291	0.0503266	0.0303758	0.0181582	0.112318	0.0139123	0.00646786	0.371577	0	0.0615368	0	0.0201483	0	0.0119075	0	0.0296629	0	0.00324433	0.00949313	0.0189535	0.203438	0	0.00485482	0.00503054	0.0191832	0.127585	0.141303	0	0.0596356	0	0.0776674	0
TCGA.39.5021.01A.01R.1443.07.LUSC.I	I	LUSC	TCGA	0.111814	0.00206622	0.00614404	0	0.0117198	0.0650021	0.00298511	0.500692	0.303353	0	0.145648	0	0.0293516	0.00234402	0.0132123	0	0.0269102	0	0.004205	0.0014754	0.0301464	0.210132	0	0.00480472	0.00156203	0.00487018	0.214716	0.240954	0	0.00830976	0	0.0555711	0.00201051
TCGA.43.7658.01A.11R.2125.07.LUSC.I	I	LUSC	TCGA	0.100287	0.211889	0.0213623	0.0434437	0.010312	0.00286339	0.286148	0.0067929	0.203492	0.190382	0.0193639	0.0243967	0.0454537	0.00040206	0.0171762	0	0.0351476	0	0.00458608	0.0193193	0.067344	0.163263	0	0.0160764	0.00336935	0.00035004	0.333879	0.167713	0	0.001492	0	0.00369597	0
TCGA.33.AASI.01A.22R.A405.07.LUSC.II	II	LUSC	TCGA	0.0592768	0.00135378	0.00589303	0	0.273736	0.0686566	0.00220794	0.631947	0.301827	0	0.0807504	0	0.0195801	0	0.0112679	0	0.0224593	0	0.00148157	0.00647795	0.0238873	0.14427	0	0.00330217	0	0.00970375	0.147295	0.111473	0	0.0285264	0	0.0446272	0
TCGA.77.8008.01A.21R.2187.07.LUSC.I	I	LUSC	TCGA	0.100081	0	0.00087275	0	0.00685786	1.64e-05	0.00127948	0.445731	0.587402	0	0.124165	0	0.00707704	0	0.00242086	0	0.00735932	0	0.00099598	0	0.0042977	0.475766	0	0.00132744	0	0.00108939	0.0784865	0.14335	0	0.00026938	0	0.0111547	0
TCGA.21.1083.01A.01R.0692.07.LUSC.I	I	LUSC	TCGA	0.116035	0.00026873	0.00436896	0	0.010581	0.0153046	0.00124983	0.675697	0.430529	0	0.0245463	0	0.0287109	0	0.0068549	0	0.0214993	0	0.00434837	0	0.0323989	0.184919	0	0.00679961	0.00046259	0.00384793	0.123349	0.278711	0	0.00143469	0	0.0280846	0
TCGA.22.1005.01A.01R.0692.07.LUSC.I	I	LUSC	TCGA	0.0845832	0.011952	0.0459286	0.244814	0.0463082	0.234128	0.0268172	0.0335836	0.278707	0.0705066	0.071628	0	0.0322224	0.0111442	0.012888	0	0.0320127	0	0.00429165	0.010062	0.0369483	0.231153	0	0.00812979	0.00222798	0.0218011	0.150429	0.114602	0	0.0383115	0	0.14482	0
TCGA.85.7699.01A.11R.2125.07.LUSC.III	III	LUSC	TCGA	0.108819	4.74e-05	0.00247357	0	0.00703147	0.0210891	0.00287326	0.643973	0.478022	0	0.0461906	0	0.0339736	0	0.0143037	0	0.0276831	0	0.00555138	0	0.0458899	0.195188	0	0.00986079	0	0.00311176	0.131973	0.181084	0	0.0059269	0	0.0272044	0.00773025
TCGA.60.2706.01A.01R.0851.07.LUSC.I	I	LUSC	TCGA	0.128724	0.105008	0.0217427	0.0151919	0.0190752	0.310649	0.0320479	0	0.166544	0	0.0647991	0	0.0190973	0	0.00692811	0	0.0183244	0	0.00366023	0.00836077	0.0217089	0.195544	0	0.0163764	0.00588659	0.00216224	0.359359	0.281392	0	0.00295647	0	0.19446	0
TCGA.18.4721.01A.01R.1443.07.LUSC.I	I	LUSC	TCGA	0.116887	0	0.00146631	0	0.00893588	0.0432107	0.00100646	0.617461	0.317499	0	0.138184	0	0.0261017	0	0.00952858	0	0.0263918	0	0.00446961	0	0.0256009	0.197823	0	0.00558511	0.00167646	0.00346651	0.13905	0.256583	0	0.00820839	0	0.050086	0.00077899
TCGA.85.A53L.01A.21R.A26W.07.LUSC.II	II	LUSC	TCGA	0.0427449	0.00220391	0.0157738	0.00072414	0.0075036	0.0186155	0.0140933	0.799925	0.52651	0	0.188198	0	0.0063281	0.00063962	0.0054379	0	0.0109282	0	0.00048631	0.00230573	0.0128588	0.160516	0	0.00347752	0	0.0133731	0.01507	0.0813655	0	0.0323221	0	0.0385991	0
TCGA.34.7107.11A.01R.1949.07.LUSC.II	II	LUSC	TCGA	0.115745	0.0129315	0.100476	0.374838	0.0256377	0.00637955	0.0272348	0	0.239114	0	0.126972	0	0.0092934	0	0.00354113	0	0.0116956	0	0.00132006	0.0202405	0.00851394	0.249533	0	0.00236971	0.0139531	0.00098229	0.322125	0.307175	0	0.00199014	0	0.0179401	0
TCGA.22.4595.01A.01R.1201.07.LUSC.III	III	LUSC	TCGA	0.13625	0.00071359	0.00791779	0	0.0133408	0.00513617	0.00148874	0.653576	0.381238	0	0.0708683	0	0.014383	0	0.00457383	0	0.0127917	0	0.00293352	0	0.012512	0.226238	0	0.00305189	0	0.00312659	0.114336	0.304516	0	0.00324361	0	0.027764	0
TCGA.66.2778.01A.02R.0851.07.LUSC.III	III	LUSC	TCGA	0.0705462	0.00301252	0.0618471	0	0.0137543	9.15e-05	0.013201	0.941204	0.332131	0	0.0443631	0	0.0145377	0	0.00944821	0	0.00811002	0	0.00168613	0	0.0128531	0.0254766	0	0.00599117	0.00138336	0.0017231	0.0288325	0.387969	0	0.00746478	0	0.0143742	0
TCGA.56.8308.01A.11R.2296.07.LUSC.II	II	LUSC	TCGA	0.0882404	0	0.0124161	0	0.0107527	0.0203643	0.00176819	0.860884	0.346115	0	0.239945	0	0.0105672	0	0.00485911	0	0.0138965	0	0.00156224	0	0.00938363	0.100211	0	0.00260795	0	0.00778783	0.0185401	0.174542	0	0.0199815	0	0.0555752	0
TCGA.85.6798.01A.11R.1949.07.LUSC.III	III	LUSC	TCGA	0.0989976	0	0.00251668	0	0.00817929	0	0.00023168	0.806173	0.452392	0	0.144791	0	0.00566898	0	0.00221554	0	0.00573887	0	0.00026793	0	0.00244381	0.193827	0	0.00062561	0	0.00027381	0	0.266719	0	0.00019487	0	0.00874398	0
TCGA.85.7697.01A.11R.2125.07.LUSC.II	II	LUSC	TCGA	0.0373818	0	0.00264228	0	0.0202132	0.0190442	0.261374	0.84618	0.27732	0	0.175016	0	0.0126977	0.00032233	0.0062556	0	0.0125994	0	0.00219659	0	0.0114884	0.117012	0	0.00227064	0	0.00769635	0.0174418	0.100552	0	0.0333772	0	0.0369192	0
TCGA.37.3783.01A.01R.1201.07.LUSC.III	III	LUSC	TCGA	0.0658935	0	0.00213251	0	0.00823815	1e-05	0.00121626	0.864109	0.252084	0	0.224363	0	0.0487556	0	0.0317818	0	0.0283842	0	0.00614587	0	0.0700632	0.0621666	0	0.0248429	0	0.00126214	0.073714	0.221081	0	0.00290445	0	0.0108516	0
TCGA.22.5483.01A.01R.1820.07.LUSC.II	II	LUSC	TCGA	0.0811898	0	0.0017773	0	0.0105729	0.00281632	0.0155623	0.0100816	0.262659	0	0.034126	0	0.0069721	0.00254362	0.00302908	0	0.00694581	0	0.00145469	0.0659396	0.0146968	0.577308	0	0.362514	0.0005768	0.000242	0.340595	0.194428	0	0.00013779	0	0.00369207	0.00013946
TCGA.39.5040.01A.21R.2125.07.LUSC.III	III	LUSC	TCGA	0.0765524	0.290309	0.0334895	0.0273405	0.0496704	0.136426	8.58e-05	0.00049225	0.131877	0	0.488337	0	0.00929716	0.00116883	0.00474231	0	0.00955578	0	0.00155886	0.0562096	0.0120641	0.242896	0	0.00376399	0.00844169	0.00718321	0.236716	0.0984493	0	0.0311691	0	0.0422042	0
TCGA.85.8072.01A.31R.2247.07.LUSC.I	I	LUSC	TCGA	0.0717715	0.02261	0.139668	0.142675	0.0326971	0.0197302	0.0108831	0.611223	0.286686	0	0.0998236	0	0.0144385	0	0.00644665	0	0.0133023	0	0.00161823	0	0.0155798	0.0988748	0	0.0027158	0	0.00440991	0.104887	0.262633	0	0.0106712	0	0.0266549	0
TCGA.22.1017.01A.01R.0692.07.LUSC.I	I	LUSC	TCGA	0.0790379	0.0149824	0.187704	0.708946	0.0934584	0.00803422	0.0227845	0	0.250294	0	0.108283	0	0.0158768	7.12e-05	0.012732	0	0.0130859	0	0.00288122	0.00628328	0.0156777	0.065149	0	0.00205439	0.00585841	0.0016797	0.190676	0.176529	0	0.00352451	0	0.014397	0
TCGA.85.8277.01A.11R.2296.07.LUSC.III	III	LUSC	TCGA	0.0446068	0	0.00235425	0	0.00549866	0.00730309	0.00213232	0.852757	0.598485	0	0.0622549	0	0.0102659	0	0.00629166	0	0.0165235	0	0.00200669	0	0.0158355	0.0892947	0	0.00235059	0	0.00240616	0.0506449	0.201701	0	0.00207056	0	0.0252161	0
TCGA.18.3419.01A.01R.0980.07.LUSC.II	II	LUSC	TCGA	0.127459	0	0.00414384	0	0.00973733	0.0236487	0.00405644	0.877416	0.250947	0	0.0372232	0	0.0434933	0	0.0145948	0	0.0402213	0	0.00820082	0	0.0498129	0.0308942	0	0.00870184	0	0.0105434	0.0680409	0.32024	0	0.00921249	0	0.0614122	0
TCGA.43.5670.01A.21R.2125.07.LUSC.II	II	LUSC	TCGA	0.0200628	0.00015584	0.0114182	0	0.0309075	0	0.00755626	0.938221	0.46135	0	0.375787	0	0.00201332	0	0.00079496	0	0.00288042	0	7.64e-05	0.00185007	0.00224633	0.059398	0	0.00085887	0	0.00062487	0.00037524	0.0816556	0	0.00038914	0	0.00137846	0
TCGA.56.8201.01A.11R.2247.07.LUSC.II	II	LUSC	TCGA	0.132085	0	0.00075864	0	0.0095262	0.0043252	9.89e-05	0.519423	0.402528	0	0.168697	0	0.0168652	0	0.00639754	0	0.0162148	0	0.00251315	0	0.0223385	0.301045	0	0.00470882	0	0.00108995	0.175207	0.205411	0	0.0031582	0	0.00760803	0
TCGA.92.8063.01A.11R.2247.07.LUSC.III	III	LUSC	TCGA	0.0764864	0.00036776	0.00352281	0	0.021109	0	0.00135639	0.479276	0.436182	0	0.140101	0	0.0104765	0	0.00451117	0	0.00748731	0	0.00117107	0	0.00997802	0.310651	0	0.00181661	0.00044719	0.00079783	0.208831	0.278424	0	0.00088329	0	0.00569629	0.000427
TCGA.39.5016.01A.01R.1443.07.LUSC.II	II	LUSC	TCGA	0.11479	5.26e-05	0.00493542	0	0.00940273	0.00649652	0.00063007	0.900446	0.287901	0	0.0919226	0	0.0292219	0	0.0137129	0	0.0364104	0	0.00564268	0	0.034093	0.00747863	0	0.00849241	0	0.00534826	0.0855263	0.307489	0	0.0290134	0	0.0209947	0
TCGA.77.7138.11A.01R.2045.07.LUSC.I	I	LUSC	TCGA	0.0373775	0.2281	0.336159	0.684076	0.041748	0	0.0188616	0	0.0527951	0	0.380352	0	0.00248974	0.00201307	0.00089568	0	0.00183966	0	0.00052749	0.0144969	0.00131749	0.049407	0	0.00022597	0.0170559	2.43e-05	0.00485117	0.124388	0	0.0001802	0	0.00081836	0
TCGA.18.3409.01A.01R.0980.07.LUSC.I	I	LUSC	TCGA	0.121062	0.00348653	0.0111081	0	0.0154087	0	0.00053406	0.390598	0.345715	0	0.235836	0	0.00940207	0.00106826	0.00316013	0	0.00603541	0	0.00125293	0	0.00312972	0.521004	0	0.00064898	0.00015659	7.21e-05	0.0836866	0.245071	0	0.00032344	0	0.00124041	0
TCGA.63.A5MH.01A.12R.A27Q.07.LUSC.I	I	LUSC	TCGA	0.0538104	0.00028019	0.00617152	0	0.0054864	0	0.0096867	0.816208	0.653474	0	0.0878275	0	0.00847793	0	0.00321836	0	0.00558482	0	0.00073429	0.00109311	0.0123072	0.176432	0	0.0666443	0	0.00040406	0.00598703	0.0823582	0	0.00115029	0	0.00266426	0
TCGA.22.5482.01A.01R.1635.07.LUSC.I	I	LUSC	TCGA	0.0413721	0	0.00184179	0	0.00528862	0	0.00031474	0.924517	0.358491	0	0.306545	0	0.00360723	0	0.00187126	0	0.00396583	0	0.00060756	0.00064741	0.00337821	0.0746658	0	0.00062066	0	0.00067123	0.00016956	0.262094	0	0.00023408	0	0.00909708	0
TCGA.33.4587.11A.01R.2125.07.LUSC.I	I	LUSC	TCGA	0.0242946	0.164828	0.548855	0.612421	0.0200975	0	0.00480696	0	0.0601181	0	0.207772	0	0.00457655	0.00379884	0.00282126	0	0.00350617	0	0.00070579	0.0685913	0.00681558	0.0840529	0	0.00257021	0.0215168	0.0002616	0.0447914	0.109589	0	0.00128468	0	0.0019245	0
TCGA.33.A5GW.01A.11R.A27Q.07.LUSC.II	II	LUSC	TCGA	0.0519214	0.00012013	0.0197399	0	0.0364696	0	0.035361	0.999787	0.529356	0	0.151052	0	0.00513067	0	0.00125416	9.26e-05	0.00455783	0	0.00053927	0	0.00374757	0	0	0.00070829	0	7.87e-05	0	0.157903	0	0.00047067	0	0.00171003	0
TCGA.58.8387.01A.11R.2296.07.LUSC.II	II	LUSC	TCGA	0.0784585	0	0.0111217	0	0.00669832	0.149785	0.00156394	0.710895	0.243651	0	0.0647073	0	0.0462801	0	0.025962	0	0.0330322	0.00124161	0.00390074	0	0.0344637	0.065701	0	0.00807178	0	0.0277507	0.0683784	0.153245	0	0.0282109	0	0.232883	0.00399885
TCGA.34.2600.01A.01R.0851.07.LUSC.I	I	LUSC	TCGA	0.121852	0.00727527	0.132564	0.00487199	0.0166964	0	0.00561186	0.962723	0.278319	0	0.17992	0	0.00957273	0	0.00346235	0	0.0127013	0	0.0101688	0.00582042	0.00988112	0.0152613	0	0.0268252	0.00054005	0.00091692	0.00350752	0.179308	0	0.00274086	0	0.00946018	0
TCGA.66.2769.01A.02R.0851.07.LUSC.III	III	LUSC	TCGA	0.0971373	0.0135071	0.0568484	0.00822292	0.0105194	0.0227524	0.00819395	0.631099	0.473446	0	0.0713204	0	0.0200231	0	0.00610956	0	0.0115639	0	0.00228783	0	0.010756	0.19677	0	0.00304242	0	0.00412263	0.127649	0.185507	0	0.00963538	0	0.0294858	0
TCGA.85.8276.01A.11R.2296.07.LUSC.II	II	LUSC	TCGA	0.107137	0.00301199	0.0145215	0	0.0139615	0.0564116	0.00120068	0.49877	0.433477	0	0.0419451	0	0.0228442	0	0.00890521	0	0.0244659	0	0.00255354	0	0.0209003	0.325221	0	0.00501817	0	0.00670076	0.116418	0.221274	0	0.0120091	0	0.0630857	0.00016725
TCGA.33.4583.01A.01R.1443.07.LUSC.I	I	LUSC	TCGA	0.0287104	0	0.00296683	0	0.00218875	0	0.00734239	0.984873	0.457132	0	0.0766852	0	0.0148951	0	0.00755076	0	0.0183324	0	0.00242611	0	0.0308065	0.0144426	0	0.0103509	0	0.00204179	0.00068472	0.31821	0	0.00973626	0	0.0106254	0
TCGA.56.7579.11A.01R.2045.07.LUSC.III	III	LUSC	TCGA	0.0380523	0.26068	0.4391	0.360971	0.0366118	0	0.00562238	0	0.0349841	0	0.313577	0	0.00531612	0.0149664	0.00222438	0	0.0055663	0	0.00092889	0.0381932	0.00568035	0.0373471	0	0.00119332	0.0081871	1.08e-05	0.279656	0.110437	0	0.00027229	0	0.00042305	0
TCGA.56.8309.01A.11R.2296.07.LUSC.I	I	LUSC	TCGA	0.16167	0.00496894	0.0141064	0	0.0139965	0.0292537	0.00020575	0.565904	0.361592	0.00721391	0.0795017	0	0.0396767	0	0.0158748	0	0.0415481	0	0.00603475	0	0.0274181	0.191488	0	0.00567455	0	0.00310194	0.193193	0.195571	0	0.00394592	0	0.0300819	0.00797858
TCGA.33.6737.11A.01R.1820.07.LUSC.III	III	LUSC	TCGA	0.0523032	0.277735	0.406387	0.282601	0.0306653	0	0.0022386	0	0.104537	0.00099752	0.320517	0	0.0102708	0.0101329	0.00328254	0	0.0114541	0	0.00177855	0.113253	0.00654682	0.168601	0	0.00135678	0.0158121	2.35e-05	0.130867	0.0472867	0	0.00019081	0	0.00116149	0
TCGA.56.8309.11A.01R.2296.07.LUSC.I	I	LUSC	TCGA	0.0443029	0.293423	0.475604	0.353187	0.0646527	0	0.00115481	0	0.0342797	0	0.206636	0	0.00185132	0.0348839	0.00114215	0	0.00270595	0	0.00038158	0.0534335	0.00121998	0.0592709	0	0.00025523	0.00378461	1.39e-05	0.202018	0.165387	0	0.00010639	0	0.0003067	0
TCGA.22.5492.01A.01R.1635.07.LUSC.III	III	LUSC	TCGA	0.140007	0.00319477	0.0157783	0.00153047	0.0141293	0.0169166	0.00149652	0.762361	0.239789	0	0.207955	0	0.0187725	0	0.0100833	0	0.0215023	0	0.00448463	0	0.0197987	0.0743287	0	0.00632984	0	0.00373169	0.141669	0.259046	0	0.00665799	0	0.0304378	0
TCGA.34.5232.01A.21R.1820.07.LUSC.II	II	LUSC	TCGA	0.146256	0.002258	0.0211567	0	0.0198073	0.0573316	0.00206507	0.860072	0.231082	0	0.0435828	0	0.052972	0.00188757	0.0192865	0	0.0619997	0	0.00642585	0	0.0183552	0.0313772	0	0.00409924	0	0.0210303	0.0436711	0.156654	0	0.0780206	0	0.117208	0.00340267
TCGA.63.A5MI.01A.12R.A27Q.07.LUSC.III	III	LUSC	TCGA	0.0692761	0	0.0117849	0	0.0207694	0	0.00143445	0.939415	0.421297	0	0.255275	0	0.0127208	0	0.0043174	0	0.0144875	0	0.00132037	0	0.01369	0.0605851	0	0.0028014	0	0.0017645	0	0.124305	0	0.00558471	0	0.0391717	0
TCGA.60.2721.01A.01R.0851.07.LUSC.I	I	LUSC	TCGA	0.129146	0	0.00562742	0	0.0129415	0.0139497	0.00061585	0.703277	0.378277	0	0.0478465	0	0.038048	0	0.0129384	0	0.0362829	0	0.00714264	0	0.0526918	0.228088	0	0.0170045	0.00110967	0.00307776	0.0535756	0.213822	0	0.00522164	0	0.0393165	0
TCGA.85.A512.01A.11R.A26W.07.LUSC.II	II	LUSC	TCGA	0.0993071	0	0.01384	0	0.0203952	0	0.0150538	0.889374	0.472619	0	0.141906	0	0.0118816	0	0.00537097	0	0.0122791	0	0.00038068	0	0.0113423	0.101725	0	0.00163329	0	0.00023341	0.00890014	0.189672	0	0.00155049	0	0.00253497	0
TCGA.34.8454.11A.01R.2326.07.LUSC.III	III	LUSC	TCGA	0.0493437	0.199582	0.354485	0.445639	0.029349	0.0327019	0.00621829	0	0.0799783	0	0.329545	0	0.00476023	0	0.00206124	0	0.00727917	0	0.00068756	0.0439219	0.00432216	0.118698	0	0.00136547	0.0183227	0.00346408	0.141134	0.100429	0	0.0117698	0	0.0149418	0
TCGA.52.7811.01A.11R.2125.07.LUSC.I	I	LUSC	TCGA	0.0566115	0.00249702	0.0306452	0	0.00949691	0	0.00309828	0.853131	0.553617	0	0.12264	0	0.00351926	0	0.00180359	0	0.00341387	0	0.00051187	0	0.0053821	0.101744	0	0.00092598	0	0.000534	0.0426284	0.200757	0	0.00173739	0	0.00530627	0
TCGA.39.5031.01A.01R.1443.07.LUSC.I	I	LUSC	TCGA	0.101618	0.00285443	0.0229567	0.00517846	0.0188352	0.0245457	0.0339026	0.802501	0.356028	0	0.136907	0	0.0240626	0.00070823	0.00960365	0	0.0202479	0	0.00283752	0.00057804	0.0204217	0.118044	0	0.00711078	0	0.00430431	0.0455904	0.159173	0	0.0100674	0	0.0719238	0
TCGA.94.7557.01A.11R.2125.07.LUSC.I	I	LUSC	TCGA	0.0966906	0.00209826	0.00689849	0	0.0239455	0	0.151416	0.536534	0.365592	0	0.0718353	0	0.00445162	0.00084669	0.0019463	0	0.00413235	0	0.00073671	0	0.00341872	0.273177	0	0.00526812	0	0.0001585	0.187344	0.259063	0	0.00136213	0	0.00308409	0
TCGA.56.A4ZK.01A.11R.A262.07.LUSC.I	I	LUSC	TCGA	0.142193	1.77e-05	0.00555699	0	0.0205664	0.00324433	5.63e-05	0.799851	0.373741	0	0.069152	0	0.0241541	0.00047366	0.00787242	0	0.0159856	0	0.00206449	0	0.0180103	0.082789	0	0.00484495	0	0.00182466	0.113625	0.291388	0	0.00323848	0	0.019352	0
TCGA.92.7340.11A.01R.2045.07.LUSC.II	II	LUSC	TCGA	0.0392501	0.326472	0.393024	0.342203	0.0365928	0	0.0229897	0	0.046919	0	0.348965	0	0.00298872	0.00540546	0.00079058	0	0.00240918	0	0.00048046	0.0405331	0.00222097	0.045164	0	0.00041798	0.0122431	6.34e-06	0.22798	0.102498	0	9.47e-05	0	0.00035262	0
TCGA.77.7142.11A.01R.2045.07.LUSC.I	I	LUSC	TCGA	0.0318303	0.403428	0.308949	0.459439	0.0325544	0	0.00324762	0	0.0587792	0	0.453217	0	0.00312538	0	0.00075486	0	0.00297055	0	0.00047693	0.0192568	0.00253755	0.0739656	0	0.00041503	0.0198132	3.61e-05	0.0240973	0.0996959	0	0.00059356	0	0.00081686	0
TCGA.O2.A52W.01A.11R.A26W.07.LUSC.I	I	LUSC	TCGA	0.0872445	0.00208453	0.0415382	0	0.0274205	0	0.0166168	0.95965	0.359363	0	0.0991666	0	0.0120125	0	0.0068873	0	0.0146242	0	0.00124159	0.0140944	0.0188743	0.015211	0	0.00667998	0	0.00338353	0.00896028	0.280615	0	0.0115469	0	0.0127847	0
TCGA.68.7755.01A.11R.2125.07.LUSC.II	II	LUSC	TCGA	0.0666173	0	0.00158119	0	0.0100319	0	0.00071725	0.853571	0.437679	0	0.216141	0	0.0143113	0	0.00569088	0	0.0116685	0	0.00174193	0	0.0108803	0.143466	0	0.0023242	0	0.0006176	0.00296358	0.207239	0	0.00108595	0	0.011672	0
TCGA.37.A5EN.01A.21R.A26W.07.LUSC.III	III	LUSC	TCGA	0.0557239	0	0.0051429	0	0.0160526	0.0455231	0.0295433	0.797785	0.163425	0	0.274557	0	0.0736355	0.00074395	0.0104324	0	0.0188007	0	0.0010894	0.0106257	0.0230551	0.0854811	0	0.118161	0	0.0108055	0.0598413	0.109693	0	0.0423485	0	0.0475332	0
TCGA.51.4081.11A.01R.1758.07.LUSC.II	II	LUSC	TCGA	0.0761908	0.0673383	0.183718	0.488851	0.0272909	0.0129622	0.00315643	0	0.129644	0	0.159547	0	0.00725866	0.00044187	0.00303707	0	0.00993161	0	0.00141662	0.0145121	0.0170283	0.0942793	0	0.00425337	0.00222721	0.00142252	0.319388	0.352334	0	0.00203703	0	0.0217335	0
TCGA.56.A5DR.01A.11R.A27Q.07.LUSC.I	I	LUSC	TCGA	0.0570081	0.00017164	0.00539157	0	0.0072864	0	0.00109758	0.854339	0.50933	0	0.290012	0	0.0111393	0	0.00432967	0	0.00859729	0	0.001496	0	0.00964801	0.140916	0	0.00158381	0	0.00063932	0.00457294	0.0842307	0	0.00229881	0	0.00591184	0
TCGA.85.7710.11A.01R.2125.07.LUSC.I	I	LUSC	TCGA	0.0782804	0.0791005	0.209077	0.502113	0.0246496	0.128519	0.00628732	0	0.0739086	0	0.162235	0	0.0158332	0.0044396	0.00829239	0	0.0189222	0	0.00408736	0.0208017	0.00947183	0.0385224	0	0.0029684	0.01444	0.0203305	0.212064	0.17287	0	0.129393	0	0.063393	0
TCGA.66.2783.01A.01R.1201.07.LUSC.III	III	LUSC	TCGA	0.102381	0	0.00145294	0	0.0258391	0.0241039	0.00182593	0.858147	0.347324	0	0.152725	0	0.012696	0.00433206	0.00460217	0	0.0138112	0	0.00225397	0	0.0142248	0.0751873	0	0.00362824	0	0.0079223	0.0382294	0.233896	0	0.0119624	0	0.0634554	0
TCGA.77.8148.01A.11R.2247.07.LUSC.III	III	LUSC	TCGA	0.067243	0.0006541	0.00532713	0	0.0125536	0.0223032	3.97e-05	0.674089	0.329208	0	0.295719	0	0.00821456	0	0.0033456	0	0.010174	0	0.00125928	2.88e-05	0.0106484	0.237824	0	0.0341303	0	0.00530847	0.065101	0.177677	0	0.0038468	0	0.0353045	0
TCGA.22.4604.01A.01R.1201.07.LUSC.II	II	LUSC	TCGA	0.126786	0	0.00121546	0	0.0136528	0.00132023	8.37e-05	0.620207	0.34653	0	0.10828	0	0.0218193	0	0.00573811	0	0.0148586	0	0.00238363	0	0.0147945	0.229708	0	0.00386449	0	0.00161182	0.148765	0.318709	0	0.00223393	0	0.0174391	0
TCGA.33.4533.01A.01R.1201.07.LUSC.I	I	LUSC	TCGA	0.0742169	0	0.00649109	0	0.0181289	3.34e-05	0.00103393	0.321983	0.490263	0	0.178228	0	0.0128874	0	0.00361511	0	0.0100507	0	0.00076868	0	0.0248765	0.66861	0	0.0364354	0	0.00020948	0.0093736	0.132884	0	0.00057399	0	0.00933696	0
TCGA.85.8052.01A.11R.2247.07.LUSC.II	II	LUSC	TCGA	0.0855166	0.00421639	0.0208538	0	0.0133559	0.00937043	0.00386916	0.729309	0.372268	0	0.127635	0	0.0121003	0	0.00467539	0	0.010046	0	0.00177874	0	0.00963293	0.122034	0	0.00187385	0	0.00232899	0.13507	0.304795	0	0.00916922	0	0.0201013	0
TCGA.21.5786.01A.01R.1635.07.LUSC.I	I	LUSC	TCGA	0.0607764	0	0.00072535	0	0.00643821	0.00062856	0.00052744	0.892057	0.501268	0	0.176109	0	0.0122471	0	0.00495489	0	0.0115699	0	0.00129574	0	0.0131086	0.107314	0	0.00380844	0	0.00327555	0	0.12648	0	0.00277767	0	0.0746375	0
TCGA.22.5478.11A.11R.1635.07.LUSC.I	I	LUSC	TCGA	0.0436436	0.243086	0.452327	0.478465	0.0416198	0	0.0105046	0	0.0364243	0	0.245853	0	0.00489162	3.49e-05	0.00139893	0	0.00429983	0	0.00102197	0.0288019	0.0020061	0.0322328	0	0.00037151	0.00713303	0.00031755	0.210246	0.152066	0	0.00146249	0	0.00179246	0
TCGA.39.5027.01A.21R.1820.07.LUSC.I	I	LUSC	TCGA	0.0313844	0.00444292	0.0575174	0.00161597	0.0415612	0	0.00817088	0.982561	0.239066	0	0.519826	0	0.00748939	0.00410031	0.00289612	0	0.00802986	0	0.00048974	0	0.00943023	0.00727988	0	0.00654235	0	0.00026949	0	0.0649395	0	0.0005754	0	0.00181181	0
TCGA.21.1076.01A.01R.0692.07.LUSC.I	I	LUSC	TCGA	0.144781	0.0120729	0.0367007	0.00217949	0.0157545	0.0233392	0.00265044	0.549832	0.232684	0	0.0589791	0	0.0212887	0	0.00785904	0	0.0221309	0	0.00335952	0	0.0144918	0.165748	0	0.00278294	0.00049368	0.00388436	0.245777	0.392009	0	0.0197795	0	0.0208637	0.00055746
TCGA.68.A59J.01A.21R.A26W.07.LUSC.I	I	LUSC	TCGA	0.0636519	0.00725894	0.045916	0	0.0149141	0.00228538	0.00332127	0.776385	0.49591	0	0.0892374	0	0.0244307	0.00188027	0.00926375	0	0.0151942	0	0.00187478	0	0.0376058	0.0942273	0	0.00411063	0	0.00119159	0.117804	0.180674	0	0.00456297	0	0.00814108	0.00015844
TCGA.66.2754.01A.01R.0980.07.LUSC.III	III	LUSC	TCGA	0.10174	0.0476439	0.0212665	0.167371	0.0170596	0.011873	0.291498	0.00548228	0.174912	0	0.0764858	0	0.0126787	0	0.00455207	0	0.00938749	0	0.00220629	0.0395112	0.0125074	0.335619	0	0.00232427	0.00390604	0.00098642	0.388593	0.262911	0	0.00189553	0	0.00758831	0
TCGA.22.4609.11A.01R.2125.07.LUSC.I	I	LUSC	TCGA	0.0327742	0.235824	0.377612	0.690018	0.0383821	0.00053666	0.0286867	0	0.0823828	0	0.31761	0	0.00528607	0	0.00193113	0	0.00678879	0	0.00119717	0.0202126	0.00803419	0.0377277	0	0.00201343	0.00983598	0.00036554	0.00584571	0.0906617	0	0.00204781	0	0.00422641	0
TCGA.77.8143.01A.11R.2247.07.LUSC.III	III	LUSC	TCGA	0.072598	0.00105437	0.0188589	0	0.033562	0	0.0582158	0.974191	0.29413	0	0.197176	0	0.0147403	0	0.00845628	0	0.0149516	0	0.00241287	0	0.0162511	0.0229415	0	0.00344055	0	0.00148975	0.00181355	0.248973	0	0.00158676	0	0.0131572	0
TCGA.43.A56V.01A.11R.A26W.07.LUSC.III	III	LUSC	TCGA	0.0364854	0	0.00525422	0	0.0112327	0.0104662	0.00056605	0.886048	0.576052	0	0.138274	0	0.00452076	0	0.00259086	0	0.00569644	0	0.00059065	0	0.00430984	0.0981956	0	0.00217216	0	0.00356125	0.00528987	0.173447	0	0.0108558	0	0.0243913	0
TCGA.77.8138.01A.11R.2247.07.LUSC.I	I	LUSC	TCGA	0.0686712	0	0.00206958	0	0.0163059	0.00043678	0.00529219	0.654812	0.658099	0	0.0691299	0	0.00446371	0.00068018	0.00168909	0	0.00520402	0	0.00029378	0	0.00463604	0.249656	0	0.00162916	0.0003859	0.00102933	0.0940296	0.146981	0	0.00029914	0	0.0142065	0
TCGA.85.A5B5.01A.21R.A26W.07.LUSC.I	I	LUSC	TCGA	0.0509174	0	0.0133401	0	0.00851695	0.00382408	0.00031512	0.804298	0.347231	0	0.156862	0	0.0118508	0	0.00541493	0	0.0105063	0	0.00052062	0.0010457	0.00807261	0.106152	0	0.00271239	0.00012061	0.00563962	0.0845594	0.33883	0	0.0244387	0	0.0148306	0
TCGA.34.7107.01A.11R.1949.07.LUSC.II	II	LUSC	TCGA	0.0845692	0	0.00255969	0	0.0129193	0	0.0025359	0.814072	0.488626	0	0.138294	0	0.008248	0	0.00311855	0	0.00854583	0	0.0013125	0	0.00845435	0.176451	0	0.00170439	0	0.00079568	0.00947688	0.214184	0	0.0006569	0	0.0234757	0
TCGA.94.8035.01A.11R.2247.07.LUSC.II	II	LUSC	TCGA	0.0520832	0.00061237	0.0131022	0	0.013242	0	0.00543999	0.974013	0.3817	0	0.150713	0	0.00481047	0.00013424	0.00212593	0	0.00698515	0	0.00078353	0	0.00509135	0.0240801	0	0.00117708	0	0.00056521	0.00115994	0.347623	0	0.00070397	0	0.013854	0
TCGA.39.5022.01A.21R.1820.07.LUSC.I	I	LUSC	TCGA	0.113934	0.00012021	0.00207387	0	0.0246843	0.107594	0.0113423	0.41441	0.377525	0.0162368	0.0450348	0	0.0329221	0	0.0148788	0	0.0356437	0	0.00569693	0	0.033131	0.250686	0	0.0101556	0.00370157	0.00713698	0.206642	0.189546	0	0.00682009	0	0.089475	0.00060897
TCGA.43.A474.01A.11R.A24H.07.LUSC.II	II	LUSC	TCGA	0.013911	0	0.00545096	0	0.0169411	0	0.00019781	0.856235	0.57929	0	0.309795	0	0.0008771	0	0.00039902	0	0.00158917	0	9.8e-05	0	0.00084456	0.143765	0	0.00015023	0	5.01e-05	0	0.0697983	0	0.00019966	0	0.00040805	0
TCGA.85.8351.01A.11R.2296.07.LUSC.II	II	LUSC	TCGA	0.0694222	0.0172403	0.0905967	0.00235569	0.02883	0	0.0163052	0.702109	0.358225	0	0.173185	0	0.00613883	0	0.00248957	0	0.00777951	0	0.00119987	0	0.00751062	0.137741	0	0.00122573	0	0.00021639	0.140554	0.234903	0	0.00086243	0	0.00110974	0
TCGA.77.A5G3.01A.31R.A27Q.07.LUSC.II	II	LUSC	TCGA	0.0943354	0	0.00642492	0	0.0101908	0	0.00098899	0.883472	0.448324	0	0.151495	0	0.0238751	0	0.0116745	0	0.0252929	0	0.00370361	0	0.0304688	0.109942	0	0.0053413	0	0.00228203	0.00658595	0.178847	0	0.00061005	0	0.00614555	0
TCGA.51.4079.01A.01R.1100.07.LUSC.I	I	LUSC	TCGA	0.0721541	0	0.0107526	0	0.00567521	0.00138457	0.00227478	0.934158	0.3012	0	0.28553	0	0.00957876	0	0.00458433	0	0.00798171	0	0.00144547	0	0.0135552	0.0573169	0	0.00250041	0	0.00273769	0.00714064	0.248027	0	0.00512204	0	0.0268803	0
TCGA.43.3920.01A.01R.0980.07.LUSC.I	I	LUSC	TCGA	0.0798158	0.00057972	0.00469249	0	0.00502477	0.013573	0.00501967	0.603875	0.442965	0	0.0886298	0	0.0347752	0	0.0223627	0	0.0206116	0	0.00645021	0.00047902	0.0481865	0.290892	0	0.0204579	0.00079327	0.00263667	0.0890196	0.187929	0	0.00297121	0	0.0274705	0.00078772
TCGA.22.5472.11A.11R.1635.07.LUSC.I	I	LUSC	TCGA	0.0746963	0.159754	0.258424	0.468329	0.037526	0	0.0095999	0	0.0978859	0	0.295445	0	0.00445443	0.00386583	0.00158558	0	0.00483333	0	0.00102113	0.0246552	0.00669227	0.117971	0	0.00205798	0.0114684	1.89e-05	0.213957	0.204519	0	0.00012214	0	0.00111794	0
TCGA.33.4587.01A.11R.2125.07.LUSC.I	I	LUSC	TCGA	0.0258324	0.00912222	0.00615366	0	0.00466976	0.0108354	0.782732	0.50758	0.0993057	0	0.00984807	0	0.00402954	0	0.00137368	0	0.00266995	0	0.00040645	0.0073637	0.00341456	0.297727	0	0.00297203	0.00499309	0.00013117	0.162379	0.0527388	0	0.00023961	0	0.00348219	0
TCGA.43.6773.01A.41R.1949.07.LUSC.II	II	LUSC	TCGA	0.0878144	0.00333357	0.0109044	1.44e-06	0.0112649	0.0931866	0.00133688	0.56459	0.391283	0	0.13658	0	0.012553	0	0.00658036	0	0.0263664	0	0.00227367	0	0.0169592	0.229085	0	0.00598583	0	0.0151361	0.109804	0.166552	0	0.0192489	0	0.0891615	0
TCGA.90.6837.11A.01R.1949.07.LUSC.II	II	LUSC	TCGA	0.0591161	0.294231	0.356388	0.294711	0.0230907	0	0.0275139	0	0.103816	0	0.286003	0	0.00259214	0	0.00090448	0	0.0037396	0	0.00052851	0.0685591	0.00310467	0.128993	0	0.00091169	0.0157344	2.59e-05	0.197771	0.131723	0	0.00013535	0	0.00040686	0
TCGA.77.6843.01A.11R.1949.07.LUSC.II	II	LUSC	TCGA	0.0844553	0.00198476	0.0112887	0	0.0160112	0	0.0211573	0.864251	0.518173	0	0.149476	0	0.00757447	0	0.00278202	0	0.00787547	0	0.00104864	0.00220735	0.00758085	0.05151	0	0.00107124	0.00114706	0.0005001	0.0789	0.16523	0	0.00234911	0	0.00342685	0
TCGA.22.5478.01A.01R.1635.07.LUSC.I	I	LUSC	TCGA	0.0839044	0.00437643	0.02105	0.00488411	0.0288416	0.029529	0.0270439	0.553115	0.44262	0	0.0671852	0	0.0116786	0.00423932	0.00592163	0	0.01558	0	0.00169141	0.00101992	0.00775976	0.299628	0	0.00156065	0	0.00749019	0.103209	0.214978	0	0.023149	0	0.0395461	0
TCGA.94.7033.01A.11R.1949.07.LUSC.I	I	LUSC	TCGA	0.122824	0.00202996	0.0352793	0	0.106427	0	0.0189553	0.983418	0.292842	0	0.244297	0	0.0121057	0.00059763	0.0037315	0	0.0131737	0	0.0005965	0	0.00775807	0.0122428	0	0.00756621	0	0.00314953	0.00171204	0.108743	0	0.00627638	0	0.016275	0
[truncated: 869 more rows]

## Sheet: S4
Table S4. DEGs of malignant cells compared to non-malignant cells.
[truncated: 5,475 more rows]

## Sheet: S5
Table S5. DEGs of WCH LUAD and LUSC sample compared to BSPN sample.
[truncated: 4,297 more rows]

[truncated: 2 more sheets: S6, S7]
